# Supplementary material for: Ethyl 5-methyl-7-phenyl-1,2,4-triazolo[4,3-a]pyrimidine-6-carboxyl­ate
Source: Acta Crystallogr Sect E Struct Rep Online. 2014 May 17;70(Pt 6):o672–3. doi: 10.1107/S1600536814010113 (PMC4051068; doi:10.1107/S1600536814010113)
Supplement: Supplementary file 1 [file e-70-0o672-sup1.cif]

##############################################################################
#                                                                            #
# This CIF contains the data in a paper accepted for publication in          #
# Acta Crystallographica Section E. It conforms to the requirements of       #
# Notes for Authors for Acta Crystallographica Section E, and has been       #
# peer reviewed under the auspices of the IUCr Commission on Journals.       #
#                                                                            #
# Full details of the Crystallographic Information File format               #
# are given in the paper "The Crystallographic Information File (CIF):       #
# a New Standard Archive File for Crystallography" by S. R. Hall, F. H.      #
# Allen and I. D. Brown [Acta Cryst. (1991), A47, 655-685].                  #
#                                                                            #
# The current version of the core CIF dictionary is obtainable from          #
# ftp://ftp.iucr.org/pub/cif_core.dic.                                       #
#                                                                            #
# Software is freely available for graphical display of the structure(s)     #
# in this CIF. For information consult the CIF software page                 #
# http://www.iucr.org/resources/cif/software.                                #
#                                                                            #
# This file may be used for bona fide research purposes within the           #
# scientific community so long as proper attribution is given to the journal # 
# article from which it was obtained.                                        #
#                                                                            #
##############################################################################
data_global
_audit_creation_method     'by CrystalStructure 3.8'
_journal_date_recd_electronic     2014-04-08
_journal_date_accepted     2014-05-05
_journal_name_full     'Acta Crystallographica, Section E'
_journal_year     2014
_journal_volume     70
_journal_issue      6
_journal_page_first     o672
_journal_page_last     o673
_journal_paper_category     QO
_journal_paper_doi     10.1107/S1600536814010113
_journal_coeditor_code     SU2724
_publ_contact_author_name     'Professor Omaima M. AboulWafa'
_publ_contact_author_address
;
Department of Pharmaceutical Chemistry
Faculty of Pharmacy
Alexandria University
Alexandria 21521
Egypt
;
_publ_contact_author_email     'omaimawafa@yahoo.com'
_publ_contact_author_fax     '002034873273'
_publ_contact_author_phone     '00201145576255'
_publ_section_title
;
Ethyl 5-methyl-7-phenyl-1,2,4-triazolo[4,3-<i>a</i>]pyrimidine-6-carboxylate
;
loop_
    _publ_author_name
    _publ_author_address
    'AboulWafa, Omaima M.'
;
Department of Pharmaceutical Chemistry
Faculty of Pharmacy
Alexandria University
Alexandria 21521
Egypt
;
    'Farghaly, Ahmed M.'
;
Department of Pharmaceutical Chemistry
Faculty of Pharmacy
Alexandria University
Alexandria 21521
Egypt
;
    'Teleb, Mohamed'
;
Department of Pharmaceutical Chemistry
Faculty of Pharmacy
Alexandria University
Alexandria 21521
Egypt
;
    'Sinoussy, Khaled S.'
;
National Institute of Oceanography and Fisheries
Alexandria University
Alexandria 21556
Egypt
;
data_I
_audit_creation_method     SHELXL-2013
_database_code_depnum_ccdc_archive     'CCDC 1000732'
_chemical_name_systematic
;
Ethyl 5-methyl-7-phenyl-1,2,4-triazolo[4,3-<i>a</i>]pyrimidine-6-carboxylate
;
_chemical_name_common     ?
_chemical_formula_moiety     'C15 H14 N4 O2'
_chemical_formula_sum     'C15 H14 N4 O2'
_chemical_formula_iupac     'C15 H14 N4 O2'
_chemical_formula_weight     282.30
_chemical_melting_point     ?
_shelx_space_group_comment
;
The symmetry employed for this shelxl refinement is uniquely defined
by the following loop, which should always be used as a source of
symmetry information in preference to the above space-group names.
They are only intended as comments.
;
_space_group_crystal_system     monoclinic
_space_group_name_H-M_alt     'P 21/n'
_space_group_name_Hall     '-P 2yn'
loop_
    _space_group_symop_operation_xyz
    'x, y, z'
    '-x+1/2, y+1/2, -z+1/2'
    '-x, -y, -z'
    'x-1/2, -y-1/2, z-1/2'
_cell_length_a     10.322(2)
_cell_length_b     8.1678(19)
_cell_length_c     16.798(4)
_cell_angle_alpha     90
_cell_angle_beta     92.111(4)
_cell_angle_gamma     90
_cell_volume     1415.2(5)
_cell_formula_units_Z     4
_cell_measurement_reflns_used     10163
_cell_measurement_theta_min     3.1
_cell_measurement_theta_max     27.6
_cell_measurement_temperature     293(2)
_exptl_crystal_description     'prism'
_exptl_crystal_colour     'colourless'
_exptl_crystal_size_max     0.30
_exptl_crystal_size_mid     0.10
_exptl_crystal_size_min     0.10
_exptl_crystal_density_diffrn     1.325
_exptl_crystal_density_meas     ?
_exptl_crystal_density_method     ?
_exptl_crystal_F_000     592
_exptl_absorpt_coefficient_mu     0.092
_exptl_absorpt_correction_type     multi-scan
_exptl_absorpt_process_details     '(<i>REQAB</i>; Jacobson, 1998)'
_shelx_estimated_absorpt_T_min     ?
_shelx_estimated_absorpt_T_max     ?
_exptl_absorpt_correction_T_min     0.610
_exptl_absorpt_correction_T_max     0.991
_exptl_special_details     ?
_diffrn_ambient_temperature     293(2)
_diffrn_radiation_type     MoK\a
_diffrn_radiation_wavelength     0.71075
_diffrn_measurement_device_type     'Rigaku SCXmini'
_diffrn_measurement_method     \w
_diffrn_detector_area_resol_mean     ?
_diffrn_reflns_number     12066
_diffrn_reflns_av_R_equivalents     0.0920
_diffrn_reflns_theta_min     3.181
_diffrn_reflns_theta_max     25.250
_diffrn_reflns_theta_full     25.242
_diffrn_measured_fraction_theta_max     0.998
_diffrn_measured_fraction_theta_full     0.998
_diffrn_reflns_limit_h_min     -12
_diffrn_reflns_limit_h_max     12
_diffrn_reflns_limit_k_min     -9
_diffrn_reflns_limit_k_max     9
_diffrn_reflns_limit_l_min     -20
_diffrn_reflns_limit_l_max     20
_diffrn_standards_number     0
_diffrn_standards_interval_count     0
_diffrn_standards_interval_time     ?
_diffrn_standards_decay_%     0
_refine_special_details     ?
_reflns_number_total     2550
_reflns_number_gt     1742
_reflns_threshold_expression     I>2\s(I)
_refine_ls_structure_factor_coef     Fsqd
_refine_ls_matrix_type     full
_refine_ls_R_factor_all     0.1083
_refine_ls_R_factor_gt     0.0764
_refine_ls_wR_factor_gt     0.1659
_refine_ls_wR_factor_ref     0.1824
_refine_ls_goodness_of_fit_ref     1.065
_refine_ls_restrained_S_all     1.065
_refine_ls_number_reflns     2550
_refine_ls_number_parameters     193
_refine_ls_number_restraints     0
_refine_ls_hydrogen_treatment     constr
_refine_ls_weighting_scheme     calc
_refine_ls_weighting_details
                      'w=1/[\s^2^(Fo^2^)+(0.1047P)^2^] where P=(Fo^2^+2Fc^2^)/3'
_atom_sites_solution_hydrogens     geom
_atom_sites_solution_primary     ?
_atom_sites_solution_secondary     ?
_refine_ls_shift/su_max     0.000
_refine_ls_shift/su_mean     0.000
_refine_diff_density_max     0.460
_refine_diff_density_min     -0.509
_refine_ls_extinction_method     'SHELXL2013 (Sheldrick, 2008)'
_refine_ls_extinction_coef     0.118(11)
_refine_ls_extinction_expression
                                  'Fc^*^=kFc[1+0.001xFc^2^\l^3^/sin(2\q)]^-1/4^'
loop_
    _atom_type_symbol
    _atom_type_description
    _atom_type_scat_dispersion_real
    _atom_type_scat_dispersion_imag
    _atom_type_scat_source
    'C' 'C' 0.0033 0.0016
                         'International Tables Vol C Tables 4.2.6.8 and 6.1.1.4'
    'H' 'H' 0.0000 0.0000
                         'International Tables Vol C Tables 4.2.6.8 and 6.1.1.4'
    'N' 'N' 0.0061 0.0033
                         'International Tables Vol C Tables 4.2.6.8 and 6.1.1.4'
    'O' 'O' 0.0106 0.0060
                         'International Tables Vol C Tables 4.2.6.8 and 6.1.1.4'
_computing_data_collection     'PROCESS-AUTO (Rigaku, 1998)'
_computing_cell_refinement     'PROCESS-AUTO (Rigaku, 1998)'
_computing_data_reduction
                           'CrystalStructure (Rigaku Americas and Rigaku, 2007)'
_computing_structure_solution     'SIR88 (Burla <i>et al.</i>, 1989)'
_computing_structure_refinement     'SHELXL2013 (Sheldrick, 2008)'
_computing_molecular_graphics
   'PLATON (Spek, 2009) and CrystalStructure (Rigaku Americas and Rigaku, 2007)'
_computing_publication_material
;
SHELXL2013 (Sheldrick, 2008) and CrystalStructure (Rigaku Americas and
Rigaku,
2007)
;
loop_
    _atom_site_type_symbol
    _atom_site_label
    _atom_site_fract_x
    _atom_site_fract_y
    _atom_site_fract_z
    _atom_site_U_iso_or_equiv
    _atom_site_adp_type
    _atom_site_calc_flag
    _atom_site_occupancy
    _atom_site_disorder_assembly
    _atom_site_disorder_group
    O O1 0.39205(15) 0.6185(2) 0.24879(9) 0.0632(5) Uani d 1 . .
    O O2 0.51731(19) 0.8413(2) 0.24434(12) 0.0817(6) Uani d 1 . .
    N N1 0.68299(18) 0.3481(2) 0.14373(12) 0.0619(6) Uani d 1 . .
    N N2 0.65225(18) 0.5557(3) 0.04523(11) 0.0602(6) Uani d 1 . .
    N N3 0.7530(2) 0.3301(3) 0.00856(15) 0.0811(7) Uani d 1 . .
    N N4 0.6793(2) 0.5809(3) -0.03304(12) 0.0763(7) Uani d 1 . .
    C C1 0.7390(3) 0.4421(4) -0.04963(18) 0.0844(9) Uani d 1 . .
    H H1A 0.7702 0.4229 -0.1000 0.101 Uiso calc 1 . .
    C C2 0.5898(2) 0.6607(3) 0.09427(14) 0.0571(6) Uani d 1 . .
    C C3 0.6971(2) 0.4037(3) 0.06930(15) 0.0631(7) Uani d 1 . .
    C C4 0.6228(2) 0.4455(3) 0.19354(13) 0.0514(6) Uani d 1 . .
    C C5 0.5725(2) 0.6021(3) 0.16969(13) 0.0512(6) Uani d 1 . .
    C C6 0.4935(2) 0.7029(3) 0.22516(14) 0.0557(6) Uani d 1 . .
    C C7 0.3199(3) 0.6916(4) 0.31288(18) 0.0855(9) Uani d 1 . .
    H H7A 0.3792 0.7412 0.3520 0.103 Uiso calc 1 . .
    H H7B 0.2621 0.7759 0.2917 0.103 Uiso calc 1 . .
    C C8 0.2453(3) 0.5624(4) 0.3499(2) 0.1047(11) Uani d 1 . .
    H H8A 0.1806 0.5220 0.3123 0.157 Uiso calc 1 . .
    H H8B 0.2040 0.6054 0.3957 0.157 Uiso calc 1 . .
    H H8C 0.3023 0.4746 0.3660 0.157 Uiso calc 1 . .
    C C9 0.5465(3) 0.8207(3) 0.06000(17) 0.0752(8) Uani d 1 . .
    H H9A 0.6189 0.8944 0.0591 0.113 Uiso calc 1 . .
    H H9B 0.4806 0.8665 0.0921 0.113 Uiso calc 1 . .
    H H9C 0.5122 0.8044 0.0067 0.113 Uiso calc 1 . .
    C C10 0.6102(2) 0.3845(3) 0.27599(13) 0.0518(6) Uani d 1 . .
    C C11 0.6315(2) 0.4852(3) 0.34188(15) 0.0604(7) Uani d 1 . .
    H H11 0.6588 0.5925 0.3347 0.073 Uiso calc 1 . .
    C C12 0.6127(2) 0.4282(3) 0.41738(16) 0.0716(8) Uani d 1 . .
    H H12 0.6269 0.4969 0.4609 0.086 Uiso calc 1 . .
    C C13 0.5726(3) 0.2680(4) 0.42890(17) 0.0764(8) Uani d 1 . .
    H H13 0.5570 0.2304 0.4799 0.092 Uiso calc 1 . .
    C C14 0.5560(2) 0.1660(3) 0.36494(18) 0.0735(8) Uani d 1 . .
    H H14 0.5313 0.0579 0.3728 0.088 Uiso calc 1 . .
    C C15 0.5757(2) 0.2217(3) 0.28853(15) 0.0594(7) Uani d 1 . .
    H H15 0.5659 0.1505 0.2455 0.071 Uiso calc 1 . .
loop_
    _atom_site_aniso_label
    _atom_site_aniso_U_11
    _atom_site_aniso_U_22
    _atom_site_aniso_U_33
    _atom_site_aniso_U_12
    _atom_site_aniso_U_13
    _atom_site_aniso_U_23
    O1 0.0658(10) 0.0599(10) 0.0652(11) -0.0005(8) 0.0222(8) -0.0063(8)
    O2 0.0989(14) 0.0453(11) 0.1024(15) 0.0022(9) 0.0206(11) -0.0087(9)
    N1 0.0677(12) 0.0523(12) 0.0665(14) 0.0044(10) 0.0151(10) -0.0045(10)
    N2 0.0599(12) 0.0686(14) 0.0527(12) -0.0042(10) 0.0113(9) 0.0021(10)
    N3 0.0879(16) 0.0836(17) 0.0737(16) -0.0003(13) 0.0294(12) -0.0176(13)
    N4 0.0772(14) 0.0967(18) 0.0560(14) -0.0106(13) 0.0176(11) 0.0007(13)
    C1 0.088(2) 0.100(2) 0.0668(19) -0.0110(18) 0.0246(15) -0.0165(18)
    C2 0.0522(13) 0.0566(15) 0.0629(16) -0.0033(11) 0.0078(11) 0.0020(12)
    C3 0.0631(15) 0.0613(16) 0.0658(17) -0.0007(12) 0.0139(12) -0.0080(13)
    C4 0.0514(12) 0.0438(13) 0.0594(15) -0.0020(10) 0.0069(10) -0.0040(11)
    C5 0.0534(13) 0.0459(13) 0.0549(14) -0.0033(10) 0.0091(10) 0.0008(10)
    C6 0.0640(14) 0.0447(14) 0.0588(14) 0.0064(11) 0.0079(11) 0.0044(11)
    C7 0.092(2) 0.082(2) 0.085(2) 0.0076(16) 0.0389(16) -0.0107(16)
    C8 0.110(2) 0.115(3) 0.092(2) -0.026(2) 0.0457(19) -0.0211(19)
    C9 0.0748(16) 0.0750(19) 0.0764(19) 0.0108(14) 0.0102(13) 0.0226(14)
    C10 0.0540(13) 0.0447(13) 0.0571(14) 0.0039(10) 0.0076(10) 0.0006(11)
    C11 0.0666(15) 0.0505(14) 0.0639(16) -0.0002(11) -0.0017(12) -0.0025(12)
    C12 0.0791(17) 0.0751(18) 0.0602(17) 0.0074(14) -0.0033(13) -0.0020(14)
    C13 0.0807(18) 0.084(2) 0.0649(17) 0.0115(16) 0.0091(13) 0.0192(16)
    C14 0.0725(17) 0.0602(17) 0.089(2) 0.0006(13) 0.0147(15) 0.0154(15)
    C15 0.0653(14) 0.0440(13) 0.0696(16) 0.0002(11) 0.0109(12) 0.0017(12)
_geom_special_details
;
All e.s.d.'s (except the e.s.d. in the dihedral angle between two l.s. planes)
are estimated using the full covariance matrix. The cell e.s.d.'s are taken
into account individually in the estimation of e.s.d.'s in distances, angles
and torsion angles; correlations between e.s.d.'s in cell parameters are only
used when they are defined by crystal symmetry. An approximate (isotropic)
treatment of cell e.s.d.'s is used for estimating e.s.d.'s involving l.s.
planes.
;
loop_
    _geom_bond_atom_site_label_1
    _geom_bond_atom_site_label_2
    _geom_bond_site_symmetry_2
    _geom_bond_distance
    _geom_bond_publ_flag
    O1 C6 . 1.327(3) ?
    O1 C7 . 1.459(3) ?
    O2 C6 . 1.198(3) ?
    N1 C4 . 1.325(3) ?
    N1 C3 . 1.343(3) ?
    N2 C2 . 1.367(3) ?
    N2 N4 . 1.370(3) ?
    N2 C3 . 1.380(3) ?
    N3 C3 . 1.334(3) ?
    N3 C1 . 1.343(4) ?
    N4 C1 . 1.325(4) ?
    C1 H1A . 0.9300 ?
    C2 C5 . 1.372(3) ?
    C2 C9 . 1.490(3) ?
    C4 C5 . 1.432(3) ?
    C4 C10 . 1.482(3) ?
    C5 C6 . 1.506(3) ?
    C7 C8 . 1.459(4) ?
    C7 H7A . 0.9700 ?
    C7 H7B . 0.9700 ?
    C8 H8A . 0.9600 ?
    C8 H8B . 0.9600 ?
    C8 H8C . 0.9600 ?
    C9 H9A . 0.9600 ?
    C9 H9B . 0.9600 ?
    C9 H9C . 0.9600 ?
    C10 C11 . 1.390(3) ?
    C10 C15 . 1.395(3) ?
    C11 C12 . 1.372(3) ?
    C11 H11 . 0.9300 ?
    C12 C13 . 1.388(4) ?
    C12 H12 . 0.9300 ?
    C13 C14 . 1.365(4) ?
    C13 H13 . 0.9300 ?
    C14 C15 . 1.384(3) ?
    C14 H14 . 0.9300 ?
    C15 H15 . 0.9300 ?
loop_
    _geom_angle_atom_site_label_1
    _geom_angle_atom_site_label_2
    _geom_angle_atom_site_label_3
    _geom_angle_site_symmetry_1
    _geom_angle_site_symmetry_3
    _geom_angle
    _geom_angle_publ_flag
    C6 O1 C7 . . 116.0(2) ?
    C4 N1 C3 . . 117.0(2) ?
    C2 N2 N4 . . 127.0(2) ?
    C2 N2 C3 . . 123.3(2) ?
    N4 N2 C3 . . 109.8(2) ?
    C3 N3 C1 . . 102.2(3) ?
    C1 N4 N2 . . 100.7(2) ?
    N4 C1 N3 . . 117.9(3) ?
    N4 C1 H1A . . 121.0 ?
    N3 C1 H1A . . 121.0 ?
    N2 C2 C5 . . 114.7(2) ?
    N2 C2 C9 . . 117.3(2) ?
    C5 C2 C9 . . 128.0(2) ?
    N3 C3 N1 . . 128.6(3) ?
    N3 C3 N2 . . 109.4(2) ?
    N1 C3 N2 . . 122.0(2) ?
    N1 C4 C5 . . 122.2(2) ?
    N1 C4 C10 . . 116.6(2) ?
    C5 C4 C10 . . 121.20(18) ?
    C2 C5 C4 . . 120.8(2) ?
    C2 C5 C6 . . 118.2(2) ?
    C4 C5 C6 . . 120.97(19) ?
    O2 C6 O1 . . 124.5(2) ?
    O2 C6 C5 . . 124.9(2) ?
    O1 C6 C5 . . 110.6(2) ?
    C8 C7 O1 . . 108.1(2) ?
    C8 C7 H7A . . 110.1 ?
    O1 C7 H7A . . 110.1 ?
    C8 C7 H7B . . 110.1 ?
    O1 C7 H7B . . 110.1 ?
    H7A C7 H7B . . 108.4 ?
    C7 C8 H8A . . 109.5 ?
    C7 C8 H8B . . 109.5 ?
    H8A C8 H8B . . 109.5 ?
    C7 C8 H8C . . 109.5 ?
    H8A C8 H8C . . 109.5 ?
    H8B C8 H8C . . 109.5 ?
    C2 C9 H9A . . 109.5 ?
    C2 C9 H9B . . 109.5 ?
    H9A C9 H9B . . 109.5 ?
    C2 C9 H9C . . 109.5 ?
    H9A C9 H9C . . 109.5 ?
    H9B C9 H9C . . 109.5 ?
    C11 C10 C15 . . 118.5(2) ?
    C11 C10 C4 . . 121.9(2) ?
    C15 C10 C4 . . 119.6(2) ?
    C12 C11 C10 . . 120.8(2) ?
    C12 C11 H11 . . 119.6 ?
    C10 C11 H11 . . 119.6 ?
    C11 C12 C13 . . 120.1(3) ?
    C11 C12 H12 . . 119.9 ?
    C13 C12 H12 . . 119.9 ?
    C14 C13 C12 . . 119.7(3) ?
    C14 C13 H13 . . 120.2 ?
    C12 C13 H13 . . 120.2 ?
    C13 C14 C15 . . 120.7(3) ?
    C13 C14 H14 . . 119.6 ?
    C15 C14 H14 . . 119.6 ?
    C14 C15 C10 . . 120.0(2) ?
    C14 C15 H15 . . 120.0 ?
    C10 C15 H15 . . 120.0 ?
loop_
    _geom_torsion_atom_site_label_1
    _geom_torsion_atom_site_label_2
    _geom_torsion_atom_site_label_3
    _geom_torsion_atom_site_label_4
    _geom_torsion_site_symmetry_1
    _geom_torsion_site_symmetry_2
    _geom_torsion_site_symmetry_3
    _geom_torsion_site_symmetry_4
    _geom_torsion
    _geom_torsion_publ_flag
    C2 N2 N4 C1 . . . . -179.8(2) ?
    C3 N2 N4 C1 . . . . -0.3(2) ?
    N2 N4 C1 N3 . . . . 0.3(3) ?
    C3 N3 C1 N4 . . . . -0.2(3) ?
    N4 N2 C2 C5 . . . . 178.28(19) ?
    C3 N2 C2 C5 . . . . -1.2(3) ?
    N4 N2 C2 C9 . . . . -0.4(3) ?
    C3 N2 C2 C9 . . . . -179.9(2) ?
    C1 N3 C3 N1 . . . . -179.8(3) ?
    C1 N3 C3 N2 . . . . 0.0(3) ?
    C4 N1 C3 N3 . . . . -179.8(2) ?
    C4 N1 C3 N2 . . . . 0.5(3) ?
    C2 N2 C3 N3 . . . . 179.8(2) ?
    N4 N2 C3 N3 . . . . 0.2(3) ?
    C2 N2 C3 N1 . . . . -0.4(4) ?
    N4 N2 C3 N1 . . . . -180.0(2) ?
    C3 N1 C4 C5 . . . . 1.1(3) ?
    C3 N1 C4 C10 . . . . -178.75(19) ?
    N2 C2 C5 C4 . . . . 2.6(3) ?
    C9 C2 C5 C4 . . . . -178.8(2) ?
    N2 C2 C5 C6 . . . . -174.28(19) ?
    C9 C2 C5 C6 . . . . 4.3(4) ?
    N1 C4 C5 C2 . . . . -2.8(3) ?
    C10 C4 C5 C2 . . . . 177.0(2) ?
    N1 C4 C5 C6 . . . . 174.1(2) ?
    C10 C4 C5 C6 . . . . -6.1(3) ?
    C7 O1 C6 O2 . . . . -11.1(3) ?
    C7 O1 C6 C5 . . . . 170.1(2) ?
    C2 C5 C6 O2 . . . . -58.0(3) ?
    C4 C5 C6 O2 . . . . 125.1(3) ?
    C2 C5 C6 O1 . . . . 120.8(2) ?
    C4 C5 C6 O1 . . . . -56.1(3) ?
    C6 O1 C7 C8 . . . . -159.8(2) ?
    N1 C4 C10 C11 . . . . 137.2(2) ?
    C5 C4 C10 C11 . . . . -42.6(3) ?
    N1 C4 C10 C15 . . . . -42.9(3) ?
    C5 C4 C10 C15 . . . . 137.3(2) ?
    C15 C10 C11 C12 . . . . -3.2(3) ?
    C4 C10 C11 C12 . . . . 176.6(2) ?
    C10 C11 C12 C13 . . . . 0.3(4) ?
    C11 C12 C13 C14 . . . . 2.2(4) ?
    C12 C13 C14 C15 . . . . -1.7(4) ?
    C13 C14 C15 C10 . . . . -1.3(4) ?
    C11 C10 C15 C14 . . . . 3.7(3) ?
    C4 C10 C15 C14 . . . . -176.1(2) ?
loop_
    _geom_hbond_atom_site_label_D
    _geom_hbond_atom_site_label_H
    _geom_hbond_atom_site_label_A
    _geom_hbond_site_symmetry_A
    _geom_hbond_distance_DH
    _geom_hbond_distance_HA
    _geom_hbond_distance_DA
    _geom_hbond_angle_DHA
    _geom_hbond_publ_flag
    C9 H9B O2 . 0.96 2.58 3.127(4) 116 yes
    C15 H15 O2 1_545 0.93 2.57 3.246(3) 129 yes
_shelx_hkl_checksum     16653
_shelx_hkl_file
;
   1   0  -2   -4.72    4.22
  -1   0   2    9.80    5.75
   1   0  -2    6.47    4.73
  -1   0   2    0.03    5.09
  -1   0   2   -9.50    6.55
  -1  -1   078372.41 4285.86
  -1   1   073581.25 5165.51
  -1  -1   071005.06 3765.67
   1   1   079069.48 4415.80
   1   1   078955.13 3408.22
   1   1   079343.47 5488.62
   1  -1   086015.04 5010.74
   1  -1   079482.03 5582.25
  -1   1   073310.18 5428.47
   1   0   2    1.54    5.60
   1   0   2   38.70    8.02
  -1   0  -2    2.80    6.13
  -1   0  -2    7.19    7.05
  -1   0  -2    4.71    5.90
   1  -1  -1  664.16   39.35
  -1   1   1  788.27   39.30
  -1  -1   1  781.59   35.97
  -1   1   1  749.51   23.47
  -1  -1   1  627.91   38.94
   1  -1  -1  701.23   48.60
   1   1  -1  890.18   48.36
  -1   1   1  941.70   49.42
   1   1  -1  636.53   33.16
   1  -1  -1  714.30   22.18
   1   1   118770.55  966.00
  -1  -1  -114972.16  741.81
   1  -1   119261.49  812.68
   1  -1   114947.73  930.87
   1  -1   115496.82  467.16
   1   1   115512.71  608.03
   1   1   118057.36  787.25
  -1   1  -117683.61  925.15
  -1  -1  -112882.33  874.76
  -1   1  -114937.34  789.22
  -1  -1  -118795.38  671.35
   0  -1  -223822.44  948.75
   0  -1   220647.11 1215.41
   0  -1  -221219.66 1494.45
   0   1  -226811.49 1497.49
   0   1   224055.52 1460.13
   0   1  -223331.03  984.19
   0  -1   221695.43 1504.48
   0   1   227448.87 1477.66
   0  -1   225778.83  954.58
   0   1  -225669.24 1231.25
   0   1   226011.94  971.66
   0   0  -3   11.40    6.69
   0   0   3   22.67    8.14
   0   0   3   16.27    5.32
   0   0  -3   26.05    9.75
  -2   0   0  259.19   18.41
  -2   0   0  180.18   13.52
  -2   0   0  244.39   22.99
   2   0   0  178.75   15.98
   2   0   0  221.45   15.65
   1   1  -2 5820.65  102.19
  -1   1   2 5348.72  232.56
   1   1  -2 6722.40  335.96
   1  -1  -2 6186.48  237.16
   1  -1  -2 5084.62  264.10
  -1   1   2 6510.65  344.58
  -1  -1   2 5973.40  111.23
  -1  -1   2 6737.98  294.95
  -1   1   2 7062.55  299.75
   1  -1   216565.79  819.33
  -1  -1  -219069.88  632.15
   1  -1   220453.91  995.09
   1   1   218915.26 1165.67
  -1   1  -220470.15  851.31
   1   1   221901.36 1225.96
   1   1   218878.61  667.63
  -1   1  -221209.16 1245.47
   1   0  -355914.47 3777.57
   1   0  -363696.84 4115.03
  -1   0   364661.88 3888.96
  -1   0   363093.41 3285.17
   1   0  -355414.72 4151.07
  -2   0   1    3.92    9.53
  -2   0   1    1.15    5.59
  -2   0   1   -4.62    8.62
   2   0  -1   22.11    7.83
   2   0  -1  -12.42    9.73
  -2   0  -1    8.11   10.29
   2   0   1   -4.77    9.80
  -2   0  -1   20.35    9.76
   2   0   1    3.88    9.45
   1   0   3 7804.33  363.53
  -1   0  -3 7509.58  358.71
   1   0   3 5801.53  245.31
  -1   0  -3 6612.82  257.92
   0  -1   322535.35 1006.57
   0   1  -321851.45 1383.12
   0   1   324204.38 1600.82
   0   1   320406.05  760.33
   0  -1  -320957.21  749.74
   0   1  -318345.97  970.09
   0  -1  -321237.11 1292.46
   0   1  -323240.37 1345.44
   2   0  -267223.39 4035.39
   2   0  -270037.03 5167.69
   2   0  -260011.73 4910.08
  -2   0   262241.34 4237.39
  -2   1   053254.38 4135.47
  -2  -1   062313.85 3697.79
  -2  -1   047412.41 2792.00
   2  -1   054149.98 1876.96
   2   1   052105.51 2677.00
   2   1   053581.34 4172.01
   2  -1   053447.44 3790.56
  -2   1   050857.62 1775.78
   2   0   225271.96 9818.92
  -2   0  -213111.19 8754.88
  -2   0  -224965.2210184.99
  -1   1   3  176.06   26.28
  -1  -1   3  171.68    9.18
   1   1  -3  123.01   19.33
   1  -1  -3  142.84   14.99
  -1  -1   3  186.34   17.91
   1  -1  -3  109.35   13.21
  -1   1   3  177.67   15.48
  -2  -1   1  257.01   11.00
   2  -1  -1  267.66   12.48
   2   1  -1  241.00   10.38
  -2  -1   1  310.84   26.56
   2   1  -1  297.75   28.51
   2  -1  -1  209.49   23.47
  -2   1   1  252.37   26.03
   0   0   423964.49 1058.72
   0   0   424184.90 1615.42
   0   0  -423960.76 1599.89
   2  -1   191676.48 6595.93
   2   1   192552.94 7694.51
  -2   1  -191735.32 7512.88
  -2  -1  -186572.53 5225.65
  -2   1  -182601.92 4172.34
   2   1   186982.56 5633.81
  -1  -1  -350719.02 1427.60
  -1   1  -352196.66 3962.18
   1   1   357037.95 4291.28
   1  -1   349831.76 3307.12
  -1   1  -352521.65 3249.41
  -1  -1  -351572.30 4108.68
   0   2   0  552.49   44.07
   0   2   0  611.71   40.75
   0   2   0  640.85   54.84
   0   2   1 2487.19  139.85
   0   2  -1 3366.36  185.80
   0   2   1 2865.64  171.99
   0   2   1 2697.06  168.22
   0  -2   1 2592.39  127.12
   0   2  -1 3129.52  199.24
   1   0  -4    2.36   11.52
  -1   0   4    5.36    9.00
  -1   0   4   -5.74   14.10
   2  -1  -2 9230.36  393.25
  -2  -1   210640.20  577.40
  -2   1   2 9723.95  532.64
   2   1  -2 9632.90  596.34
   2   1  -2 8407.38  273.54
  -2   1   2 9580.71  592.49
  -2   1   2 7787.40  371.99
  -2   0   3   -4.38   11.07
   2   0  -3    8.83   13.20
  -2   0   3   31.32   12.73
   1   0   4    3.09    6.22
  -1   0  -4    6.77    9.77
   1   0   4   -1.17   11.34
  -1   0  -4   14.52   12.64
  -2   1  -253660.2327334.03
   2   1   237921.8422346.48
   2  -1   221571.2718426.85
  -2   1  -240683.5415988.02
   2   1   259027.6828502.15
   2  -1   237610.0222722.96
  -2  -1  -243993.9416316.68
   1   2   003325.02 9915.94
   1  -2   098042.16 8344.00
  -1   2   095922.60 9268.10
  -1   2   097240.50 6145.00
   1   2   094372.53 7571.96
   1   2   097359.58 8530.42
   1  -2   086687.63 6713.00
   0  -1  -414108.86  954.40
   0   1   415114.34  536.80
   0   1  -413999.49  947.74
   0   1   416038.05 1159.22
   0  -1   414598.26  793.68
   0   1  -413480.42  897.48
  -2   0  -3   14.97   14.61
  -2   0  -3   24.95   10.91
   2   0   3   -5.33   12.32
  -1   2   1 2876.54  187.13
  -1   2   1 2332.46  150.99
   1   2  -1 3308.40  213.06
   1   2  -1 3157.94  138.18
  -1   2   1 2426.08  109.78
   1   2  -1 2547.12  167.66
  -1   2  -1  430.55   43.91
   1   2   1  412.62   31.45
  -1   2  -1  500.42   27.35
   1   2   1  424.24   34.19
   1  -2   1  485.76   36.50
   1  -2   1  434.32   25.49
   1   2   1  460.64   39.87
   0   2   212343.84  706.25
   0   2   211699.91  865.89
   0  -2   211488.86  576.97
   0   2   210800.57  688.53
   0   2  -212811.27  904.07
   0   2  -212194.89  722.99
  -1  -1   4 9857.88  572.79
   1   1  -4 9033.56  600.69
  -1   1   410111.37  712.38
   1  -1  -410461.12  614.89
  -1   1   4 8749.73  422.83
  -1  -1   410527.54  475.01
  -2   1   310868.54  658.63
   2   1  -3 9512.02  672.63
  -2  -1   310013.50  370.52
  -2   1   311145.87  828.36
  -2  -1   311396.11  686.53
   2  -1  -3 9455.56  505.60
   1   2  -2 9195.77  619.99
  -1   2   2 8380.15  523.42
  -1  -2   2 7327.73  363.94
  -1   2   2 7955.97  576.57
   1  -2  -210377.83  519.35
  -1  -2   2 8806.93  546.06
  -1  -2   2 8583.15  318.23
   1  -1   412360.39  745.91
  -1  -1  -412063.85  829.19
  -1   1  -412150.64  851.93
  -1   1  -412851.30  745.44
   1   1   413317.75  920.70
   1   2   2 3107.02  188.21
  -1   2  -2 3109.70  225.86
   1   2   2 3436.07  218.22
   1  -2   2 3106.89  160.74
  -1   2  -2 3155.88  152.21
   1   2   2 3203.18  160.35
   3   0   0    9.98   16.71
  -3   0   0   11.86   14.49
   3   0   0   14.74   11.07
   3   0  -150281.61 3391.09
  -3   0   152603.28 4166.05
   3   0  -166565.19 5197.53
  -2   1  -320074.78 8216.77
   2   1   317843.3110528.57
  -2   1  -319448.6511523.31
  -2  -1  -319484.12 6879.14
   2   1   323239.9012065.22
   2   1   310663.53 7130.34
   2  -1   324754.2310554.74
   0   0   5   19.03   15.72
   0   0   5    9.01    8.50
  -3   0  -121211.5420615.66
   3   0   118877.1419214.47
   3   0   115610.8321035.55
   2   0  -4 3869.78  229.75
  -2   0   4 3078.20  182.10
  -2   0   4 3293.73  170.06
   0  -2   3 5373.41  238.79
   0   2   3 5757.20  395.46
   0   2  -3 4455.77  327.03
   0  -2  -3 4953.26  307.91
   0   2   3 4830.63  260.75
   0   2  -3 5440.88  341.12
   1   0  -5 1414.02   99.56
  -1   0   5 1556.35   80.42
  -1   0   5 1693.15  105.60
   3   0  -2    0.27    9.61
   3   0  -2   -1.72   13.96
  -3   0   2   13.61   13.53
  -2   2   060161.10 6266.90
   2   2   068052.39 4961.66
  -2  -2   060566.69 4961.00
   2  -2   056658.26 5167.28
   2   2   065188.47 6835.22
   2  -2   070552.79 2349.97
   2  -2   064616.65 2594.35
  -2   0  -4 6060.72  362.26
  -2   0  -4 5971.87  313.41
   2   0   4 6251.80  383.78
   3   1   077538.8513674.26
  -3   1   090303.3620472.13
   3   1   099018.4023047.48
  -3   1   074158.7214560.98
   3  -1   079719.9718284.08
   3  -1   075973.4212673.89
  -3  -1   075017.5215749.12
   1  -2  -3 3736.45  213.45
  -1   2   3 3906.82  236.85
   1   2  -3 5868.30  399.52
  -1  -2   3 4243.97  271.19
  -1  -2   3 4029.73  134.81
  -1   2   3 4123.96  306.22
   1   0   5 2393.82  151.42
  -1   0  -5 2343.31  104.85
  -2   2   1 2962.87  205.22
   2  -2  -1 2978.13   90.97
   2   2  -1 3031.62  219.24
   2  -2  -1 3015.18  195.84
   2   2  -1 2732.70  103.99
  -1   0  -5 2432.22  143.82
  -2  -2   1 2890.69  175.86
  -3   0  -2  -20.41   13.49
   3   0   2   27.72   18.10
   3   0   2   57.51   15.38
   3  -1  -128951.29 1604.66
   3   1  -129604.38 1490.21
   3   1  -130382.00 2597.00
  -3   1   127329.82 2206.39
  -3  -1   131312.99 2172.02
   3  -1  -128466.42 2205.23
   2  -2   1 7306.81  446.36
   2   2   1 7170.15  503.67
  -2   2  -1 7136.03  507.80
  -2  -2  -1 7099.17  363.94
   2   2   1 5965.04  320.83
   1  -2   3 2623.39  142.11
  -1   2  -3 2588.84  133.65
  -1   2  -3 3070.56  219.33
   1   2   3 3159.20  207.52
   1   2   3 2666.74  122.07
   1   2   3 2610.92  177.98
   0  -1   5 4293.14  230.69
   0  -1  -5 4340.63  271.66
   0   1   5 5577.11  364.53
   0   1   5 4240.51  133.76
   0   1  -5 4361.54  276.80
   0   1  -5 4080.55  263.12
  -3   1  -145403.5314955.63
   3   1   142625.8911455.65
  -3   1  -127787.8310778.91
   3  -1   138886.9913409.08
   3   1   146322.7915567.34
  -3  -1  -146440.4711871.64
   3  -1   141818.51 9292.97
   2   1  -4  191.90   26.84
  -2   1   4  167.85   23.49
  -2  -1   4  200.14   29.58
  -2  -1   4  145.93   13.36
  -2   1   4  186.53   28.68
   2  -1  -4  174.05   24.92
   2   1  -4  121.31   10.79
   2   2  -2 1334.80  105.72
  -2  -2   2 1504.62   94.98
  -2   2   2 1287.30   90.26
   2  -2  -2 1278.12   53.77
  -2   2   2 1395.97  108.01
  -1   1   513115.94  675.35
  -1  -1   514458.54  822.09
  -1   1   512028.99  958.12
  -1  -1   513446.08  870.84
   1  -1  -514579.22 1002.99
   1   1  -514343.17 1072.62
   3  -1  -2 2331.72  143.64
  -3   1   2 2372.10  158.77
   3  -1  -2 2273.84  121.31
  -3  -1   2 1936.44  116.70
   3   1  -2 2013.04  156.19
   3   1  -2 2334.99   86.18
  -3   0   3 6024.97  353.38
   3   0  -3 5445.47  300.98
   3   0  -3 5646.91  357.14
  -2   1  -4 2941.24  151.39
   2  -1   4 3055.40  175.65
  -2  -1  -4 3329.61  218.27
  -2  -1  -4 2882.74  103.47
  -2   1  -4 3164.44  208.68
   2   1   4 3249.44  194.90
   2   2   2  350.76   40.69
   2   2   2  333.32   27.92
  -2   2  -2  380.52   45.85
   2  -2   2  354.99   31.91
  -2   2  -2  408.24   19.10
  -2  -2  -2  428.51   28.71
   2  -2   2  311.03   17.63
   1   1   515453.35 1216.26
  -1   1  -515943.21 1173.19
   1  -1   514546.74  947.65
  -1  -1  -514439.56 1101.70
  -1   1  -514703.52 1000.38
  -3   1  -2  113.65   13.00
  -3   1  -2  143.96   24.64
   3  -1   2  135.70   21.87
  -3  -1  -2  117.02   18.78
   3   1   2   90.75   20.03
   3   1   2  108.28   25.48
   0   2   410298.54  523.59
   0   2   4 9207.19  716.47
   0   2  -4 9593.83  657.12
   0  -2   410249.15  524.42
   0  -2  -410305.37  695.09
   0   2  -4 9282.09  725.86
   3   0   377276.09 6711.64
  -3   0  -373155.83 6418.16
  -3   0  -371734.72 5978.06
   2   0  -5  -30.36   19.39
  -2   0   5  -24.02   15.90
  -2   0   5  -14.63   14.88
   1  -2  -4  983.08   64.49
   1   2  -4  953.46   82.91
  -1   2   4  861.95   61.76
  -1   2   4  823.28   81.82
  -1  -2   4  873.73   36.07
  -1  -2   4  697.15   66.71
   2  -2  -3  155.79   17.91
  -2  -2   3  151.42   26.00
  -2   2   3  137.09   27.66
   2   2  -3  181.15   30.86
  -2   2   3  178.89   37.64
   0   0   6 9357.30  448.81
   0   0  -610600.37  762.82
  -3   1   3  572.00   50.17
   0   0   610617.18  756.57
  -3  -1   3  500.00   37.20
   3  -1  -3  367.19   41.27
   3   1  -3  447.18   50.74
   3   1  -3  443.51   20.56
   3  -1  -3  399.77   29.71
  -1   2  -4 1041.26   89.49
   1   2   4 1204.40   95.33
   1   2   4  931.33   39.79
  -1  -2  -4  978.44   80.56
  -1   2  -4  939.68   63.80
   1  -2   4  841.46   52.28
   2   0   5   47.25   18.74
  -2   0  -5  -18.05   15.54
   2   2   3 9436.50  784.75
  -2   2  -3 9479.54  779.10
   2   2   3 8544.18  618.89
   2  -2   3 9563.77  636.71
  -2  -2  -310622.36  483.46
  -2   2  -310350.65  514.83
   1   0  -6    0.75   19.61
  -1   0   6   15.18   23.18
   0   3   0  -24.34   20.32
   0   3   0  -26.14   18.45
   0   3   0  -36.85   23.69
  -3   1  -3  164.28   19.51
   3   1   3   88.41   23.92
  -3   1  -3  105.48   26.68
   3   1   3  201.69   31.57
  -3  -1  -3   88.84   13.85
   3  -1   3  124.56   19.88
  -3   0   4  -19.46   14.55
  -3   0   4   22.48   14.81
   3   0  -4  -36.75   20.61
   2  -1  -5 5961.59  373.11
  -2   1   5 6008.67  440.73
  -2   1   5 6028.62  337.11
   2   1  -5 5141.79  379.88
  -2  -1   5 5037.56  254.32
  -2  -1   5 6776.05  413.55
   0   3   1 9369.29  742.58
   0   3   1 8672.61  615.18
   0   3  -1 8679.83  613.36
   0  -3   1 9191.98  587.46
   0   3  -1 9745.59  823.86
   0   3   1 9911.93  763.02
   1   0   6   -0.55   15.38
  -1   0  -6   16.25   11.46
  -1   0  -6  -22.75   15.18
   0  -1   612210.97  765.77
   0   1   612610.62 1022.20
   0   1  -610291.28  774.70
   0  -1   611847.63  755.21
   0   1   610488.69  397.39
   0  -1  -610880.47  803.00
  -1   3   0 5457.64  324.31
   1   3   0 5933.60  436.42
   1   3   0 5405.56  365.54
  -1   3   0 5480.61  445.49
   1   3   0 5716.29  422.99
   1  -3   0 5788.78  397.31
   3   2   0 5212.68  272.92
   3  -2   0 5641.22  399.21
   3   2   0 5692.26  478.09
  -3  -2   0 6217.50  391.20
  -3   2   0 5480.41  444.67
  -2  -1  -5 5258.18  379.71
  -2   1  -5 5258.06  354.12
   2   1   5 4959.97  349.18
  -2  -1  -5 5046.44  185.95
   2  -1   5 5259.57  335.06
  -2   1  -5 5892.25  352.90
  -3   0  -4  -11.17   14.56
  -3   0  -4   62.16   23.10
  -3   2   1 2459.07  199.19
   3  -2  -1 2649.18  186.32
   3   2  -1 2631.15  224.53
  -3  -2   1 3385.98  215.09
   3  -2  -1 2796.91   81.04
   3   2  -1 3046.24  131.85
  -1   3   1  311.86   45.64
   1   3  -1  315.93   33.14
   1   3  -1  367.46   41.65
  -1   3   1  374.05   37.51
   1   3  -1  328.00   48.54
  -1   3   1  316.02   44.77
  -1   3  -1 1481.34   86.64
  -1   3  -1 1760.33  147.37
   1   3   1 1388.19  102.00
   1   3   1 1340.89  109.37
   1   3   1 1378.54  112.74
   1  -3   1 1402.17   98.44
   0   2   514471.79  731.76
   0   2  -515580.60 1319.35
   0   2  -513667.38 1035.34
   0  -2   516884.12  977.98
   0  -2  -516610.71 1226.17
   0   2   513843.82 1197.21
   0   3   2   99.39   26.76
   0   3   2  117.13   27.67
   0   3  -2   62.45   24.83
   0   3   2  123.30   28.37
   0   3  -2   47.37   32.65
   0  -3   2   86.01   17.82
   3  -2   1 5638.76  409.01
   3   2   1 5605.80  458.49
  -3  -2  -1 6431.85  375.55
  -3   2  -1 6094.79  478.78
   3   2   1 5496.74  324.48
  -1  -1   6 1849.02  120.69
  -1   1   6 1496.20  125.99
  -1   1   6 1834.93   91.08
   1   1  -6 2031.44  155.41
  -1  -1   6 1859.79  115.24
   1  -1  -6 1903.64  138.26
   4   0   010070.89  728.09
   4   0   0 9788.36  610.96
  -4   0   0 9191.29  648.50
  -2   2   4  668.59   54.67
  -2   2   4  513.80   67.86
   2   2  -4  766.53   89.87
   2  -2  -4  763.01   55.05
  -2  -2   4  471.23   51.12
   3   1  -4 1488.92  117.53
   3   1  -4 1423.14   58.69
  -3  -1   4 1169.87   84.49
  -3   1   4 1766.24  129.79
   3  -1  -4 1614.22  102.74
  -3   1   4 1422.89   96.49
   4   0  -1   -6.32   16.87
  -1   1  -6 4214.71  295.01
  -1   1  -6 4412.56  305.05
   1  -1   6 4508.38  299.52
  -1  -1  -6 4571.88  334.89
   1   1   6 3808.16  295.76
   4   0   1   -8.50   16.40
  -4   0  -1  -11.64   20.29
   4   0   1   34.08   17.76
   1   2  -5  438.28   49.21
  -1   2   5  507.56   65.55
   1  -2  -5  514.61   45.91
  -1   2   5  492.40   38.50
  -1  -2   5  363.97   41.70
  -1  -2   5  546.56   30.46
  -3   2   2 8446.56  676.31
  -3  -2   2 9493.03  676.43
   3   2  -210005.65  887.94
   3  -2  -2 8505.40  662.27
   3  -2  -2 8365.40  383.67
   1   3  -2 7889.35  751.14
  -1   3   2 9242.50  744.86
  -1  -3   2 9467.68  520.71
   1  -3  -2 9757.71  639.75
  -1   3   212674.08 1090.92
   1   3  -211111.60  930.79
  -2   2  -4 1466.56  131.06
  -2   2  -4 1500.50   89.09
  -2  -2  -4 1713.27  140.10
   2   2   4 1280.84  105.44
  -2  -2  -4 1735.55   66.32
   2  -2   4 1325.61   90.77
   1   3   219042.45 1725.08
   1   3   221477.96 1834.79
  -1   3  -219443.11 1941.72
   1   3   218956.56 1496.33
  -1   3  -219374.80 1356.68
   1  -3   220134.19 1487.12
  -1   2  -5 8143.83  544.96
   1  -2   5 7225.44  445.07
  -1  -2  -5 8822.55  677.33
   1   2   5 7969.87  671.54
  -1   2  -5 7945.27  657.88
  -1  -2  -5 7170.84  230.49
   2   0  -663027.56 6527.70
  -2   0   664485.39 5374.86
  -2   0   661730.32 6131.34
   4   0  -2  325.16   32.79
  -4   0   2  348.78   39.42
   4   0  -2  315.04   41.26
   3  -2   222515.82 1691.36
  -3   2  -220601.45  777.28
   3   2   223002.76 1581.71
  -3   2  -225455.31 2129.23
   3   2   221323.63 1892.44
   3  -2   217723.39  892.75
  -3  -2  -222296.00 1284.26
  -3  -1  -4  636.98   69.62
  -3   1  -4  574.88   55.41
   3   1   4  625.80   52.88
   3  -1   4  650.40   52.61
  -3  -1  -4  654.29   41.80
  -3   1  -4  650.62   47.34
   4  -1   0   18.79   11.70
   4   1   0   51.06   24.46
  -4   1   0   45.12   23.22
  -4  -1   0  -28.63   16.22
   4  -1   0   50.45   19.02
   4   1   0   32.30   15.00
   0  -3   312703.74  783.64
   0   3   315172.76 1160.50
   0   3   314453.08 1265.92
   0   3  -313929.83 1075.36
   0  -3  -316226.45 1215.90
   0   3  -313358.79 1277.67
  -3   0   5 3909.90  249.50
   3   0  -5 3690.05  271.89
  -3   0   5 4974.22  345.42
   4  -1  -1  252.37   32.70
  -4  -1   1  280.23   32.91
   4   1  -1  279.29   24.88
  -4   1   1  274.69   39.05
   4  -1  -1  337.36   29.15
   4   1  -1  253.69   40.05
  -4   0  -226316.14 2038.40
   4   0   225297.72 1882.49
   4   0   224088.43 2040.70
   2   0   635181.24 3070.46
  -2   0  -634266.80 2450.42
  -2   0  -634638.42 3027.65
   4  -1   1 6432.53  340.64
  -4   1  -1 6441.93  481.55
   4   1   1 5964.32  476.66
   4   1   1 5933.50  353.83
   4  -1   1 6295.75  427.61
  -4  -1  -1 5903.03  376.17
  -2   3   0   26.94   10.61
  -2  -3   0  -29.95   15.26
   2  -3   0   20.14   16.47
   2   3   0   -5.28   22.29
  -2   3   0  -42.66   23.89
   2   3   0   38.14   18.69
  -3   2   3  465.58   53.95
   3   2  -3  536.21   71.79
  -3   2   3  530.20   60.80
  -3  -2   3  549.10   50.59
   3  -2  -3  483.38   30.23
   0   0   7   -3.76    9.39
   0   0  -7   -4.27   21.95
   0   0   7    5.51   20.19
   1   3  -3 1856.87  161.21
  -1   3   3 2021.28  188.43
   1  -3  -3 2163.19  141.04
  -1   3   3 1901.83  152.31
   1   3  -3 1801.61  165.83
  -1  -3   3 1840.62   88.55
   2  -3  -121097.63 1133.17
  -2   3   119068.73 1745.80
  -2  -1   6 3245.96  208.89
   2   3  -120362.58 1366.81
   2  -3  -121535.86 1830.40
  -2  -1   6 2401.12  139.11
   2   3  -120671.15 1914.74
   2  -1  -6 3022.13  205.06
  -2  -3   120268.21 1582.59
  -2   1   6 3072.99  246.46
   2   1  -6 2618.59  209.16
  -2   1   6 2717.67  164.78
   4   1  -2  579.36   69.83
   4   1  -2  476.63   30.74
   4  -1  -2  529.78   50.24
  -4   1   2  624.82   63.52
   4  -1  -2  486.72   39.84
  -4  -1   2  425.97   42.88
  -2  -3  -1 1531.97  100.00
  -2   3  -1 1823.25   85.84
   2  -3   1 1564.98  122.32
   2   3   1 1389.91  101.47
  -2   3  -1 1447.91  144.57
   2   3   1 1410.08  131.86
   4   0  -3    3.59   16.63
  -4   0   3   17.01   17.90
   4   0  -3  -16.81   12.15
  -1   3  -3  148.23   44.44
   1  -3   3  214.83   27.19
   1   3   3  193.33   36.45
  -1   3  -3  179.01   29.09
   1   3   3  253.38   40.48
   1   3   3  183.47   32.47
  -3   0  -5 1443.52   93.00
  -3   0  -5 1143.28   89.86
   3   0   5 1117.73   88.02
  -1   0   7 1559.77  127.19
   1   0  -7 1235.58  107.36
   3   2   3 5960.47  423.02
  -3   2  -3 6321.73  525.06
  -1   0   7 1293.65   75.57
  -3  -2  -3 6641.03  343.41
  -3   2  -3 5853.94  272.56
   3  -2   3 5947.50  425.95
   3   2   3 6339.79  536.50
   3   1  -5 7957.87  708.90
   3  -1  -5 9068.44  655.82
  -2  -2   5 9237.10  703.16
   2   2  -5 8338.08  733.85
  -3  -1   5 9632.32  564.04
   2  -2  -5 9669.58  666.06
  -2   2   5 9674.91  867.50
  -3   1   5 7775.96  559.49
  -3   1   5 9048.92  801.43
  -3  -1   5 6845.42  491.09
  -2   2   5 8746.15  628.03
   4   1   2  682.74   66.78
  -4  -1  -2  685.59   51.84
   4   1   2  636.73   49.70
  -4   1  -2  672.06   67.00
  -4   1  -2  658.63   44.79
   4  -1   2  752.85   65.32
   2   3  -2 6075.85  507.47
   2  -3  -2 5069.83  253.83
  -2  -3   2 4453.19  340.20
  -2   3   2 4900.07  422.06
  -2   3   2 4778.08  387.94
   2   1   615109.24 1239.66
  -2   1  -615198.59 1126.43
  -2  -1  -614649.14 1210.70
   2  -1   613640.08 1037.81
  -2  -1  -613809.30  549.90
  -2   1  -614364.47 1135.59
   1   0   7 3768.11  183.21
   1   0   7 3851.90  272.94
  -1   0  -7 3395.13  249.91
   4   0   3   70.56   19.85
   4   0   3    1.87   17.99
   0   2   6 5412.84  244.42
   0  -2  -6 5982.53  456.43
   0   2   6 5179.79  434.02
   0   2  -6 5692.30  424.14
   0  -2   6 5906.26  334.88
   0   2  -6 5713.23  460.61
   2  -3   219901.79 1563.43
   2   3   217733.34 1418.79
  -2   3  -219411.90 1089.63
  -2  -3  -217915.58 1199.48
   2   3   217723.42 1682.45
  -2   3  -218649.46 1824.98
   0  -1   7   87.04   20.36
   0   1  -7   18.16   24.94
   0   1   7   67.49    8.27
   0   1   7  130.14   32.03
   0  -1  -7   36.16   24.58
   2  -2   5 3539.82  223.21
  -2  -2  -5 3653.56  282.82
  -2   2  -5 3788.13  303.20
  -2   2  -5 3475.88  205.38
   2   2   5 3274.67  244.51
  -2  -2  -5 3085.34   96.81
   0   3   4  210.62   33.87
   0   3  -4  259.23   53.85
   0   3   4  230.68   43.83
   0  -3   4  187.07   24.01
   0   3  -4  164.21   40.80
   0  -3  -4  175.56   37.78
  -4   1   3  753.62   76.29
   4   1  -3  701.17   81.38
   4  -1  -3  595.06   52.96
   4   1  -3  726.34   38.61
  -4  -1   3  642.19   55.22
   4  -1  -3  585.71   53.47
   1   2  -6   51.48   24.21
   3   1   5 2302.72  174.66
  -3   1  -5 2237.99  136.86
  -3   1  -5 2020.84  152.34
   3  -1   5 2366.96  166.37
  -1   2   6  133.85   33.28
   1  -2  -6   36.29   20.94
  -1  -2   6   51.33   21.12
  -3  -1  -5 2714.84  211.73
  -1   2   6   63.25   18.48
  -1  -2   6   75.18   15.84
   1   1  -7 3026.32  241.20
  -1  -1   7 2610.13  172.23
  -1   1   7 2606.70  212.20
  -1   1   7 2949.99  148.68
  -1  -1   7 2622.88  173.01
   1  -1  -7 3161.60  239.83
  -3   2   4 7079.33  561.90
   3   2  -4 7229.19  632.75
  -3  -2   4 7600.77  557.40
  -3   2   4 7931.68  702.27
   3  -2  -4 7157.37  438.63
  -1   3   4 2242.53  203.53
  -1  -3   4 1984.18   91.79
   1  -3  -4 2011.71  143.77
   1   3  -4 1945.50  163.87
  -1   3   4 1995.97  143.10
   1   3  -4 2089.12  188.02
   1   2   6 2551.25  232.25
   1  -2   6 2576.14  165.06
  -1  -2  -6 2316.46  192.90
  -1   2  -6 2128.07  198.29
  -1   2  -6 2485.88  180.32
   4   0  -4 7467.64  544.73
   4   0  -4 6395.23  396.48
  -4   0   4 7550.51  518.42
  -1   1  -721167.99 1764.52
  -1  -1  -721249.43 1890.92
   1  -1   722325.00 1781.91
  -1   1  -721370.24 1827.41
   1   1   719961.50 1862.24
  -2  -3   3    9.45    6.92
  -2   3   3   57.01   24.30
  -2   3   3   11.40   29.50
   2  -3  -3   29.98   15.88
  -2  -3   3    3.24   20.48
   2   3  -3   33.63   25.28
  -4   1  -3  748.87   70.92
   4   1   3  772.87   84.60
  -4  -1  -3  790.24   59.35
   4  -1   3  668.90   57.92
  -4   1  -3  775.81   54.15
   4   1   3  883.10   66.88
   1  -3   4   46.77   15.43
   1   3   4   -8.19   17.47
   1   3   4    3.74   22.80
  -1  -3  -4  -22.86   29.68
  -1   3  -4   20.12   28.94
  -1   3  -4    8.51   23.23
   3   0  -6   41.30   23.00
  -2   0   7   18.37   17.27
  -2   0   7    7.03   17.35
   2   0  -7   49.25   26.68
  -3   2  -432665.68 2079.61
   3   2   430475.37 3067.63
  -3   2  -428451.60 2926.55
   3  -2   428913.70 2453.65
   3   2   438672.78 3324.32
  -3  -2  -429601.78 1733.00
  -2  -3  -314466.09  945.09
   2   3   315311.91 1522.45
   2   3   317245.82 1505.10
  -2   3  -314355.13 1507.10
   2  -3   314461.32 1154.38
  -2   3  -322365.49 1427.59
  -4  -2   016132.12 1169.82
  -4   2   016692.58 1548.77
   4   2   017079.15 1063.21
   4  -2   017798.55 1485.05
   4   2   019072.20 1832.88
   4   2  -1  439.10   27.93
  -4   2   1  277.08   50.49
   4  -2  -1  334.57   19.97
   4   2  -1  392.92   54.51
  -4  -2   1  353.51   38.41
   4  -2  -1  454.93   49.62
  -4   0  -4  164.72   30.11
   4   0   4  222.21   35.63
  -4   0  -4  168.89   26.30
  -4  -1   4 1439.12  109.81
   4  -1  -4 1256.83  103.25
  -4   1   4 1318.59  105.22
   4   1  -4 1193.16  111.90
   4   1  -4 1235.45   59.95
   4  -1  -4 1422.60  102.63
  -4  -2  -1    8.90   18.42
   4   2   1  -22.40   31.44
   4   2   1   30.85   12.70
   4  -2   1    5.48   18.56
  -4   2  -1   20.33   22.14
  -4   2  -1    0.49    3.23
   2   0   7   51.92   22.99
  -2   0  -7   -6.62   15.20
  -2   0  -7  -16.64   20.55
   3   3   0 7350.20  683.45
  -3  -3   0 7851.52  546.64
  -3   3   0 7845.50  698.31
   3   3   0 7267.57  447.04
   3  -3   0 8469.81  669.60
  -3  -1   6 3466.03  251.98
  -3   1   6 3347.01  235.26
  -3   1   6 3659.99  302.62
   3  -1  -6 3643.42  278.30
  -3  -1   6 3190.88  205.02
   3   1  -6 3372.57  287.25
  -3   0  -6   13.06   16.75
  -3   0  -6   -2.33   21.55
   3   0   6   16.49   21.01
  -2  -2   630687.15 2908.59
  -2   2   630160.37 3418.03
  -2   2   630348.34 2640.95
   2   2  -633320.85 3570.55
   2  -2  -632769.00 2912.59
  -2   1   727606.04 2074.44
  -2  -1   729118.49 2514.25
  -2  -1   727079.91 2270.35
  -2   1   727593.30 2856.87
   2  -1  -726490.95 2492.75
   2   1  -727374.56 2786.00
  -4  -2   211452.90  870.45
   4   2  -210982.39 1136.12
   4  -2  -2 8864.55  785.65
   4  -2  -212298.71  699.41
  -4   2   2 9174.40  862.97
   3  -3  -1  483.76   53.63
  -3   3   1  481.02   67.58
  -3  -3   1  570.25   55.72
   3   3  -1  588.84   39.69
   3   3  -1  421.92   64.57
   3  -3  -1  555.87   21.77
   0  -3   5  561.52   41.64
   0   3   5  743.70   84.43
   0   3  -5  570.86   63.83
   0   3  -5  530.23   70.14
   0   3   5  542.97   50.22
   0  -3  -5  819.17   78.36
   3   3   1 9603.79  706.34
  -3   3  -1 8192.22  774.01
   3   3   1 8447.01  804.79
  -3  -3  -1 9261.66  630.54
   3  -3   1 9306.20  756.70
  -2   3   4   91.83   46.61
   2   3  -4   66.93   34.63
  -2   3   4   92.66   27.57
  -2  -3   4   99.06   27.58
  -2  -3   4   75.90    7.82
   2  -3  -4   77.55   18.45
  -3   2   524032.14 2202.90
   3   2  -530793.14 3303.84
  -3  -2   522335.23 2065.68
   3  -2  -521501.45 1763.87
  -3   2   528111.75 3077.32
   0   0  -8 1957.60  172.27
   0   0   8 1958.74  160.29
   0   0   8 1981.56  104.88
  -4   2  -2  596.87   25.66
  -4   2  -2  801.47   83.54
   4  -2   2  736.33   63.70
  -4  -2  -2  691.31   53.42
   4   2   2  725.78   53.86
   4   2   2  592.13   71.38
  -4   1  -410256.37  692.98
   4   1   4 9892.83  868.04
  -4   1  -411173.49  944.37
  -4  -1  -411684.56  763.00
   4   1   411201.83  864.23
   4  -1   410115.77  776.40
  -2   2  -6  658.33   80.41
   2  -2   6  690.66   62.99
  -2  -2  -6  822.95   91.73
  -2   2  -6  710.45   59.03
   2   2   6  739.25   72.09
  -4   0   5   25.48   22.53
   4   0  -5   15.62   21.00
   4   0  -5   81.02   28.63
   1  -3  -5  201.02   29.66
  -1   3   5  163.92   43.81
   1   3  -5  189.67   53.52
  -1  -3   5  137.13   37.17
  -1   3   5  117.00   28.61
   3   3  -2 9830.31  485.14
   3  -3  -211953.02  553.56
  -3  -3   211165.29  877.80
   3  -3  -211090.88  974.34
   3   3  -211299.82 1102.55
  -3   3   211519.51 1037.18
  -2  -1  -7  289.74   46.16
  -2   1  -7  311.14   51.87
   2   1   7  252.32   45.90
  -2   1  -7  298.43   46.81
   2  -1   7  297.81   41.80
   2   3   4 1176.97  123.11
   2   3   4  872.03   96.14
  -2   3  -4 1142.47  126.36
  -2   3  -4 1134.16   83.89
   2  -3   4  988.21   89.34
  -1   0   8   88.85   29.98
  -1   0   8   -7.88   15.51
   1   0  -8  -33.39   22.83
   0   2  -7  195.74   47.65
   0  -2   7  265.56   35.34
   0  -2  -7  240.51   40.71
   0   2   7  213.52   42.88
   0   2  -7  316.28   50.21
   0   2   7  246.89   18.62
  -3  -1  -6   -6.65   23.14
  -3   1  -6   54.57   19.54
  -3  -1  -6   24.40   10.38
   3  -1   6   15.94   20.69
   3   1   6   47.91   24.02
   5   0   0  107.57   27.99
   5   0   0  -15.57   24.13
  -1   3  -5  634.03   62.79
  -1  -3  -5  582.54   67.36
   1  -3   5  489.81   43.16
   1   3   5  714.09   48.35
  -1   3  -5  567.23   79.10
   1   3   5  523.46   63.16
   3   3   2  838.43   79.21
   3   3   2  610.64   75.94
  -3  -3  -2  643.90   53.23
   3  -3   2  608.33   62.17
  -3   3  -2  570.08   75.70
  -3   3  -2  725.58   35.08
   5   0  -122321.16 1685.26
  -5   0   121663.44 1884.62
   5   0  -119319.30 1707.84
  -4  -2   316012.94 1247.33
   4  -2  -314497.66 1238.89
  -4   2   314614.18 1283.24
   4  -2  -313969.84  840.70
   4   2  -313146.97 1307.10
   4   2  -313061.35  496.61
  -3   2  -5  134.98   25.89
  -3  -2  -5  158.70   43.21
  -3   2  -5  193.12   38.16
   3  -2   5  177.84   32.10
   3   2   5  171.90   40.39
  -3  -2  -5  145.13   14.19
  -1   0  -8  -28.45   24.32
   0   4   037257.70 4239.62
   1   0   8   52.13   23.89
   1   0   8   22.56   10.05
   0   4   033994.15 3447.83
   0   4   033742.52 3357.55
   1  -2  -7   96.63   23.24
  -1  -2   7   36.57   18.27
  -1   2   7   60.54   17.12
  -1   2   7   93.78   36.78
   1   2  -7   78.77   30.56
  -1  -2   7   87.52   25.27
   5   0   1 7279.09  517.68
   5   0   1 6697.52  514.78
  -5   0  -1 7906.45  629.67
   0  -1   826297.69 2297.67
   0  -1  -822135.67 2149.03
   0   1   824848.76 1231.41
   0   1   828987.08 2945.75
   0   1  -821898.42 2159.38
   0  -1   824547.43 1901.15
   0   4  -1 2090.18  188.82
   0  -4   1 1960.69  150.55
   0   4   1 1692.08  151.79
   0   4   1 2755.72  242.53
   0   4   1 2248.21  208.71
   0   4  -1 2039.91  201.30
   5   0  -2  -17.93   15.04
   5   0  -2   -6.20   31.23
  -5   0   2    2.39   21.55
   4   1  -5  619.93   35.85
  -4   1   5  673.46   69.68
   4   1  -5  958.78  112.27
  -4   1   5  708.30   77.83
   4  -1  -5  783.24   63.60
  -4  -1   5  844.17   73.25
  -1  -2  -7 3087.74  264.81
  -1   2  -7 2874.11  255.17
   1  -2   7 2948.90  203.80
  -1   2  -7 3022.77  242.28
   1   2   7 3341.78  317.22
  -4   2  -3 1416.33   66.26
  -4  -2  -3 1242.70   81.60
  -4   2  -3 1156.90  127.02
   4   2   3 1171.02   96.29
   4   2   3 1147.50  126.97
   4  -2   3 1178.25  102.80
   3  -3  -3 1185.72   68.20
  -3   3   3 1075.69  124.26
   3   3  -3 1375.78  153.66
  -3   3   3 1020.29  116.75
   4   0   5   74.56   20.95
  -3  -3   3 1151.23  103.27
  -4   0  -5   -2.95   16.64
  -4   0  -5   18.94   21.35
  -1  -1   8 2278.76  164.75
  -1   1   8 2128.04  194.37
  -1  -1   8 2473.33  166.43
  -1   1   8 2522.03  132.82
   1   1  -8 2546.63  224.78
   1  -1  -8 2645.33  221.00
   1   4   0    2.62   25.66
   1  -4   0  -24.10   21.92
   1   4   0   56.24   25.85
  -1   4   0   24.84   16.15
   1   4   0   27.22   33.58
  -1   4   0   -8.07   30.52
  -3   0   7 1803.50  153.25
   3   0  -7 2005.21  178.86
  -3   0   7 1712.53  127.20
  -5  -1   0 7499.04  563.42
   5   1   0 7076.23  631.49
  -5   1   0 8391.99  702.47
   5  -1   0 8052.75  591.90
   5   1   0 8246.90  519.54
   5  -1   0 7135.58  480.57
   5   1  -1  750.02   79.36
   5  -1  -1  668.13   63.16
   5  -1  -1  741.58   58.61
  -5  -1   1  890.47   74.51
  -5   1   1  755.11   80.74
   5   1  -1  884.85   60.55
  -1   4   111054.01  853.68
  -1   4   111167.03 1096.10
   1   4  -111096.13 1045.73
   1   4  -1 9814.03  785.14
  -1   4   110214.92  968.17
   1   4  -110400.93 1025.56
   1   4   1 3834.78  330.12
   1   4   1 3226.34  283.66
  -1   4  -1 3860.74  365.79
   1   4   1 4357.17  330.00
  -1   4  -1 3171.23  244.00
   1  -4   1 3422.97  250.60
   5   0   2    8.24   18.57
   5   0   2  -34.98   21.57
  -5   0  -2  -17.92   21.51
   0   4  -2 3541.51  343.68
   0   4   2 3763.87  328.70
   0   4  -2 3447.57  282.88
   0   4   2 3588.92  340.12
   0  -4   2 3048.02  217.66
   0   4   2 3754.49  311.92
   1  -1   8 7405.39  572.57
   1   1   8 6460.87  569.07
  -1  -1  -8 6515.85  561.84
  -1   1  -8 6291.01  532.35
  -1   1  -8 6836.25  520.82
   3   3   3 2245.61  188.26
  -3   3  -3 1786.68  187.48
  -3   3  -3 1868.87   92.36
   3   3   3 1763.16  186.45
   3  -3   3 1715.43  141.82
  -3  -3  -3 1979.10  123.82
   5  -1   1 5822.32  373.47
   5  -1   1 5984.88  446.11
  -5   1  -1 5770.98  495.25
   5   1   1 5542.64  482.65
  -5  -1  -1 5851.68  420.54
   5   1   1 5513.21  365.87
  -2   3   5 2257.95  244.53
   2  -3  -5 2092.50  150.35
  -2  -3   5 2493.22   88.37
  -2   3   5 2234.98  184.03
  -2  -3   5 2210.42  188.81
   2   3  -5 2982.13  299.10
  -2   0   8 8551.56  570.13
  -2   0   8 7608.28  622.48
   2   0  -8 7987.68  723.48
  -5  -1   221222.90 1902.67
   5   1  -222064.57 2369.62
   5   1  -222870.17 1505.32
   5  -1  -226392.60 2158.94
  -5   1   224480.49 2466.92
   5  -1  -221883.66 1950.14
   4  -2  -425413.12 2717.23
   4   2  -427912.40 3149.33
  -4   2   429094.48 2941.23
  -4  -2   429928.75 2776.65
   4  -2  -428066.98 2134.67
  -5   0   3  200.68   39.60
   5   0  -3  256.88   40.76
   5   0  -3  256.02   28.56
  -1  -4   2   11.01   16.16
  -1   4   2    1.23   19.80
  -1   4   2  -25.29   26.06
   1   4  -2   91.03   30.36
  -1   4   2  -54.37   37.25
   1   4  -2  -18.47   24.41
   0   3  -6  514.03   64.06
   4   1   5   11.83   22.79
  -4  -1  -5   24.28   18.11
   4  -1   5   30.07   21.79
   0  -3  -6  502.73   63.90
   0   3  -6  433.08   66.19
   0   3   6  379.82   38.92
  -4  -1  -5   -3.42   30.85
  -4   1  -5   28.14   21.80
   0  -3   6  448.49   39.95
   0   3   6  375.07   67.69
  -4   1  -5   64.53   32.00
   1   4   215008.71 1408.32
  -1   4  -214655.93 1588.33
   1   4   213678.40 1301.54
   1   4   214173.41 1270.70
   1  -4   215140.89 1245.76
  -1   4  -214330.50 1147.47
  -3   1   7  225.03   32.82
   3  -1  -7  241.17   41.64
  -3  -1   7  144.72   29.75
  -3  -1   7  232.13   36.96
  -3   1   7  157.38   44.37
   3   1  -7  120.81   37.77
  -3   2   620456.82 2139.84
   3  -2  -620478.96 1642.24
  -3  -2   619539.72 1724.43
  -3  -2   617953.96  920.53
   3   2  -618100.18 1881.51
  -3   2   619344.91 1659.34
  -2   2   7 4862.27  348.70
   2   3   5  950.92  107.51
  -2   3  -5  876.72   68.96
  -2  -3  -5 1093.64  115.21
   2  -3   5  815.96   74.70
  -2  -3  -5  971.57   50.34
  -2   3  -5 1077.59  122.91
  -2  -2   7 4360.25  346.13
  -2   2   7 4471.58  435.43
   2  -2  -7 4879.68  388.01
   2   2  -7 4066.04  385.47
   3   0   714697.91 1252.18
  -3   0  -714614.87 1210.98
  -3   0  -713031.36  929.63
  -4   0   6 1924.98  158.94
   4   0  -6 1800.84  164.50
  -4   0   6 1787.50  138.07
   5   1   2 5282.01  458.84
   5  -1   2 5040.12  323.24
   5  -1   2 5216.85  381.18
   5   1   2 5585.30  370.99
  -5  -1  -2 6108.56  412.93
  -5   1  -2 5450.85  453.05
  -1   3   6 2836.61  194.24
  -1  -3   6 3485.72  278.14
  -1  -3   6 2853.69  153.06
   1   3  -6 2489.03  247.99
  -1   3   6 3054.54  314.94
   1  -3  -6 3193.18  247.25
  -3   3   4 1948.83  200.57
   3  -3  -4 2148.24  133.47
   3   3  -4 1873.77  196.53
  -3   3   4 1712.90  155.97
  -3  -3   4 1891.61  163.22
   2   0   8   -1.48   22.77
   0   4   3 1348.98  123.47
   0  -4   3 1187.64   93.01
   0   4  -3 1062.02  121.64
   0   4   3 1416.53  142.01
   0   4  -3 1701.24  149.36
   0   4   3 1043.63  102.14
  -2   1   8   22.35   16.24
   2  -1  -8  -36.93   24.25
  -2  -1   8  -19.63   21.88
   2   1  -8  -42.63   27.03
  -2  -1   8   30.79   21.81
   5   0   3 1230.40  101.80
  -5   0  -3 1345.10  112.94
   5   0   3 1239.66  107.11
   4   2   4   45.06   22.72
  -4  -2  -4   18.89   13.91
  -4   2  -4   -5.24   27.95
   4  -2   4   62.68   21.30
  -4   2  -4   49.91   16.47
   4   2   4   51.45   35.06
   1   3   6  580.23   35.78
   1  -3   6  737.75   57.49
  -1   3  -6  577.03   58.09
  -1   3  -6  651.96   83.94
   1   3   6  728.52   81.08
  -1  -3  -6  839.10   92.62
   5   1  -3   -7.61   14.14
  -5  -1   3   -8.61   20.92
   5   1  -3  -26.68   31.58
   5  -1  -3   13.05   19.63
   5  -1  -3    0.21   19.41
  -5   1   3    5.04   28.78
  -2   2  -7 1659.24  131.47
   2   4   0   66.23   26.65
   2   4   0  -39.58   21.43
  -2   4   0  -15.50   29.07
   2   2   7 1455.55  137.50
  -2  -4   0   -9.65   21.46
  -2   2  -7 1619.17  154.05
   2  -4   0   44.83   20.53
  -2  -2  -7 1646.31  151.66
  -2   4   0  -19.73   14.01
   2  -2   7 1468.97  116.19
  -1  -4   3   34.30   19.05
   1   4  -3    9.43   33.32
  -1   4   3  -41.13   39.95
   1  -4  -3   22.25   19.93
   1   4  -3   97.44   35.33
  -1   4   3   46.95   30.23
  -2   4   1 6804.93  453.76
  -2  -4   1 8966.06  736.15
   2   4  -1 9131.03  893.79
  -3  -2  -614544.29  732.54
   2   4  -111767.04  802.87
  -3  -2  -616869.60 1604.77
   3   2   618523.30 1712.39
   2  -4  -1 8487.73  746.92
  -3   2  -615504.79 1504.77
  -3   2  -617000.50 1236.94
   3  -2   615672.06 1282.41
  -2   4   1 8147.71  800.36
   3  -3   4  861.12   83.38
   3   3   4  868.27   77.14
  -3   3  -4  800.44  105.64
  -3   3  -4  846.24   54.42
  -3  -3  -4 1193.72   75.15
   3   3   4  956.66  109.01
   2   4   1 1235.30  133.34
  -2   4  -1 1458.29  158.48
   2   4   1 1643.46  133.53
  -2   4  -1 1407.08   90.46
  -2  -4  -1 1370.77  116.61
   2  -4   1 1426.21  128.16
  -3  -1  -7 6025.76  482.67
   1  -4   3 5666.06  422.27
  -3   1  -7 5726.13  434.46
   3  -1   7 5617.97  429.93
   3   1   7 5740.45  461.25
  -3   1  -7 5313.15  392.50
   1   4   3 5393.19  510.01
   1   4   3 5720.90  454.05
  -3  -1  -7 4964.17  240.70
  -1   4  -3 6315.60  633.77
   1   4   3 5517.13  512.14
  -1   4  -3 5527.49  414.05
  -4  -1   6  682.89   69.82
  -4   1   6  692.95   77.94
   4   1  -6  626.42   80.94
  -4   1   6  848.85   92.11
   4   1  -6  651.41   44.73
   4  -1  -6  642.00   70.40
  -5   0   4  -28.61   31.66
   5   0  -4   16.38   24.15
   5   0  -4   43.63   19.32
   4   3   0  168.22   52.88
   4  -3   0  136.75   36.71
  -4   3   0  184.65   44.37
  -4  -3   0  184.70   35.63
   4   3   0  123.86   19.90
  -2   1  -8 1289.38  120.00
  -2   1  -8 1550.96  131.49
   2   1   8 1517.46  148.28
   2  -1   8 1076.30  110.15
  -2  -1  -8 1374.67  128.34
   0  -2  -8 4513.42  403.24
   0  -2   8 4877.03  353.41
   0  -2   8 5317.62  419.92
   0   2   8 5057.21  516.66
   0   2  -8 5279.37  480.80
   4   3  -1 3278.50  191.36
   4  -3  -1 3066.63  280.87
  -4   3   1 2835.03  298.71
  -4  -3   1 3561.72  283.55
   4   3  -1 2994.75  329.21
   0   0  -9   35.85   28.31
   0   0   9   79.88   31.09
   0   0   9   19.38   12.85
  -4   0  -6  374.89   51.26
   5  -1   329629.99 2795.52
   5   1   330013.07 3180.28
  -5   1  -328084.90 2992.66
   5   1   327353.35 2508.54
   4   0   6  383.35   45.35
  -5   1  -335491.92 2678.69
  -5  -1  -328223.85 2462.07
  -4   0  -6  319.72   45.96
   2   4  -2   82.93   39.59
   2  -4  -2   98.69   21.01
  -2  -4   2  149.08   35.67
  -2   4   2  146.63   40.69
  -2   4   2  126.58   40.57
  -2  -4   2   83.43   19.56
  -4   3  -1 3227.39  330.51
  -4  -3  -1 4140.92  276.42
  -4   2   5  404.18   55.36
   4   3   1 2714.69  188.12
   4   3   1 3202.27  316.51
   4  -3   1 3708.24  291.06
   4   2  -5  370.96   64.02
  -4   2   5  428.21   66.07
   4  -2  -5  391.13   52.02
  -4  -2   5  398.89   55.49
  -1   2   8  688.54   88.29
  -1  -2   8  848.38   69.23
   1   0  -9 9879.81  926.82
  -1   0   9 9981.75  674.00
   1   2  -8  724.75   86.75
   1  -2  -8  688.72   71.61
  -1   0   910850.41 1032.99
  -1   2   8  781.49   58.12
  -1  -2   8  798.09   80.78
  -2   4  -219082.47 2138.68
  -2   4  -218430.52 1327.69
  -2  -4  -218757.24 1583.27
   2   4   217889.23 1873.27
   2  -4   219773.89 1741.31
   5   2   0   70.41   17.32
  -5  -2   0   62.33   22.37
   5   2   0   12.53   31.56
  -5   2   0   45.53   31.14
   5  -2   0   98.90   24.74
   5  -2   0   15.75    8.06
  -2  -3   622495.15 1175.58
  -2   3   623532.43 2172.68
  -2  -3   621675.23 2186.27
   2  -3  -622641.16 1965.67
  -2   3   624527.04 2879.60
   2   3  -630630.84 3429.56
   4  -3  -2  405.35   20.02
   4  -3  -2  401.50   50.99
   4   3  -2  543.89   72.64
   4   3  -2  432.11   24.63
  -4  -3   2  634.02   67.03
  -4   3   2  510.38   70.48
  -5  -2   1 6715.12  530.32
   5  -2  -1 6718.39  346.18
   5  -2  -1 6162.97  540.04
   5   2  -1 7065.90  705.78
   5   2  -1 6625.18  371.42
  -5   2   1 6277.76  590.07
   0  -4  -4 2260.66  189.03
   0   4  -4 1835.03  172.84
   0   4  -4 1522.17  176.64
   0   4   4 2088.62  209.88
   0   4   4 2225.77  183.89
   0  -4   4 1833.37  122.05
   5   1  -4 9359.59  895.38
  -5  -1   4 8485.17  704.49
   5  -1  -4 8311.10  687.42
   5   1  -4 9245.56  522.95
   5  -1  -412423.79 1017.70
  -5   1   4 9027.68  800.23
   1  -2   8 6638.22  524.61
   1   2   8 7019.97  697.47
  -1   2  -8 5960.44  579.95
  -1  -2  -8 6266.38  596.41
  -1   2  -8 6368.43  553.49
  -5   0  -4   -9.44   27.56
  -5   0  -4   22.50   26.76
   5   0   4   43.59   23.80
   5  -2   115907.75 1407.51
   1   0   9  440.65   65.10
  -5   2  -116338.51  770.51
  -1   0  -9  620.37   72.32
  -5   2  -114559.15 1472.96
   1   0   9  531.83   36.50
   5   2   114758.38 1541.68
  -5  -2  -115459.37 1206.72
   5   2   114363.33 1059.97
   3   0  -8   23.61   31.58
  -3   0   8   27.27   26.76
  -3   0   8    1.78   19.90
  -3  -3   5  -26.45   22.86
  -3   3   5   74.72   40.91
   3  -3  -5   11.23   22.88
   3   3  -5   32.48   32.02
   0  -1   9 1293.51  100.89
   0   1  -9 1275.51  127.06
   0   1   9 1532.70   69.64
   0  -1   9 1546.93  134.40
   0   1   9 1879.95  180.58
   0  -1  -9 1240.18  142.21
   4  -3   2 2854.84  241.70
   4   3   2 2739.45  277.36
  -4  -3  -2 3588.70  234.47
  -4   3  -2 2993.25  297.80
   4   3   2 3030.73  220.65
  -4  -1  -6  794.52   60.26
   4   1   6  812.95   86.53
   4  -1   6  862.52   75.28
  -4   1  -6  815.31   68.06
  -4  -1  -6 1074.15  117.97
  -4   1  -6  745.53   79.31
   1  -4  -4 3761.11  295.81
  -1   4   4 3162.86  295.15
  -1  -4   4 3333.09  183.47
  -1   4   4 3540.52  365.10
   1   4  -4 3312.68  335.92
   1   4  -4 3444.67  328.27
   5  -2  -2   59.60   14.35
  -5   2   2  134.65   36.71
   5  -2  -2  153.48   33.81
   5   2  -2  138.43   41.87
  -5  -2   2  141.18   32.85
   5   2  -2   68.14   12.17
   2  -3   6  179.65   36.52
  -2   3  -6  179.43   49.12
  -2  -3  -6  143.19   13.48
  -2  -3  -6   88.07   39.60
   2   3   6  228.23   51.45
  -2   3  -6  155.13   29.21
  -2   4   3 2733.37  268.44
   2   4  -3 2271.85  246.63
  -2   4   3 1933.77  198.86
  -2  -4   3 2174.65  184.75
  -2  -4   3 1996.22  112.99
   2  -4  -3 2178.51  140.08
  -4   2  -511793.93  768.88
   4  -2   510462.81  892.86
  -4  -2  -510981.40  651.43
  -4   2  -5 9340.56  942.12
  -4  -2  -510713.04 1102.43
   4   2   510785.21  961.38
  -1   4  -4 4438.96  465.22
   1   4   4 4348.07  428.68
  -1   4  -4 4220.26  338.94
   1  -4   4 4287.02  302.50
   1   4   4 3951.96  308.69
   1   4   4 3663.55  355.03
   1  -1  -9 2662.27  245.49
  -1  -1   9 2199.76  186.53
  -1   1   9 2526.91  142.28
  -1   1   9 2318.56  228.74
  -1  -1   9 2517.76  177.51
   1   1  -9 2660.72  249.73
   0   3  -720871.96 2331.11
   0   3  -720181.47 1995.37
   0   3   720402.72 1396.56
   0   3   718235.37 2106.15
   0  -3  -722853.83 2187.66
   0  -3   721577.23 1578.53
   3   2  -727646.58 3189.12
  -3   2   726054.24 2417.69
  -3   2   726580.08 3134.54
  -3  -2   725455.88 2481.13
  -3  -2   725140.52 1727.53
   3  -2  -725746.62 2442.00
  -2  -4  -3  -15.88   18.32
  -2   4  -3  -10.86   17.28
   4  -3  -3 1156.69  127.00
  -4   3   3 1194.62  126.27
   2  -4   3  -15.65   19.35
   2   4   3   19.02   28.64
   4   3  -3 1419.83  172.69
  -4  -3   3 1136.09  125.18
   4  -3  -3 1280.39   70.67
  -2   4  -3  -29.76   38.48
   2   4   3   57.27   40.19
  -4   0   7  -35.43   37.41
   4   0  -7  -17.35   25.98
  -4   0   7  -39.10   28.57
   5   0  -5 1523.42  112.12
   5   0  -5 2438.22  225.62
  -5   0   5 1599.19  142.83
   5   2   240170.77 4753.89
   5  -2   247149.21 4691.33
  -5  -2  -239567.30 3604.34
  -5   2  -239345.90 4519.98
   5   2   243762.75 3930.31
  -5   2  -240686.64 2459.89
  -3  -3  -5 2311.35  115.89
  -3   3  -5 2117.44  231.69
  -3   3  -5 1915.61  125.00
   3   3   5 1555.36  144.41
   3   3   5 1948.17  194.26
   3  -3   5 1883.91  156.78
  -5  -1  -4 1525.02  120.25
   5   1   4 1521.55  133.56
  -1  -3   7 3811.68  226.85
   1  -3  -7 3266.44  284.28
   5  -1   4 1433.93  120.90
  -5   1  -4 1211.98  122.67
   1   3  -7 3900.87  368.50
  -1  -3   7 3784.49  338.59
  -1   3   7 3197.94  234.97
  -1   3   7 3701.57  403.45
  -5   1  -4 1409.20  103.35
   5   1   4 1189.42  125.03
   1  -1   9  262.26   41.63
   1   1   9  233.87   43.15
   1   1   9  173.95   10.14
  -1  -1  -9  227.28   40.22
  -1   1  -9  159.27   26.29
  -1   1  -9  251.12   42.71
  -3  -1   8 2136.90  168.06
   3  -1  -8 2157.23  201.15
   3   1  -8 2542.63  235.13
  -3   1   8 2479.14  250.90
  -3   1   8 2770.58  196.57
  -3  -1   8 2825.10  218.74
  -2   0   9  -29.15   23.42
   2   0  -9   -0.43   27.11
  -2   0   9  -14.08   28.41
  -2   2   8  122.25   32.33
   2  -2  -8  127.31   36.06
  -2  -2   8  148.63   30.29
  -2  -2   8   56.79   17.26
  -2   2   8   88.66   46.06
   2   2  -8  103.38   36.31
  -5   2   3  486.83   68.15
  -5  -2   3  481.74   63.38
   5   2  -3  529.10   90.73
   5  -2  -3  384.04   59.37
   5  -2  -3  629.36   55.57
   5   2  -3  413.25   25.15
   1  -3   7 2138.54  156.37
  -1   3  -7 1924.26  207.63
  -1  -3  -7 2254.36  202.06
  -1   3  -7 1762.93  163.45
   1   3   7 1857.59  184.77
   3   0   8  -16.69   27.77
  -3   0  -8   -4.22   26.29
  -3   0  -8   46.36   22.66
  -4   3  -3  168.04   47.11
   4   3   3  170.50   33.86
   4  -3   3  110.69   35.04
   4   3   3  151.67   48.96
  -4   3  -3  217.35   16.22
  -4  -3  -3  182.86   31.04
   3   4   0 1817.72  205.81
   3   4   0 2216.55  171.53
  -3  -4   0 2258.59  179.32
   3  -4   0 2093.67   88.09
  -3   4   0 1961.67  217.46
   3  -4   0 2054.79  191.35
  -3   4   1 2379.89  248.24
   3  -4  -1 2597.70  224.01
   3  -4  -1 2507.79  114.21
   3   4  -1 3128.40  313.91
  -3  -4   1 3093.53  239.28
   3   4  -1 2890.08  185.53
  -4  -1   7 1819.44  136.92
   4   1  -7 1778.52  199.91
  -3  -2  -7  223.86   53.44
   3  -2   7  148.88   35.21
   3   2   7  144.05   42.88
   4  -1  -7 1773.93  166.17
  -4   1   7 1621.12  150.20
  -4  -1   7 1740.69  152.06
  -3   2  -7  129.78   30.89
  -3   2  -7  200.30   47.02
  -4   1   7 2015.39  213.92
  -4   2   6  558.06   69.94
   4  -2  -6  563.09   66.51
  -4  -2   6  487.02   66.80
  -4   2   6  564.11   87.56
   4   2  -6  485.30  102.93
  -5  -1   5 9429.54  830.25
  -5   1   510878.90  960.23
   5  -1  -512303.12 1045.12
   5   1  -510532.24 1031.30
   5   1  -510210.65  611.27
   5  -1  -511062.32  943.47
   0   4  -5 1076.76  120.27
   0   4  -5 1156.37  134.53
   0   4   5 1402.71  126.64
   0  -4  -5 1293.02  132.94
   0   4   5 1145.65  143.49
   0  -4   5 1364.14   95.95
  -3  -4  -1  702.22   69.84
   3   4   1  731.62   67.69
  -3   4  -1  553.23   34.57
   3  -4   1  567.11   70.81
   3   4   1  517.69   77.33
  -3   4  -1  592.43   93.28
   2  -4  -4   97.01   25.70
   2   4  -4  176.56   40.61
  -2  -4   4   71.83   31.25
  -2  -4   4   71.06   11.60
  -2   4   4   67.87   59.70
  -2   4   4    3.52   31.10
   2  -2   8 3290.12  256.42
   2   2   8 2420.85  240.92
  -2  -2  -8 3360.55  299.70
  -2   2  -8 3369.79  261.77
  -2   2  -8 4057.07  363.00
  -2   1   9 4957.75  332.44
  -2   1   9 4735.73  484.90
   2   1  -9 5033.21  517.08
  -2  -1   9 4581.05  398.95
  -2  -1   9 5019.58  395.82
   2  -1  -9 4422.97  414.44
   2   0   9   45.53   26.23
  -2   0  -9  -25.85   23.50
  -2   0  -9    9.27   16.96
   5   2   3 8435.48  666.67
   5   2   3 8074.16  825.82
  -5   2  -3 7875.95  412.03
  -5   2  -3 8090.92  809.27
   5  -2   3 8412.16  715.67
  -5  -2  -3 8408.79  590.16
  -5   0  -5  937.74   90.23
  -5   0  -5  852.66   86.99
   5   0   5  706.85   72.57
   4  -3  -4 2200.95  133.64
   4  -3  -4 2212.19  208.72
  -4  -3   4 2055.88  182.01
   4   3  -4 1962.41  211.45
  -4   3   4 1651.31  177.03
  -1  -4   5 1869.75  108.20
  -1   4   5 1615.65  157.03
   1  -4  -5 1675.24  144.33
   1   4  -5 1726.90  195.73
  -1   4   5 1641.85  202.55
   1   4  -5 1777.19  183.65
  -3   4   2 1882.82  201.52
  -4   0  -7   28.92   22.05
  -3  -4   2 2282.28  203.50
  -4   0  -7   27.88   29.15
   4   0   7    6.14   24.46
   3   4  -2 2019.03  223.70
   3  -4  -2 2615.14  129.09
   3  -4  -2 2184.98  213.05
  -3  -1  -8  113.61   33.82
   3   1   8   92.42   29.67
  -3   1  -8   86.38   28.62
   3  -1   8  -13.30   28.12
  -3   1  -8   29.70   31.78
  -3  -1  -8   28.74   11.17
  -2  -4  -4   54.50   18.63
   2   4   4    9.40   35.05
  -2   4  -4   37.36   20.81
   2   4   4  -18.59   26.55
   2  -4   4   15.58   22.57
  -2   4  -4  -18.60   38.82
   6   0   0 3439.28  289.45
   6   0   0 3188.73  234.06
  -6   0   0 3513.15  290.03
   3   3  -6 2900.41  311.63
   6   0  -1    6.32   24.75
   3  -3  -6 3828.49  280.79
   6   0  -1   24.28   20.70
  -3  -3   6 3085.14  277.72
  -3   3   6 2980.58  265.24
  -3   3   6 4114.44  447.75
  -6   0   1  -52.23   29.04
   1   4   5  526.92   80.05
   1   4   5  253.53   44.56
  -1  -4  -5  407.79   73.35
  -1   4  -5  665.46   80.97
  -1   4  -5  350.59   70.94
   1  -4   5  427.45   50.33
  -2   3   7 7426.92  574.66
   2   3  -7 8009.83  750.41
  -2  -3   7 7497.83  662.08
  -2  -3   7 7215.05  383.52
   2  -3  -7 7243.57  581.58
  -2   3   7 8453.30  892.82
   3   4   2  151.38   43.98
  -3   4  -2   61.20   40.36
  -3  -4  -2   97.64   23.00
   3  -4   2    2.50   27.23
   3   4   2   74.88   31.17
   5  -2  -4 2646.80  197.78
  -5  -2   4 2519.71  220.46
   5  -2  -4 2336.13  207.76
   5   2  -4 2487.81  258.09
  -5   2   4 2657.65  248.89
  -6   0  -1   45.73   31.66
   6   0   1   25.61   21.91
   0  -2   9  184.02   40.86
  -6   0   2  465.03   63.18
   0   2  -9  375.41   60.10
   6   0  -2  428.80   53.58
   0  -2  -9  205.86   46.85
   0   2   9  295.63   63.44
   6   0  -2  519.96   69.98
   0  -2   9  180.94   36.48
  -2  -1  -9 8968.76  870.91
  -2   1  -910051.60  913.76
   2   1   911210.65 1063.07
   2  -1   9 9157.52  813.60
  -2   1  -9 7729.06  698.07
   4  -2   6  883.07   87.89
   4   2   6  907.02  103.65
  -4   2  -6 1115.56  115.69
  -4   2  -6  978.98   87.99
  -4  -2  -6  906.19  121.87
  -4  -2  -6  904.22   60.02
   4   3   4 2790.23  295.80
  -4  -3  -4 3107.24  192.55
  -4   3  -4 2845.11  149.39
   4   3   4 2718.59  230.49
   4  -3   4 3014.43  254.68
  -4   3  -4 2915.46  307.68
  -5  -1  -5  193.51   35.14
  -5  -1  -5  307.38   52.08
   5  -1   5  163.07   34.01
  -5   1  -5  204.91   42.04
   5   1   5  177.65   38.02
  -5   1  -5  130.20   31.78
  -5   0   6   35.10   26.12
   5   0  -6    4.05   32.29
   4   1   7 1477.61  131.94
  -4   1  -7 1260.43  101.46
  -4  -1  -7 1335.45  132.01
   4  -1   7 1050.89  104.67
  -4   1  -7 1194.41  116.28
  -4  -1  -7 1338.92   90.95
   3  -4  -3 1477.74  141.82
  -2   3  -7   55.97   35.17
  -2   3  -7   45.44   25.90
   3  -4  -3 1265.96   77.99
  -3  -4   3 1168.41   51.87
  -2  -3  -7    5.84    4.40
  -3  -4   3 1208.33  125.97
   2   3   7    8.32   34.65
  -3   4   3 1246.49  144.87
   2  -3   7   67.76   20.34
  -2  -3  -7  -31.93   32.76
   3   4  -3 1463.00  157.81
   1   2  -9 7516.34  731.19
  -1   2   9 5758.61  621.31
  -1   2   9 6909.86  442.77
  -1  -2   9 7017.73  540.26
  -1  -2   9 6918.80  568.69
   1  -2  -9 7346.30  673.57
  -6   1   0  243.48   52.10
   6   1   0  135.37   43.40
   6  -1   0  188.53   33.57
   6   1   0  355.57   34.65
  -6  -1   0  202.23   52.12
   6  -1   0  218.63   47.76
   6  -1  -1 1025.60  107.20
   6   1  -1 1136.16   89.29
  -6   1   1 1286.12  133.99
   6  -1  -1 1175.36  105.86
   6   1  -1 1376.37  143.39
  -6  -1   1 1330.51  119.35
   0   0 -1018851.82 2007.74
   0   0  1019108.60 1979.12
   0   0  1020154.59 1400.50
   3  -3   613227.71 1123.62
   3   3   610836.59 1059.83
  -3   3  -614295.39 1062.39
  -3   3  -612653.34 1394.58
  -3  -3  -612968.99  669.13
  -3  -3  -612602.83 1327.07
   6   0   2 1333.27  120.97
  -6   0  -2 1330.81  141.26
   6   0   2 1414.13  132.19
  -6   1  -1 5811.52  545.02
   6   1   1 5854.35  434.72
   6   1   1 4911.42  483.91
   6  -1   1 5775.45  491.03
   6  -1   1 5482.26  408.78
  -6  -1  -1 6126.64  488.34
   1   0 -10   66.95   31.35
  -1   0  10  -10.44   16.05
   5  -2   4 9894.29  864.24
   5   2   411172.66 1144.64
  -3   4  -3  184.48   50.17
  -5  -2  -411366.59  805.41
  -3  -4  -3  147.66   31.61
   3   4   3  111.64   32.51
   3  -4   3  112.50   32.26
  -5   2  -4 9984.57  624.37
  -5   2  -411788.52 1189.92
   3   4   3  160.41   47.46
   5   2   411360.40  947.99
  -1  -2  -9 1007.63  109.64
  -1   2  -9  889.24  105.30
  -3   0   9  164.89   31.37
   1   2   9  979.81  132.41
  -3   0   9  164.68   43.31
  -1   2  -9 1005.22  119.74
   3   0  -9  189.50   55.96
   1  -2   9  871.76   87.15
   3  -2  -8 2692.23  253.21
  -3  -2   8 2812.75  185.00
  -3   2   8 2807.47  228.79
   3   2  -8 2884.83  329.49
  -3  -2   8 3327.53  284.35
  -3   2   8 2722.33  310.00
   0   3   8  121.17   19.63
   0  -3   8  182.84   28.62
  -2   4   5 1707.58  164.50
   0   3   8  215.95   57.74
   0   3  -8  207.34   41.13
  -2  -4   5 2025.60   95.46
  -2   4   5 2584.28  302.61
   2   4  -5 1729.88  207.18
  -2  -4   5 1827.63  180.72
   2  -4  -5 2124.23  164.31
   0  -3  -8  226.63   48.87
   0   3  -8  176.45   48.24
   6   0  -3   34.19   33.56
  -6   1   2 4230.80  398.74
   6  -1  -2 3732.32  294.23
  -6   0   3   15.17   31.11
   6   1  -2 3621.70  344.62
   6   1  -2 4380.06  277.96
  -6  -1   2 3890.76  338.72
   6  -1  -2 3375.12  273.61
   6   0  -3   22.77   22.12
  -4   0   812513.14 1046.64
   4   0  -812346.08 1254.45
  -4   0   813108.44 1266.32
  -5   1   6  581.21   73.42
   5  -1  -6  498.27   73.88
   5   1  -6  643.48  118.50
   5   1  -6  456.09   38.10
   5  -1  -6  477.06   62.44
  -5  -1   6  310.00   50.97
   4   3  -5 4214.49  433.87
  -4   3   5 4156.51  425.84
  -4   3   5 4045.43  385.35
  -4  -3   5 3870.15  349.99
   4  -3  -5 3793.14  258.23
   0   4   6 3791.77  299.68
   0  -4  -6 3522.45  327.33
   0   4  -6 5160.52  495.20
   0  -4   6 3251.08  221.54
   0   4  -6 3293.64  377.43
   0   4   6 3945.06  422.49
   1  -3  -8 1583.72  157.23
   1   3  -8 1779.33  184.21
  -1   3   8 1735.36  127.65
  -1  -3   8 1664.10  162.99
  -1  -3   8 1865.55  121.93
  -1   3   8 2126.72  234.69
   1   0  10  -20.55   12.25
   1   0  10   22.97   32.00
   0  -1  10  195.08   56.79
   0  -1  10  200.81   36.35
   0   1 -10  184.79   47.00
   5   3   0  136.10   45.51
   0  -1 -10  248.71   62.56
   0   1  10  234.26   59.21
   5  -3   0   99.29   35.16
  -5   3   0   53.16   44.20
   5   3   0  157.94   29.05
   0   1  10  204.43   18.71
  -5  -3   0   89.15   27.16
   2   4   5 1282.39  141.04
  -2  -4  -5 1341.43   89.65
  -2   4  -5 2067.63  185.02
   2  -4   5 1592.17  131.82
  -2   4  -5 1591.68  185.15
   5  -3  -1   70.15   29.00
  -5  -3   1  -12.50   27.80
  -5   3   1  -18.65   28.04
   5   3  -1   11.93   13.46
  -4   2   7 2780.52  249.20
   4   2  -7 2570.42  275.13
  -4  -2   7 2625.34  246.39
   4  -2  -7 2916.90  250.95
  -4   2   7 3423.62  374.40
   6   1   214545.22 1166.39
   6   1   214931.14 1452.30
  -6  -1  -215288.42 1278.89
   6  -1   214124.91 1216.33
  -6   1  -214126.66 1409.98
   6  -1   212991.81 1033.93
  -5   2   5 5172.78  482.82
   5  -2  -5 5228.04  474.47
   5   2  -5 5146.63  557.67
   5  -2  -5 5421.28  399.59
  -5  -2   5 4481.69  386.68
   5   2  -5 5172.86  204.13
   1  -4  -6 5096.58  434.03
  -1   4   6 5289.43  588.85
  -1  -4   6 5397.35  313.43
   1   4  -6 4848.05  486.27
  -1   4   6 4698.64  413.34
   1  -3   8  904.22   79.59
  -1  -3  -8  971.81  108.85
   1   3   8  826.32  111.82
  -1   3  -8  926.90  113.56
   0   5   0   35.14   32.05
   0   5   0    6.94   37.82
  -1   3  -8  942.97   98.72
  -1   1  10 1740.36  179.62
   1  -1 -10 2089.34  190.80
  -1  -1  10 1489.42  132.98
  -1  -1  10 1816.95  138.88
  -1   1  10 1891.47  113.20
   1   1 -10 1940.95  195.89
  -3  -1   9  427.60   55.98
   5   0   6   42.20   22.87
  -5   0  -6  -52.59   27.47
  -3   1   9  563.76   59.30
  -5  -3  -1 9448.03  786.90
  -5   3  -110764.64 1195.57
   3   1  -9  463.93   76.25
   5  -3   110821.55  980.58
  -3   1   9  492.53   75.72
  -3  -1   9  629.54   62.07
   5   3   111027.61 1178.93
   3  -1  -9  427.28   77.46
   5   3   113020.22  974.42
  -3   4   4 1013.31  139.07
  -3   4   4 1187.55  151.70
  -3  -4   4 1261.82  126.94
   3   4  -4 1625.25  187.05
   3  -4  -4 1108.29   80.62
  -2   2   9  699.15   97.16
   2  -2  -9  557.91   86.98
  -2   2   9  535.80   57.47
  -2  -2   9  567.22   72.21
  -2  -2   9  434.45   42.78
   2   2  -9  480.27   74.70
   6  -1  -3   31.17   24.76
   6   1  -3  -55.76   38.67
   6  -1  -3   54.07   26.25
   6   1  -3   19.74   19.44
  -6  -1   3   42.44   30.28
  -6   1   3    5.03   44.73
   6   0   3  -14.57   23.02
  -6   0  -3   18.41   27.38
   0   5   1 2187.13  240.25
   0   5   1 2791.86  284.98
   0   5   1 2173.98  204.93
   0   5  -1 2122.68  196.36
   0  -5   1 2082.14  183.00
   0   5  -1 2308.10  255.50
  -4   1   8 1830.97  207.84
  -4   1   8 1843.45  161.13
  -4  -1   8 1824.61  164.01
  -4  -1   8 1878.24  149.72
   4  -1  -8 2025.65  209.27
   4   1  -8 1681.59  199.71
   1  -4   6 3034.55  233.25
  -1   4  -6 3307.15  363.33
   1   4   6 3336.92  238.10
  -1   4  -6 3506.45  311.37
   1   4   6 3446.68  378.73
  -1  -4  -6 3762.85  343.63
  -5  -3   2  162.18   38.39
   5   3  -2  166.71   45.41
   5   3  -2   86.69   14.51
   5  -3  -2  159.35   39.02
  -5   3   2   74.81   41.13
   3  -2   8  536.33   64.17
   3   2   8  504.06   81.84
  -3   2  -8  696.62   84.60
  -3  -2  -8  446.44   73.80
  -3   2  -8  590.61   73.48
  -4   3  -5 3150.02  350.99
  -4   3  -5 3594.53  211.50
  -4  -3  -5 3362.26  188.03
   4  -3   5 2962.42  254.02
   4   3   5 3147.49  327.85
   4   3   5 3242.77  283.49
  -1   1 -10    5.32   34.76
  -3   0  -915486.66 1222.69
  -3   0  -913118.36 1322.64
   3   0   915248.35 1563.25
   1  -1  10   14.40   22.70
   1  -1  10   39.90   30.90
   1   1  10  111.16   36.62
  -1  -1 -10   25.98   29.30
   1   1  10   49.76    7.42
   2   0 -10 3856.95  369.65
  -2   0  10 3462.08  324.69
  -2   0  10 4126.99  284.51
  -1   5   0 7551.83  822.81
   1   5   0 7102.06  695.45
   1   5   0 7834.11  751.66
  -1   5   0 6680.12  575.43
   1   5   0 7715.50  784.32
   1  -5   0 6724.05  624.33
   3   3  -7 2639.18  319.04
   3  -3  -7 2455.60  212.47
  -3  -3   7 2123.07  207.21
  -3   3   7 2266.85  215.32
  -3   3   7 2048.31  260.05
   6   0  -4   94.14   24.78
   6   0  -4  104.47   45.78
  -6   0   4  161.04   37.53
  -3  -4  -4  309.14   40.22
   3   4   4  513.58   73.95
  -3   4  -4  405.92   74.66
   3   4   4  332.77   58.43
   3  -4   4  389.81   57.74
  -3   4  -4  391.73   37.68
   1   5  -117826.49 1914.45
  -1   5   119237.79 2267.64
   1   5  -119145.80 2218.43
  -1  -5   117343.59 1612.19
  -1   5   119834.80 1860.41
   1   5   1  838.81  111.68
  -1   5  -1  886.98   93.46
   1  -5   1  757.94   84.01
   1   5   1  736.54  112.08
   1   5   1 1238.43  139.72
  -1   5  -1  888.94  141.72
   5  -3   2   31.61   29.52
  -5  -3  -2   29.92   31.42
   5   3   2  -13.68   27.12
  -5   3  -2   22.87   41.40
   5   3   2  181.02   46.20
   0   5   2  137.01   40.36
   0   5   2   63.62   58.80
   0   5   2   83.61   55.99
   0   5  -2  115.56   49.68
   0   5  -2  139.01   42.80
   0  -5   2  109.91   31.78
  -4   4   0   64.98   43.17
  -4  -4   0  105.77   33.17
   4   4   0  169.27   48.72
   4  -4   0   99.28   44.28
   4   4   0  147.57   27.75
  -5  -1  -6 7309.34  544.97
  -5  -1  -6 7251.56  694.88
  -5   1  -6 7517.67  700.37
  -5   1  -6 7821.72  606.30
   5   1   6 7231.26  639.73
   5  -1   6 6977.00  621.10
  -4   0  -8  424.58   51.17
  -4   0  -8  370.79   57.27
   4   0   8  373.71   63.05
  -4  -4   1 3368.21  301.11
   4   4  -1 3530.87  239.90
   4   4  -1 3557.56  403.54
   4  -4  -1 3374.29  332.94
  -4   4   1 3729.24  383.69
  -2  -2  -9  239.32   55.68
   2   2   9  202.52   44.28
   2  -2   9  302.02   54.77
  -2   2  -9  206.66   53.13
  -2   2  -9  211.83   44.12
  -6  -1  -3 1935.40  177.99
  -2   3   8 6781.55  556.87
  -2   3   8 7811.49  857.27
  -6   1  -3 2140.54  162.21
  -2  -3   8 7685.26  720.12
  -6   1  -3 2213.91  210.51
   6  -1   3 2139.07  185.35
   6   1   3 2144.90  177.84
   6   1   3 2132.73  217.57
  -2  -3   8 7920.63  491.07
   2   3  -8 7821.83  845.92
   2  -3  -8 7180.74  619.51
   5   0  -710073.57 1049.41
  -5   0   7 8302.21  764.90
   5   0  -7 9294.82  757.74
  -5   2  -5   -2.94   34.28
   5  -2   5   10.58   25.70
   5   2   5    9.11   25.63
   5   2   5   75.31   39.36
  -5  -2  -5   50.25   20.74
  -5   2  -5   24.01   17.23
  -5   3   3 6498.05  629.62
  -4  -4  -1 4469.33  349.56
  -5  -3   3 7246.97  593.41
   5   3  -3 5524.95  248.57
   5  -3  -3 5731.69  526.34
   4   4   1 3736.08  291.32
   4  -4   1 4513.75  407.01
  -4   4  -1 3705.05  409.83
   5   3  -3 6236.97  658.18
   4   4   1 4096.31  435.01
   4  -2   7 1145.45  120.56
  -4   2  -7 1263.64  113.71
  -4   2  -7 1380.30  149.95
   4   2   7 1352.33  138.46
  -4  -2  -7 1576.64  173.63
  -1   5   2  279.56   42.03
   1   5  -2  316.70   65.52
  -1   5   2  324.95   67.98
  -1   5   2  382.72   84.09
   1   5  -2  286.12   69.43
  -1  -5   2  251.09   32.97
   6   2   0  283.95   68.97
   6   2   0  514.98   45.78
  -6   2   0  478.82   76.09
   6  -2   0  449.88   62.25
   6  -2   0  395.31   31.89
  -6  -2   0  467.39   55.54
   3  -1   9 1143.54  124.02
   3   1   9 1149.28  136.34
  -3  -1  -9 1090.42  131.48
  -3   1  -9 1335.15  132.81
  -3   1  -9 1371.12  132.65
   2  -1 -10  264.34   57.01
  -2   1  10  207.16   53.16
   2   1 -10  342.20   72.50
  -2   1  10  341.73   46.78
  -2  -1  10  277.90   57.60
  -2  -1  10  407.96   56.68
   6   2  -1  124.81   22.30
   1   5   2  686.53  110.89
  -6  -2   1  183.06   32.37
   6  -2  -1   63.75   16.96
  -1   5  -2  714.01  123.92
   1   5   2  859.51  109.41
   6  -2  -1  161.20   35.48
  -1   5  -2  990.64  103.04
  -6   2   1  171.68   43.82
   6   2  -1  110.70   51.56
   1   5   2  678.12  112.11
   1  -5   2  825.51  101.07
  -6   1   4 5152.57  518.87
  -6  -1   4 4253.98  375.27
   6  -1  -4 4421.50  372.00
   6   1  -4 4786.49  298.72
   6  -1  -4 4189.28  377.58
   6   1  -4 4177.65  432.28
  -2   4   6 2484.82  269.91
  -2   4   6 1909.65  177.87
  -2  -4   6 1894.68   88.93
  -2  -4   6 2277.53  207.00
   2  -4  -6 2397.80  185.17
   2   4  -6 2137.95  222.30
   2   0  10 4617.59  271.39
   4  -4  -2 1657.37  168.73
   4   4  -2 1678.27  200.39
   2   0  10 4747.40  469.32
  -2   0 -10 4562.19  445.07
  -4   4   2 1842.92  207.28
   4   4  -2 1904.75  105.51
  -4  -4   2 2082.60  191.52
  -3  -3  -7  267.30   57.16
  -3   3  -7  137.23   39.40
   3   3   7  148.77   40.15
  -3   3  -7  184.30   54.42
   3  -3   7  146.94   35.57
  -4   3   6  242.49   56.88
  -4  -3   6   71.76   39.08
   4  -3  -6  110.73   33.58
  -4   3   6   86.17   41.97
   4   3  -6  234.45   57.51
  -6   2  -115925.93 1741.88
  -6  -2  -116683.09 1451.00
   6   2   115404.30 1739.18
   6   2   115963.08 1283.77
  -6   2  -115040.21  873.75
   6  -2   117723.13 1631.60
   6   0   4  538.00   72.43
  -6   0  -4  493.03   75.64
  -6   0  -4  464.29   68.58
   4  -1   8  203.25   38.44
  -4   1  -8  224.14   36.03
   4   1   8  277.90   47.59
  -4   1  -8  295.71   52.00
  -4  -1  -8  146.43   21.33
  -4  -1  -8  219.33   46.72
   2   3   8   54.05   44.79
  -2  -3  -8   67.33   41.44
  -2   3  -8   44.60   36.48
  -2   3  -8   -1.29   31.59
   3  -4  -5  310.36   43.42
   0   5   3  253.72   66.92
   0  -5   3  235.07   42.45
  -3   4   5  382.26   74.07
   0   5  -3  190.71   44.83
  -3  -4   5  480.32   67.72
  -3   4   5  453.41   98.26
   0   5   3  276.82   61.36
   0   5   3  241.21   50.71
   0   5  -3  191.13   55.13
   3   4  -5  410.35   76.46
   6  -2  -2 7078.07  603.60
   6   2  -2 5908.11  629.24
  -6   2   2 6452.95  644.43
   6  -2  -2 6034.17  396.93
  -6  -2   2 6674.52  549.34
   6   2  -2 6394.80  373.39
   4   4   2  325.06   73.25
   4   4   2  585.43   72.60
  -4   4  -2  574.69   87.35
  -4  -4  -2  498.04   63.41
   4  -4   2  410.87   60.92
   5   3   3 6909.40  578.47
   5  -3   3 6162.91  560.42
  -5  -3  -3 5767.94  413.35
  -5   3  -3 5788.29  622.64
   5   3   3 5732.75  635.08
  -5   1   7  692.08   96.37
   5  -1  -7  642.72   80.73
   5   1  -7  657.61   90.85
  -5   1   7  625.58   77.94
   5   1  -7  624.96   49.63
  -5  -1   7  544.29   67.12
  -5   2   6  522.67   91.81
   5  -2  -6  605.52   83.28
   5   2  -6  580.21   90.36
   5   2  -6  621.22   29.73
  -5  -2   6  720.92   71.48
   5  -2  -6  441.36   64.74
  -2  -4  -6   10.33   14.24
   2  -4   6   69.68   26.10
  -2   4  -6  -17.38   42.12
  -2   4  -6   46.16   32.03
   2   4   6   -2.45   31.25
   2   5   0  148.93   50.63
   2  -5   0  181.95   41.05
  -2   5   0  218.33   59.26
  -2  -5   0  160.51   49.61
  -2   5   0  201.42   37.49
   2   5   0  229.08   59.16
   0   4  -7  619.82  105.00
   0  -4  -7  710.03   84.50
   0  -4   7  662.17   58.86
   0   4   7  728.59   74.20
   0   4  -7  669.16   88.07
   6   0  -5  -32.68   27.11
   6   0  -5   22.52   18.07
  -6   0   5   -3.52   28.58
   0   2 -10 4691.05  487.44
   0  -2  10 4335.69  354.80
  -1   5   3  200.90   51.31
  -1   5   3   10.20   49.37
   0   2  10 4452.87  480.98
   0  -2 -10 3408.55  363.22
  -1  -5   3   66.80   27.99
   1  -5  -3   82.89   42.27
   1   5  -3  133.35   38.48
   1   5  -3   74.37   49.76
   0  -2  10 3949.29  343.06
   2  -5  -1  703.46   83.51
  -2   5   1  647.38  103.26
   2   5  -1  497.74   83.49
  -2   5   1  547.57   59.61
  -2  -5   1  804.61   90.15
   2   5  -1  673.02   76.56
  -2  -1 -10  679.73   88.44
  -2   1 -10  641.72   81.15
  -2   1 -10  764.51   87.14
   2   1  10  638.54  102.68
   2  -1  10  742.70   92.92
   2  -5   1 2569.23  229.44
   2   5   1 2674.42  238.10
  -2  -5  -1 2463.02  228.97
  -2   5  -1 2333.50  287.52
   2   5   1 1975.77  232.45
  -2   5  -1 2044.10  159.37
  -4  -4   3 5189.67  431.54
   4  -4  -3 4133.75  221.04
  -4   4   3 4792.66  491.94
   4   4  -3 4688.39  513.52
   4  -4  -3 4466.89  451.00
  -1   5  -3 1264.08  172.18
   1   5   3 1395.21  153.27
   1   5   3 1149.64  144.86
   1   5   3 1027.45  131.74
   1  -5   3 1117.15  108.41
  -1   5  -3 1206.49  123.15
  -6  -2  -2 1962.43  162.52
  -6   2  -2 1650.77  177.57
   6   2   2 1841.92  190.70
   6   2   2 1614.62  125.08
  -6   2  -2 1580.03   86.78
   6  -2   2 1842.40  168.76
   5  -3  -4 1850.93  186.65
   5  -3  -4 1624.28  112.43
  -5   3   4 1683.60  190.86
   5   3  -4 2073.91  249.50
  -5  -3   4 1865.00  178.87
  -3   4  -5 1859.70  134.85
   3   4   5 1854.60  199.84
  -3  -4  -5 1618.65  115.56
   3   4   5 1525.29  184.62
   3  -4   5 1705.77  159.66
  -3   4  -5 1961.22  233.04
  -1  -2  10 1548.86  141.22
   1   2 -10 1387.72  169.76
  -1   2  10 1390.87   94.89
  -1   2  10 1196.69  153.60
   1  -2 -10 1409.80  164.23
  -1  -2  10 1514.40  136.83
   1   4  -7  399.67  103.52
   6  -1   4 1688.54  151.63
  -6   1  -4 1456.53  176.17
  -6   1  -4 1939.66  152.35
  -6  -1  -4 1830.42  170.01
  -1   4   7  262.58   43.84
   6   1   4 1477.36  136.23
  -1  -4   7  295.18   32.58
  -1   4   7  285.84   75.18
   6   1   4 1660.34  164.67
   1  -4  -7  299.92   53.38
  -1  -4   7  313.13   65.01
  -3   2   9 2805.02  245.64
  -3   2   9 2782.38  311.59
  -3  -2   9 2674.26  188.77
   3   2  -9 2662.96  310.05
  -3  -2   9 3255.14  286.08
   3  -2  -9 2828.09  269.63
   0   3  -9 2518.58  242.49
   0   3   9 2310.22  250.79
   0  -3   9 2758.78  249.44
  -4   0   9   20.26   34.02
  -4   0   9  -45.11   29.93
   6  -2  -3  385.37   59.86
   4   0  -9  -51.41   35.75
   0  -3  -9 2651.97  246.06
  -6  -2   3  346.22   64.13
   0  -3   9 2836.64  205.82
   0   3   9 2103.76  116.76
  -6   2   3  618.87   83.20
   6   2  -3  458.47   33.71
   6   2  -3  449.54   84.18
   6  -2  -3  366.86   42.67
  -4  -3  -6   37.58   12.93
  -4   3  -6   -2.09   21.37
   4  -3   6   49.33   28.87
  -4   3  -6   33.92   39.72
  -4  -3  -6   24.75   38.79
   4   3   6  -15.17   28.64
  -4  -2   8    4.19   14.79
  -4   2   8   -6.27   28.27
  -5   0  -7  223.27   53.61
  -4  -2   8  -40.71   34.56
   4  -2  -8   -1.11   32.54
  -5   0  -7  301.79   53.59
  -4   2   8   16.43   49.90
   4   2  -8   38.36   34.05
   5   0   7  277.64   48.86
  -2   5   2 1306.23  171.18
   2  -5  -2 1395.45  126.79
   2   5  -2 1649.51  187.72
  -2  -5   2 1523.96  115.92
   2  -5  -2 1510.91  179.77
  -2  -5   2 1516.95  162.06
  -1   4  -7   68.16   40.19
   1   4   7   35.05   17.90
  -1  -4  -7   52.53   38.07
  -1   4  -7  -21.96   36.55
   1  -4   7   38.69   26.57
   1   4   7   31.92   41.15
  -3   0  10   32.65   20.94
   3   0 -10   58.23   41.04
  -3   0  10  -44.95   32.13
  -4   4  -3  520.34   98.47
   4  -4   3  587.34   76.73
  -4  -4  -3  630.37   67.30
   4   4   3  670.41   84.41
   4   4   3  594.87   94.30
  -2   5  -2 1568.01  129.77
  -1   3   9  407.63   41.68
   2   5   2 1416.80  171.00
   1   3  -9  403.85   81.12
  -1   3   9  257.86   76.34
  -1  -3   9  316.65   45.54
   2   5   2 1884.14  192.85
   2  -5   2 1639.05  158.80
  -2  -5  -2 1992.22  187.22
  -2   5  -2 1511.89  212.74
  -1  -3   9  305.90   57.41
   1  -3  -9  324.48   57.64
  -1   2 -10  -12.35   30.36
   1  -2  10   64.62   26.95
  -1  -2 -10  -39.64   29.98
   1   2  10  115.91   53.72
  -1   2 -10  -12.21   32.61
   6  -1  -5 1170.80  121.08
  -6  -1   5  667.40   81.08
   0   0 -11   46.91   34.58
   6  -1  -5  712.84   80.77
   0   0  11   18.43   26.43
  -6   1   5  731.61   93.60
   6   1  -5  682.61   52.64
   0   0  11    8.17   21.37
   6   1  -5  710.55  100.59
   0   5   4 1910.78  192.49
   0   5  -4 1603.78  199.16
   0  -5  -4 2289.77  208.97
   0  -5   4 1460.00  121.52
   0   5   4 1626.66  227.43
   0   5  -4 1909.14  214.39
  -1   0  11 1996.32  203.77
   1   0 -11 1642.23  177.76
  -1   0  11 1459.93   99.86
  -5   2  -6   58.06   29.17
   5   2   6   42.48   32.81
   5  -3   4 2758.46  244.54
   5  -2   6  171.24   35.52
  -5   3  -4 2311.36  111.43
  -5   3  -4 2278.80  256.87
  -5  -2  -6   36.18   45.81
   5   3   4 2777.78  293.98
  -5  -3  -4 2383.57  169.21
  -5  -2  -6   86.84   28.20
  -5   2  -6  104.36   37.70
   5   3   4 3127.96  270.03
  -1   3  -9  214.90   53.98
   1   3   9  147.14   48.50
   1  -3   9  147.96   43.39
  -1  -3  -9  220.61   52.65
  -1   3  -9  146.96   44.68
  -3   3   8 1948.28  185.06
   3   3  -8 1863.50  219.02
  -3  -3   8 1906.06  208.95
  -3   3   8 2256.14  279.13
   3  -3  -8 2156.75  200.38
  -4  -1   9  180.56   42.73
   4   1  -9  219.88   57.37
  -4  -1   9  303.16   51.67
  -4   1   9  232.46   60.27
   4  -1  -9  212.26   60.35
  -4   1   9  205.78   52.17
   6   2   3  -10.50   21.06
  -6   2  -3   -1.81   45.82
  -6   2  -3  -19.28   12.41
  -6  -2  -3  -28.85   27.63
   6   2   3   -9.71   37.45
  -5   1  -7  160.97   51.90
  -5  -1  -7  103.05   29.41
   5   1   7  157.38   45.17
   5  -1   7  209.58   37.29
  -5  -1  -7  315.02   57.90
  -5   1  -7  240.11   42.09
  -1   5   4 2966.31  347.41
  -1   5   4 2321.72  240.81
   1   5  -4 2526.26  287.45
   1   5  -4 1990.52  255.26
  -1  -5   4 1911.48  148.62
   1  -5  -4 2161.68  193.26
   6   0   5   23.03   23.20
  -6   0  -5  -30.00   28.30
  -4  -4   4  621.85   85.00
   4  -4  -4  607.93   48.47
   4  -4  -4  538.08   86.32
   4   4  -4  873.26  127.91
  -4   4   4  511.33   91.11
   2  -5  -3  392.27   55.65
  -3  -1  10 6385.50  562.43
   3  -1 -10 5952.28  591.59
  -3   1  10 6827.31  521.56
   3   1 -10 6086.15  666.73
   2   5  -3  357.44   72.51
  -2   5   3  421.34   87.53
  -2   5   3  463.28   81.77
  -2  -5   3  294.63   38.21
  -2  -5   3  408.77   68.31
  -3  -1  10 5402.65  442.61
  -3   1  10 6338.17  683.77
   1   5   4  649.39  104.46
   1   5   4  651.33  106.55
  -1   5  -4  873.26  100.02
   1   5   4  767.60   97.95
  -1   5  -4  710.54  113.35
   1  -5   4  733.45   80.75
  -3   2  -9  825.70  108.83
   1   0  11  213.40   60.50
   3  -2   9  601.42   75.90
  -3   2  -9  797.25   88.37
   1   0  11  215.49   27.05
   3   2   9  834.84  101.50
  -1   0 -11  274.12   63.74
  -3  -2  -9  768.06  101.69
  -2  -2  10 5596.79  516.72
  -2   2  10 5723.94  663.37
   2  -2 -10 6140.52  629.63
  -2  -2  10 6376.18  529.19
   2   2 -10 5444.91  611.97
  -2   2  10 6017.38  462.13
   3  -4  -6  275.13   42.91
   3   4  -6  291.22   77.95
   0   1  11  662.77   40.13
  -3   4   6  253.23   60.37
   0  -1  11  740.71   73.92
   0   1 -11  491.06   86.38
   0  -1 -11  871.38  123.62
  -3  -4   6  346.90   57.93
   0   1  11  805.85  139.93
   0  -1  11  842.76  104.89
  -3   4   6  358.05   97.72
  -6  -2   4   75.46   32.94
   6  -2  -4   53.58   26.79
  -6   2   4   29.18   47.99
   6   2  -4   91.92   15.59
   6   2  -4  143.13   60.11
   6  -2  -4  119.21   36.29
   5   0  -8   37.75   38.07
  -5   0   8   53.00   28.90
  -5   0   8  -40.44   35.03
  -2  -4   7  289.87   24.75
   2  -4  -7  368.68   49.13
  -2  -4   7  299.84   58.45
   2   4  -7  314.14   63.96
  -2   4   7  301.51   50.46
  -2   4   7  375.82   81.30
   2  -5   3  155.92   46.18
  -2   5  -3  211.76   40.30
  -2  -5  -3  358.05   48.83
  -2   5  -3  306.23   78.96
   2   5   3  399.35   62.70
   2   5   3  299.78   67.98
  -4   3   7 2087.73  268.11
  -4   3   7 1857.83  195.33
   4   3  -7 1620.05  212.27
   4  -3  -7 2127.62  183.68
  -4  -3   7 2163.35  226.74
   5   3  -5 2446.50  283.59
   5  -3  -5 2523.88  265.28
  -5   3   5 2407.20  266.64
   5  -3  -5 2472.99  180.45
  -5  -3   5 2713.43  258.75
  -1  -1  11 1210.05  127.18
  -1  -1  11 1588.24  135.03
  -1   1  11 1101.09  150.43
  -1   1  11 1512.30   96.43
   1   1 -11 1446.94  171.89
   1  -1 -11 1725.69  175.04
   6   0  -6  -35.04   25.96
   6   0  -6   76.62   53.10
  -6   0   6   53.68   31.43
  -4  -2  -8   28.36   12.12
   4   2   8   -4.19   33.42
  -4   2  -8    7.66   31.18
   4  -2   8  -36.43   25.10
  -4   2  -8   -2.49   30.22
  -2  -3   9  448.38   74.20
  -2   3   9  447.75   56.48
   3   0  10    3.13   35.61
  -2   3   9  411.68   86.97
  -2  -3   9  446.39   47.41
   2  -3  -9  489.41   75.64
  -3   0 -10   16.66   19.82
  -3   0 -10  181.91   36.18
   2   3  -9  535.16   95.34
  -4   0  -9   -6.52   29.51
  -4   0  -9  -21.52   23.31
   4   0   9  -38.35   32.95
   4   4   4  974.18  135.31
  -4   4  -4  647.27   42.11
  -4   4  -4  777.19  118.15
  -4  -4  -4  963.41   82.50
   4   4   4  905.44  105.27
   4  -4   4  749.81   92.40
   5  -2  -7 1369.75  134.20
  -5  -2   7 1182.48  120.18
  -5   2   7 1298.16  150.53
  -5   2   7 1335.10  168.15
   5   2  -7 2067.75  237.94
   6   1   5   47.86   30.20
   6  -1   5  -44.14   26.99
  -6  -1  -5   52.00   24.58
  -6  -1  -5  -22.36   43.30
  -6   1  -5  115.43   36.81
  -3   3  -8 1523.08  137.38
   3  -3   8 1646.63  144.39
   3   3   8 1116.69  133.47
  -3   3  -8 1587.70  183.44
  -3  -3  -8 1466.01  187.70
  -2   4  -7  635.44   90.38
  -2  -4  -7  444.15   31.70
   2   4   7  350.44   70.42
   2  -4   7  737.14   76.22
  -2  -4  -7  607.85  111.77
  -2   4  -7  508.68  100.68
  -2   0  11   25.74   25.92
   2   0 -11   31.08   34.89
  -2   0  11   -9.53   27.36
   1   1  11 1493.37  166.62
   1  -1  11 1820.08  141.27
  -1  -1 -11 1842.52  200.63
   1  -1  11 1981.02  199.40
  -1   1 -11 1776.56  187.30
   3  -5   0  460.66   69.84
   3   5   0  454.89   60.04
   3   5   0  316.49   71.34
  -3   5   0  441.58   85.56
  -3  -5   0  272.49   54.07
  -3  -4  -6   83.29   20.81
  -3   4  -6   -8.61   30.20
   3   4   6   50.33   54.41
   3  -4   6   30.92   27.54
  -3   4  -6  102.41   54.04
  -3  -4  -6  111.93   44.31
  -5   1   8   63.74   51.28
   5  -1  -8   41.15   33.38
   5   1  -8  116.80   38.52
   5   1  -8   42.07   21.97
  -5  -1   8   26.98   26.76
  -5   1   8    7.11   33.80
   7   0   0   70.45   30.43
  -7   0   0   67.90   51.94
   7   0   0   56.10   37.53
   2   2  10  969.22  119.11
  -2   2 -10 1201.23  137.61
  -2  -2 -10 1179.44  135.09
   2  -2  10 1391.09  136.30
  -2   2 -10 1116.69  130.26
   7   0  -1  105.40   33.01
  -7   0   1  180.19   40.73
   7   0  -1   54.85   35.13
   3   5  -1  -42.14   28.92
   3  -5  -1   -8.11   13.84
  -3   5   1   97.58   38.83
  -3  -5   1    7.01   26.83
   0   5  -5   61.14   36.61
   0   5   5  147.02   52.27
   0   5   5   72.41   50.11
   0  -5  -5  120.60   37.39
   0   5  -5  127.71   49.63
   0  -5   5   37.59   27.60
   3   5   1 1726.39  159.45
  -3   5  -1 1655.78  198.56
   3   5   1 1305.69  176.34
  -3   5  -1 1364.16   89.16
   3  -5   1 1610.47  159.65
  -3  -5  -1 1273.10  125.62
  -6  -2  -4  106.74   31.62
   6   2   4   97.93   33.31
  -6   2  -4  111.44   20.35
   6   2   4  175.19   50.66
   6  -2   4  143.28   36.25
  -6   2  -4  106.62   48.82
  -2   5   4 1125.55  166.33
   6   1  -6  517.70   84.43
  -6  -1   6  525.52   72.01
  -6   1   6  521.59   78.84
   2   5  -4 1142.69  164.33
   6   1  -6  540.68   45.45
   6  -1  -6  368.58   64.93
  -2  -5   4 1094.27  132.90
   2  -5  -4  981.14   90.52
  -2   5   4 1053.93  127.27
   6  -1  -6  583.13   74.92
  -2  -5   4  994.04   69.04
   0   4  -8 5907.13  619.89
   0   4   8 4842.52  382.51
  -7   0  -1  291.16   73.06
   7   0   1  262.41   44.55
   0  -4   8 5584.60  420.08
   0   4   8 5570.53  655.00
   7   0   1  175.65   43.38
   0   4  -8 5292.12  620.70
   0  -4  -8 5181.26  534.48
   3   1  10 4646.82  459.26
  -3   1 -10 4357.57  429.55
   3  -1  10 3816.19  382.19
  -3   1 -10 3872.88  366.23
  -3  -1 -10 4103.73  407.34
  -2   3  -9  790.54  114.81
   2   3   9  784.53  124.14
   2  -3   9  790.34   85.04
  -2   3  -9  626.71  106.94
  -2  -3  -9  832.36  103.87
  -4   1  -9 1465.20  118.33
  -4  -1  -9 1003.86   70.18
  -4   1  -9  994.72  110.75
  -4  -1  -9 1106.45  134.80
   4   1   9 1206.23  129.50
   4  -1   9 1217.39  126.05
  -7   0   2  -50.24   33.43
   7   0  -2   -9.74   27.78
   7   0  -2  -19.10   22.64
   5  -3   5  257.50   47.62
   5   3   5  414.32   63.64
  -5  -3  -5  291.11   36.30
   5   3   5  404.84   63.39
  -5   3  -5  225.03   24.62
  -5   3  -5  293.33   62.61
  -4  -4   5  573.14   72.32
   4  -4  -5  429.37   48.83
   4   4  -5  420.60   88.20
  -4   4   5  304.77   78.79
  -4   4   5  384.72   85.57
   1   5  -5 5632.46  661.56
  -1  -5   5 5413.07  380.36
   1   5  -5 5309.18  593.60
   1  -5  -5 6252.38  590.28
  -1   5   5 5980.74  707.02
  -3  -5   2   47.81   27.98
  -3   5   2  -40.28   36.69
   3  -5  -2  -43.09   31.98
   3  -5  -2   10.10   14.60
   3   5  -2   -5.65   41.52
  -4  -3  -7  661.84   97.44
  -4   3  -7  880.87  113.36
  -4   3  -7  700.82   71.30
   4   3   7  654.40   96.01
   4  -3   7  739.11   79.72
  -4  -3  -7  584.65   38.34
  -2   5  -4  278.98   65.86
   2   5   4  175.69   59.12
   2  -1 -11   37.48   45.10
  -2   1  11  106.58   41.47
  -2   5  -4  159.05   48.26
  -2   1  11  147.16   30.17
   2   1 -11   23.16   54.30
  -2  -1  11  135.86   45.89
  -2  -5  -4  141.38   37.27
   2  -5   4  152.04   35.61
   2   5   4  194.73   59.53
  -2  -1  11   52.76   28.38
   1   4  -8  417.87   77.76
  -1  -4   8  556.53   49.06
   1  -4  -8  384.99   69.05
  -1   4   8  440.30   58.06
  -1   4   8  490.25   93.28
  -1  -4   8  520.18   84.13
   6   3   0 3694.70  438.16
  -6  -3   0 4532.77  378.85
   6  -3   0 3748.73  357.66
  -6   3   0 3547.66  395.80
   6   3   0 4423.56  314.45
   6  -3  -1  960.87  115.90
  -6  -2   5  977.89  108.60
   6   3  -1  861.36  140.50
  -6   3   1  558.64  101.99
  -6   2   5 1044.40  133.09
   6   3  -1  915.59   69.83
  -6  -3   1  864.20   98.33
   6   2  -5 1020.15   54.68
   6   2  -5  921.43  131.36
   6  -2  -5 1032.66  120.19
   6  -2  -5 1033.76  101.52
  -5   4   0  220.27   65.54
  -1   5  -5 3013.74  282.91
   1   5   5 3138.79  362.49
   1  -5   5 3097.70  261.49
  -5  -4   0  280.85   50.63
   5   4   0  235.06   44.56
  -1  -5  -5 3582.45  373.91
   5  -4   0  254.99   54.93
   5   4   0  311.51   67.34
  -1   5  -5 3111.22  395.77
   1   5   5 3111.31  284.83
   7  -1   0  490.31   58.10
   7  -1   0  492.59   66.61
   7   1   0  648.42   63.46
   7   1   0  543.34   92.08
  -7   1   0  656.72   91.80
  -7  -1   0  435.69   72.49
  -3   5  -2   55.21   15.94
  -7  -1   1  801.40   88.97
  -3   5  -2  -41.46   48.53
   3   5   2  115.19   46.04
  -3  -5  -2   48.08   32.05
   7   1  -1  692.83   66.48
   7  -1  -1  557.19   68.70
  -5  -4   1  766.54   97.09
   7   1  -1  524.84   96.73
   5   4  -1  700.70  114.63
  -7   1   1  734.83  102.22
  -5   4   1  663.88  111.28
   3   5   2   -5.83   39.90
   7  -1  -1  788.95   82.84
   5  -4  -1  759.83   92.52
   3  -5   2   27.56   37.93
   5   4  -1  596.21   46.55
  -2   0 -11  -10.11   39.05
   2   0  11   42.33   14.64
   2   0  11   49.80   40.54
  -5   0  -8  -12.97   26.25
   5   0   8   -7.15   27.62
  -5   0  -8   -0.04   29.89
  -6  -3  -1 1103.44  104.61
  -6   3  -1 1012.21  147.33
   6   3   1 1189.32  104.48
   6   3   1 1127.98  147.91
   6  -3   1 1122.18  123.69
  -1   4  -8 3524.55  324.78
  -1  -4  -8 3245.35  310.32
  -1   4  -8 2719.65  315.09
   1   4   8 3116.04  314.64
   1  -4   8 3009.83  236.51
   1   4   8 2387.86  148.77
  -5  -4  -1  616.28   73.78
   5   4   1  615.17   73.45
  -5   4  -1  531.66  108.70
   5  -4   1  520.74   81.98
   5   4   1  550.84   95.76
  -7   0  -2   34.28   35.11
   7   0   2  -11.32   35.46
   7   0   2   49.77   38.11
  -6   0  -6  908.84   97.45
   6   0   6  859.57   92.90
  -6   0  -6  837.70   91.06
  -7   1  -1 3350.14  341.55
   7   1   1 3322.05  275.17
   7   1   1 2720.77  287.17
   7  -1   1 3129.74  257.24
   7  -1   1 2818.36  250.15
  -7  -1  -1 3253.71  293.51
  -6   3   2 2819.30  300.78
  -4  -2   9  874.04  102.13
   6  -3  -2 2729.40  288.47
  -6  -3   2 3507.39  300.41
  -4   2   9  871.20  128.06
   6   3  -2 2879.06  175.56
   4  -2  -9  865.65  103.67
  -4  -2   9  643.76   59.70
   6   3  -2 2679.51  315.33
   4   2  -9  886.08  139.23
  -4   2   9 1105.84  115.56
   7   0  -3  456.62   48.10
  -7   0   3  331.47   66.52
   7   0  -3  322.43   62.77
  -5  -2  -7 2366.10  170.09
  -5   2  -7 2901.20  221.18
   7  -1  -2  577.87   73.90
  -5  -2  -7 2827.37  287.32
   5   2   7 2818.97  263.35
  -7  -1   2  601.52   76.74
  -5   2  -7 2384.73  271.12
   7   1  -2  590.30   55.72
   5  -2   7 2712.29  247.14
   7  -1  -2  455.09   57.67
  -7   1   2  530.59   88.56
   7   1  -2  595.50   82.01
  -5   3   6 9201.27 1048.66
  -5  -3   611047.83 1121.22
   5   4  -2  297.07   88.35
  -5   4   2  477.85   94.68
  -5  -4   2  465.45   74.73
   5  -4  -2  212.72   76.93
   5   3  -610129.65 1245.64
   5  -3  -611098.94  969.30
   5  -3  -610466.15 1149.54
   5   4  -2  335.51   29.36
  -3  -2  10 1141.87  130.52
  -3   2  10 1458.72  128.53
  -3  -2  10  882.15   85.51
   3   2 -10 1131.27  150.83
  -3   2  10 1085.10  153.92
   3  -2 -10 1139.49  143.66
   3  -5  -3  657.07   93.01
  -3   5   3  710.25  108.19
   3   5  -3  738.31  106.49
  -4  -4  -5  415.80   47.40
   4   4   5  596.75   83.95
   3  -5  -3  611.86   53.82
  -3  -5   3  582.69   41.98
  -4   4  -5  596.21  103.33
  -3  -5   3  752.28   90.36
  -4   4  -5  393.65   41.98
   4  -4   5  388.26   65.30
   4   4   5  275.20   81.50
  -4   0  10  254.85   50.94
   4   0 -10  265.66   69.08
  -4   0  10  269.89   61.34
   0   2  11   20.78   47.47
  -3   4   7  992.18  137.90
  -3   4   7 1456.29  206.84
   3  -4  -7 1182.74  114.43
  -3  -4   7 1069.85  137.68
   0  -2  11   -8.65   25.94
   3   4  -7 1042.56  141.44
   0   2 -11    5.94   42.64
   0  -2  11  167.53   39.36
   0  -2 -11  -17.64   35.31
   0  -3 -10  251.15   54.29
   0   3  10  169.00   56.89
   0  -3  10  133.64   43.06
   0  -3  10  275.48   64.52
   0   3 -10  237.49   56.82
  -2  -1 -11 1989.69  212.68
  -2   1 -11 2238.63  205.65
   2   1  11 2348.72  249.36
   2  -1  11 2217.71  231.24
  -2   1 -11 2173.80  242.61
  -6   3  -2 6121.17  683.76
   6  -3   2 5624.76  568.69
   6   3   2 6582.37  526.84
  -6  -3  -2 5614.21  464.61
   6   3   2 5402.25  617.90
  -5  -4  -2  237.99   48.15
   5   4   2  200.93   53.25
   5   4   2  198.09   54.69
  -5   4  -2  169.20   56.49
   5  -4   2  218.66   47.80
  -1   2  11  -60.42   33.04
   5  -1   8  489.81   76.89
   5   1   8  657.55   96.45
  -1  -2  11   53.08   28.69
  -5  -1  -8  714.64   86.97
  -5  -1  -8  592.92   62.82
   1  -2 -11   11.08   37.29
  -5   1  -8  498.33   88.35
  -1  -2  11   63.34   34.81
   1   2 -11   48.65   41.25
  -1   2  11  -23.78   18.91
  -5   1  -8  617.44   67.56
   6   0  -7  -58.67   34.33
   6   0  -7    2.16   23.92
  -6   0   7  -24.32   34.69
   3   5   3  685.26   86.38
  -3   5  -3  461.82  103.28
  -1  -3  10  660.71   71.81
   1  -3 -10  668.85   92.60
  -3   5  -3  602.90   56.41
   1   3 -10  648.02   95.40
  -1  -3  10  781.41   90.61
  -1   3  10  593.99   56.58
  -3  -5  -3  509.87   59.68
  -1   3  10  729.98  123.07
   3   5   3  617.57  103.32
   3  -5   3  669.11   77.87
  -3  -3   9  137.36   21.16
   3   3  -9  232.60   62.67
   3  -3  -9  252.16   60.84
  -3  -3   9  289.39   55.29
  -3   3   9  242.14   55.06
  -3   3   9  290.25   75.86
   7   1   2  985.68  106.79
  -7   1  -2  735.57  103.84
   7   1   2  866.42   85.42
   7  -1   2  892.09   90.24
  -7  -1  -2  823.68   93.42
   7  -1   2  705.83   74.65
  -6  -1  -6  501.75   66.51
   6  -1   6  588.01   74.19
   6   1   6  516.08   70.97
  -6  -1  -6  550.18   80.68
  -6   1  -6  503.29   66.98
  -6   1  -6  526.23   80.80
   2  -5  -5  152.08   33.84
  -2  -5   5  122.70   19.64
  -2   5   5  253.38   84.34
  -2   5   5  234.83   57.89
  -2  -5   5  211.15   47.76
   2   5  -5  227.14   70.64
   6   3  -3  -53.32   45.02
   6  -3  -3   58.89   32.53
   6  -3  -3   45.14   11.00
   6   3  -3   -4.40   12.16
  -6  -3   3   33.07   35.43
  -2   4   8 1019.18  148.70
   2   4  -8 1043.79  164.05
  -2  -4   8  832.68  106.62
  -2   4   8  712.62   90.66
   2  -4  -8  863.38  100.70
  -2  -4   8  800.29   53.83
   7   1  -3 3365.25  373.23
   7  -1  -3 3407.86  292.59
   7   1  -3 3693.63  253.71
   7  -1  -3 3297.76  311.68
  -7   1   3 4509.20  459.40
  -7  -1   3 3640.09  359.65
   4  -3  -8 1211.82  142.87
  -4  -3   8 1545.21  171.77
   4   3  -8 1513.63  224.41
  -4   3   8 1503.33  239.56
  -4   3   8 1115.53  154.46
  -6   2  -5 2320.65  155.86
  -6   2  -5 2589.95  281.57
   6   2   5 2402.32  251.33
   6  -2   5 2393.92  227.07
   6   2   5 2231.63  216.11
  -6  -2  -5 2182.74  180.66
  -3   0  11 1052.42  100.33
   3   0 -11 1258.80  172.17
  -3   0  11 1144.27  135.24
   5   4  -3  -35.29   45.77
  -5  -4   3  230.85   41.89
   5  -4  -3  -49.56   34.34
  -5   4   3  116.36   57.47
  -7   0  -3  126.00   45.56
   7   0   3  -38.05   33.16
   7   0   3   42.81   30.67
   0   5  -6  120.90   46.49
   0   5   6   56.74   67.42
   0  -5   6  123.86   32.52
   0   5   6   20.72   47.33
   0   5  -6  102.21   52.40
   0  -5  -6   83.07   44.42
  -5   0   9   44.78   27.38
   4  -1 -10  139.81   62.68
   5   0  -9  -12.24   42.80
  -4   1  10  143.72   46.36
   4   1 -10  191.09   61.36
  -4  -1  10  221.42   46.62
  -4  -1  10  143.52   41.38
  -5   0   9   -2.84   32.76
  -4   1  10  258.26   62.41
   1   3  10 1880.13  246.93
   1  -2  11  331.60   60.85
  -1  -3 -10 1804.31  205.27
   1  -3  10 2015.21  194.89
   1  -2  11  433.85   74.90
  -1   3 -10 2079.26  221.43
  -1   3 -10 1547.03  211.55
   1   2  11  298.26   86.56
  -1   2 -11  380.64   85.47
  -1  -2 -11  359.95   66.77
   5  -2  -8   55.51   40.03
  -5   2   8  -17.56   37.04
   2   5   5   51.43   45.24
  -2  -5  -5  -18.34   26.39
   2   5   5  118.93   40.19
   5   2  -8  304.99   67.14
   2  -5   5   12.51   28.29
  -2   5  -5    3.00   31.88
  -2   5  -5  103.66   52.03
  -5  -2   8   12.60   29.44
   7   0  -4   10.75   36.64
  -7   0   4   24.32   36.10
   7   0  -4   34.65   26.22
  -3  -4  -7 1126.12   65.48
  -3  -4  -7 1280.27  158.31
  -3   4  -7 1202.18  126.11
   3   4   7 1431.99  168.81
   3  -4   7 1226.85  122.71
  -3   4  -7 1511.71  184.30
   4   4  -6 7336.41  911.79
  -4   4   6 7938.08 1012.60
  -4  -4   6 7786.96  808.06
  -4   4   6 8610.22  915.65
   4  -4  -6 8417.31  667.98
  -6  -1   7 2174.43  225.94
  -6   1   7 2567.67  255.16
  -1   5   6 2294.31  291.95
  -1   5   6 2325.87  249.12
   6   1  -7 2393.02  162.97
  -1  -5   6 2042.83  139.44
   6   1  -7 3411.48  403.77
   1  -5  -6 2267.27  213.25
   1   5  -6 2221.75  259.38
   1   5  -6 1943.20  264.30
   6  -1  -7 2846.89  267.46
   6  -1  -7 2771.22  290.84
  -5  -3  -6 2694.34  307.14
  -5  -3  -6 2185.51  157.31
  -5   3  -6 2636.33  317.84
   5   3   6 3215.73  296.89
  -5   3  -6 2410.14  163.70
   5  -3   6 2232.18  224.10
   0   0  12  926.02  116.18
  -3  -5   4 1504.80   75.46
   0   0  12 1197.58   83.90
  -3   5   4 2211.32  253.90
  -6  -2   6 2107.93  214.10
   0   0 -12  951.76  136.73
   3   5  -4 1701.35  216.56
   6  -2  -6 2449.05  235.50
   3  -5  -4 1917.50  136.38
  -6   2   6 2223.62  238.83
   6   2  -6 2181.16  257.39
   6   2  -6 1883.67   94.41
   6  -2  -6 2562.44  234.33
  -3   5   4 1779.39  200.13
  -3  -5   4 1681.34  181.15
  -2   4  -8  160.17   33.34
   2  -4   8   -3.95   24.77
   2   4   8  -10.36   45.23
  -2  -4  -8    2.51    7.48
  -2  -4  -8   37.49   41.56
  -2   4  -8  -41.55   41.91
  -3   2 -10  198.02   61.99
   3   2  10  136.77   47.13
   3  -2  10  118.73   40.91
  -3  -2 -10    3.86   51.77
  -3   2 -10  228.62   45.60
  -6  -3  -3  328.16   53.82
  -4  -2  -9 2158.18  248.36
  -4   2  -9 2484.49  211.99
   6   3   3  253.33   73.36
  -6   3  -3  280.46   95.93
   4   2   9 2484.89  272.93
   6  -3   3  327.33   61.71
  -4   2  -9 1805.16  223.66
   4  -2   9 1879.83  191.48
   6   3   3  410.14   54.80
  -5   4  -3    6.81   42.58
   5   4   3    5.40   43.67
   5  -4   3    0.36   43.46
   5   4   3  174.97   41.99
   1   5   6  -81.01   43.17
   1  -5   6  -10.58   29.76
  -1  -5  -6  -70.43   36.45
  -1   5  -6  144.37   41.90
  -3  -1  11  406.34   59.94
  -3  -1  11  468.15   56.45
   3   1 -11  605.92  103.77
  -3   1  11  599.53   99.28
  -3   1  11  631.98   66.59
   3  -1 -11  575.17   88.55
  -1   0  12   53.81   54.78
   1   0 -12   43.76   49.52
  -1   0  12   20.04   20.38
   7   1   3  187.01   37.60
   7  -1   3  264.93   49.92
   7   1   3  182.92   52.16
  -7  -1  -3  222.45   51.75
  -7   1  -3  195.11   40.16
  -7   1  -3  209.77   67.25
  -2   2  11   18.01   45.07
  -2   2  11    8.76   29.35
  -2  -2  11   74.27   35.53
   2  -2 -11  124.64   41.11
   2   2 -11  -11.75   41.54
  -2  -2  11  -21.12   30.25
   5  -1  -9  334.47   68.39
   5   1  -9  372.21   92.56
  -5   1   9  345.91   76.20
  -3  -3  -9 2238.58  253.64
  -5  -1   9  354.19   53.92
  -5  -1   9  326.93   55.97
  -3   3  -9 2450.06  216.96
  -3   3  -9 2364.22  272.76
   3  -3   9 1996.81  192.42
   3   3   9 1886.97  210.49
  -5   1   9  265.07   58.39
  -2   3  10  215.26   74.56
   2  -3 -10  298.35   59.77
  -2  -3  10  293.86   56.30
  -2  -3  10  180.01   31.27
   2   3 -10  354.09   70.28
  -2   3  10  229.52   42.31
   6  -3  -4 1392.78  115.77
  -6  -3   4 1167.91  126.48
   6   3  -4 1236.96  202.09
   6  -3  -4 1457.52  163.91
  -6   3   4 1434.42  177.83
  -7  -2   0 2290.99  220.94
   7   1  -4  348.24   45.22
  -7   2   0 2141.99  235.50
   7  -2   0 1758.83  120.80
   7  -1  -4  367.69   68.52
  -7   1   4  413.66   85.56
   7   2   0 2219.82  237.68
   7   2   0 2194.64  169.81
   7  -1  -4  394.64   54.60
  -7  -1   4  344.31   65.55
   7   1  -4  408.03  106.40
   7  -2   0 2413.55  222.66
  -3  -5  -4 1555.72  130.54
  -7  -2   1  963.21  103.72
   3   5   4 1636.33  184.98
   3   5   4 1575.66  206.08
   7  -2  -1  736.70   61.81
   3  -5   4 1545.00  153.70
  -3   5  -4 1294.11  108.61
   7   2  -1  885.83   72.50
  -3   5  -4 1630.89  223.62
   7  -2  -1  923.02   99.71
  -7   2   1  932.36  137.27
   7   2  -1  867.67  120.70
  -4   0 -10  144.09   41.54
   4   0  10  113.55   43.62
  -4   0 -10    8.92   34.73
   5  -4  -4 2245.17  242.35
  -5  -4   4 2743.78  263.82
   5   4  -4 2190.66  279.91
  -5   4   4 2313.72  262.41
   5  -4  -4 1885.16  119.23
   4   5   0 5331.21  444.23
   4   5   0 5012.12  590.91
  -4   5   0 4856.02  609.19
  -4  -5   0 5090.94  490.94
   4  -5   0 5888.89  585.54
   1   0  12  -26.15   16.46
  -1   0 -12   33.60   44.63
   1   0  12  -12.40   38.24
   0   1  12 3113.12  175.81
   0  -1 -12 4327.20  439.48
  -4   3  -8  350.71   91.85
   0   1 -12 3387.95  372.74
   0  -1  12 3678.53  369.95
   0  -1  12 4143.43  299.66
  -4   3  -8  281.65   47.71
   0   1  12 4680.09  496.12
   4  -3   8  162.29   42.26
  -4  -3  -8  250.45   70.14
   4   3   8  276.99   58.37
   7   2   1  116.19   28.58
  -7  -2  -1  126.31   39.57
  -7   2  -1  201.74   52.80
  -4  -5   1   79.09   36.43
  -7   2  -1   43.41   20.96
   7  -2   1  120.54   37.45
  -4   5   1  120.58   51.92
   4   5  -1   57.98   52.85
   7   2   1  138.22   52.92
   4  -5  -1   34.81   53.20
   4   5  -1  101.00   29.78
   0  -4   9 7600.36  602.69
   0   4   9 8256.64  994.39
   0   4  -9 8928.87  941.65
   0   4  -9 7899.46  967.58
   0   4   9 6432.99  496.95
   0  -4  -9 8434.66  857.96
  -4  -4  -6  147.48   27.35
  -4  -4  -6  226.63   62.21
  -3   0 -11 1506.70  172.49
   4   4   6   91.18   63.39
  -4   4  -6  182.52   32.71
  -3   0 -11 1787.84  134.84
   3   0  11 1978.50  207.67
   4  -4   6  187.41   37.14
  -4   4  -6   68.84   61.36
  -7  -2   2   40.48   31.46
   7   2  -2   87.82   46.74
   7  -2  -2    0.06   22.17
   7   2  -2   10.76   19.41
  -5  -3   7 3520.04  357.90
  -7   2   2  -23.98   36.08
   7  -2  -2   72.74   29.55
   5   3  -7 3097.80  393.82
  -5   3   7 3072.39  339.67
  -5   3   7 3088.28  407.76
   5  -3  -7 3641.37  339.60
  -7   0  -4   77.52   41.77
  -7   0  -4  -46.72   39.03
   7   0   4   16.39   29.36
   6   0   7  -21.28   26.98
  -6   0  -7   64.27   35.29
  -6   0  -7  -11.18   27.67
  -4   5  -1  760.98  129.86
  -4  -5  -1  721.54   93.90
  -1  -1  12  305.02   52.90
  -1   1  12  359.13   69.09
   1  -1 -12  425.65   79.09
  -1   1  12  359.54   39.37
   1   1 -12  440.50   81.46
  -1  -1  12  405.20   62.46
   4  -5   1  823.18  106.90
   4   5   1  936.39  107.87
   4   5   1  620.90  110.29
  -1   4   9 2156.14  286.58
   1   4  -9 2115.01  250.62
   1  -4  -9 1895.89  210.17
  -1  -4   9 2141.88  219.82
  -1  -4   9 2010.05  161.47
  -1   4   9 1849.78  162.80
  -7   0   5 2921.44  283.14
   7   0  -5 2504.42  202.34
   7   0  -5 2822.08  298.54
  -2  -5   6  318.28   69.68
  -2  -5   6  401.80   33.72
   2   5  -6  471.84   89.45
   2  -5  -6  549.06   76.77
  -2   5   6  334.32   80.62
  -2   5   6  639.93  141.71
  -4   5   2  130.69   44.98
   2  -3  10  629.07   74.32
  -4  -5   2   43.03   45.60
  -2   3 -10  621.15   94.95
   4   5  -2  100.97   55.35
   4   5  -2   30.90   20.87
   4  -5  -2  124.44   39.15
  -2  -3 -10  568.39   99.17
  -2   3 -10  370.61   84.70
   2   3  10  671.72  114.65
   2   2  11 1119.14  144.96
  -2  -2 -11 1493.99  182.24
  -2   2 -11 1497.62  165.59
   2  -2  11 1638.18  171.10
  -2   2 -11 1404.36  153.90
   4  -1  10   -3.62   33.15
  -4  -1 -10    2.44   16.35
  -4   1 -10  -10.06   35.47
   4   1  10   75.60   33.91
  -4   1 -10   47.24   40.62
  -4  -1 -10   17.34   37.23
  -2   0  12 4053.67  410.73
   2   0 -12 4126.45  475.87
  -2   0  12 4314.35  330.43
  -5   2  -8  178.08   41.18
  -5  -2  -8  105.10   22.91
  -5   2  -8  213.46   66.22
  -5  -2  -8  264.16   58.40
   5  -2   8  150.87   39.62
   5   2   8  174.23   49.27
   0   6   0  183.08   52.25
   0  -6   0  227.26   71.32
   0   6   0  385.06   74.63
   6   3   4  274.03   60.00
  -5   4  -4   87.55   66.96
   6   3   4  309.85   76.67
   6  -3   4  233.86   56.06
   5   4   4   85.22   55.10
   5  -4   4  128.75   44.95
  -6   3  -4  259.56   71.14
  -6  -3  -4  326.64   51.80
  -5  -4  -4  210.95   39.89
   5   4   4  133.40   35.39
  -1  -1 -12  294.90   77.44
  -1   4  -9  183.14   64.74
   1   1  12  207.96   56.97
  -1  -4  -9   82.28   49.32
   1  -1  12  287.44   43.23
  -1   1 -12  295.73   63.85
   1  -4   9  156.06   39.47
   1   4   9  136.33   51.63
  -7   2  -2   29.82   17.19
  -1   4  -9  212.98   57.79
  -7   2  -2  -28.70   36.34
   7   2   2   67.93   41.21
   1  -1  12  228.57   70.96
   7  -2   2    4.99   33.24
  -7  -2  -2    5.17   31.90
  -3   4   8 1283.73  156.21
  -3  -4   8 1520.02  169.53
   3   4  -8 1206.28  190.77
   3  -4  -8 1498.94  151.58
  -3   4   8 1344.95  212.75
  -6  -2  -6  618.39   99.57
   3  -5  -5  178.30   37.12
   5   0   9  124.29   38.74
  -3   5   5  204.48   63.59
  -6   2  -6  410.55   50.36
  -5   0  -9  147.83   43.54
  -6  -2  -6  570.81   68.80
   6   2   6  520.73   71.09
   6  -2   6  526.91   67.96
  -3  -5   5  237.08   63.10
  -5   0  -9  129.31   36.93
  -3   5   5  138.18   68.82
  -6   2  -6  581.97   91.84
   3   5  -5   70.24   91.90
   4  -5   2  806.24   95.76
   4   5   2  582.34  107.48
  -4   5  -2  725.27  118.69
   4   5   2  573.92   95.95
  -4  -5  -2  650.14   75.79
   3  -1  11  316.88   70.26
  -3   1 -11  285.93   73.66
  -3   1 -11  325.57   61.47
  -3  -1 -11  274.65   65.53
   3   1  11  589.48   90.55
   0   6   1  557.16   83.81
   0   6   1  371.05   90.08
   0   6  -1  455.22   76.30
   0   6   1  561.15  103.36
   0  -6   1  502.08   68.60
   0   6  -1  353.13   84.12
  -7  -2   3 1103.31  119.30
   7   2  -3 1029.65   71.31
  -7   2   3  970.17  135.57
   7  -2  -3  782.08   83.16
   7  -2  -3  993.73  113.84
   7   2  -3 1131.50  141.19
   7  -1   4   25.50   36.18
   7   1   4   51.17   37.43
   7   1   4   66.07   30.57
  -7   1  -4   58.63   44.98
  -7  -1  -4   70.52   36.51
  -7   1  -4  129.93   36.26
  -2  -5  -6  422.51   83.83
   2  -5   6  251.07   59.45
  -6  -1  -7  274.40   65.20
  -6   1  -7  216.19   59.01
  -6  -1  -7  206.63   47.26
   6   0  -8  852.21  131.21
   6  -1   7  173.46   41.80
   2   5   6  348.59   81.21
   6   0  -8  716.20   87.74
  -2   5  -6  378.16   93.04
  -6   1  -7  178.03   37.88
   6   1   7  272.54   50.05
  -2  -5  -6  313.60   38.49
  -2   5  -6  309.93   53.50
  -6   0   8  746.11  100.90
  -4  -2  10   49.76   30.09
   4   2 -10  137.26   63.69
   4  -2 -10  122.62   55.63
  -4   2  10   39.94   52.97
  -4  -2  10   58.91   40.15
  -4   2  10    9.25   48.13
   0   5  -7  306.01   78.19
   0  -5  -7  330.89   57.24
   0   5  -7  291.89   69.97
   0  -5   7  268.69   45.59
   0   5   7  167.73   77.48
   0   5   7  249.84   63.21
   1   6   0   20.73   54.76
  -1   6   0   76.93   62.76
   1   6   0  118.02   41.49
   1   6   0   40.58   56.78
   1  -6   0   60.52   40.71
  -1   6   0  176.23   45.18
   6  -3  -5 1088.59  108.57
   7  -1  -5   -8.56   34.77
  -6  -3   5 1096.64  138.67
  -7   1   5   96.25   46.21
   6   3  -5 1523.86  229.32
  -7  -1   5  -49.32   34.10
   7  -1  -5    0.32   41.82
  -6   3   5 1218.71  170.00
   7   1  -5   41.28   21.50
   6  -3  -5 1238.37  139.26
   7   1  -5   70.24   42.90
   1   6  -1  260.69   62.50
  -1  -6   1  224.90   49.27
  -4   4   7 1245.11  198.27
   4  -5  -3    6.79   39.88
  -4  -5   3  -28.07   35.93
  -1   6   1  209.51   56.80
  -4   5   3   93.45   41.24
   4   5  -3   93.85   48.68
   4  -4  -7 1311.88  131.51
   1  -6  -1  312.43   67.21
   4   4  -7  989.01  165.98
  -4   4   7 1340.71  169.76
  -1   6   1  295.00   86.00
  -4  -4   7 1096.69  140.07
   1   6  -1  294.51   75.13
   5  -4  -5  210.55   66.85
  -5   4   5  188.34   60.08
  -5  -4   5  180.33   55.79
   5  -4  -5   69.85   28.38
   5   4  -5  254.21   80.01
  -1   6  -1   34.27   34.45
  -1   6  -1  -24.61   52.21
   1   6   1   57.25   39.64
   1  -6   1   59.07   30.63
   1   6   1  -11.92   60.00
   1   6   1  -46.79   50.05
  -2  -1  12  986.22  129.19
   2  -1 -12 1053.26  157.69
  -2   1  12  901.66  130.71
  -2  -1  12 1064.57  109.02
  -2   1  12  996.63   93.96
   2   1 -12 1132.75  162.23
   0   6  -2  646.50  122.49
   0   6  -2  813.56  112.74
   0   6   2  822.80  137.37
   0  -6   2  794.32  102.52
   0   6   2  792.98  113.64
   0   6   2  660.97  119.15
   6   2  -7   88.46   46.62
  -6   2   7  -12.02   41.18
  -6  -2   7    2.42   36.35
   6  -2  -7   18.24   39.35
   6  -2  -7   51.13   39.10
  -3   5  -5 1424.46  203.19
  -3  -5  -5 1152.24   97.12
   3   5   5 1117.39  154.60
   3   5   5 1272.06  163.55
  -3   5  -5 1253.20  107.93
   3  -5   5 1041.79  135.75
   1   5  -7  291.23   77.45
  -1  -5   7  316.03   39.74
  -1   5   7  403.01   91.70
  -1  -5   7  291.66   72.51
   1  -5  -7  232.18   66.51
  -1   5   7  229.83   67.72
  -5   1  -9 1527.47  166.29
   5   1   9 1619.34  182.27
  -5   1  -9 1351.39  129.59
   5  -1   9 1276.60  140.45
  -5  -1  -9 1713.07  186.62
  -4   3   9  865.17  159.92
   4  -3  -9  554.77   96.56
  -2   4   9  108.50   32.67
  -4   3   9  573.31  103.82
  -2  -4   9   68.63   20.13
   4   3  -9  714.89  149.25
  -4  -3   9  712.18  121.25
  -2  -4   9  121.57   46.69
   2  -4  -9  128.30   43.52
   2   4  -9  171.03   54.51
  -2   4   9   50.93   62.82
  -5  -3  -7 1004.78  147.50
  -5   3  -7 1053.96  150.45
   2   0  12  129.89   62.32
  -5  -3  -7  995.60   71.27
   5   3   7 1480.61  172.91
  -2   0 -12  194.67   61.35
  -5   3  -7 1149.54   99.89
   5  -3   7  946.43  111.71
   3   2 -11  457.29   91.60
  -3   2  11  439.53   67.63
   3  -2 -11  271.51   68.67
  -3  -2  11  378.84   84.12
  -3  -2  11  308.35   50.42
  -3   2  11  333.84   98.39
   6   1  -8  100.62   25.23
   6  -1  -8   85.59   48.27
   6  -1  -8  189.91   62.49
  -6   1   8  -50.09   48.78
   6   1  -8  111.57   71.60
  -6  -1   8   23.22   34.44
  -1  -5  -7 5662.70  589.20
   1   5   7 4241.81  375.76
   1  -5   7 4084.45  339.67
   1   5   7 5437.96  627.56
  -1   5  -7 4384.48  530.11
  -1   5  -7 4797.70  493.58
  -7   2  -3  669.93  106.15
  -7  -2  -3  938.76   95.43
  -4   0  11   14.15   29.59
   7   2   3  840.29   94.80
   7  -2   3  711.88   88.26
  -7   2  -3  709.98   57.09
   7   2   3  735.73  119.54
  -4   0  11   32.12   45.84
   4   0 -11  256.38   66.31
   3   3 -10  335.25   76.14
  -3  -3  10  167.35   29.90
  -3   4  -8  730.75   81.38
  -3  -3  10  223.98   52.23
  -3   4  -8  859.25  140.18
  -3   3  10  117.21   89.58
  -3   3  10  178.69   46.82
  -3  -4  -8  908.11  140.67
   3  -3 -10  219.94   66.12
   3  -4   8  805.21   94.19
   3   4   8 1037.83  143.50
   4   5   3  805.52   92.38
  -1   6   2   -0.41   47.33
  -1   6   2   19.21   47.95
  -1   6   2   67.95   36.30
  -1  -6   2   -1.11   24.47
   4   5   3  715.44  129.38
   1   6  -2   55.86   49.86
   4  -5   3  774.18  106.82
  -4   5  -3  803.13  131.95
  -4  -5  -3  862.36   91.87
   5  -2  -9  905.51  118.45
  -5   2   9  596.48  148.24
   5   2  -9  748.48  124.12
  -5  -2   9  608.43   83.92
  -5   2   9  778.10  119.18
  -7   0  -5  716.09   97.06
   1   6   2  247.19   77.03
   1  -6   2  185.11   45.41
   7   0   5  794.75   89.40
  -1   6  -2  245.01   82.05
   1   6   2  336.69   97.65
   1   6   2  222.18   62.05
  -1   6  -2  205.91   53.38
  -7   0  -5  769.26   95.20
   0   3  11   53.85   48.56
   0   3 -11  107.16   54.31
   0  -3  11  136.43   42.87
   0  -3  11  102.77   36.34
   0  -3 -11  118.57   48.45
  -7  -2   4 1271.01  140.44
   7  -2  -4 1271.17  121.19
  -7   2   4 1690.92  216.32
   7   2  -4 1523.90  191.48
   7  -2  -4 1216.43  144.10
   7   2  -4 1361.12   91.24
  -5   0  10   88.53   55.32
   5   0 -10   28.49   47.31
  -5   0  10  -26.29   36.71
   1   3 -11  241.47   59.23
  -1  -3  11   26.91   48.54
  -1  -3  11   62.19   29.02
  -1   3  11   61.39   58.59
   1  -3 -11  139.16   40.87
  -1   3  11   42.25   19.77
  -7   0   6   -2.29   35.36
   7   0  -6   16.90   37.47
   7   0  -6   -2.58   22.51
   0   2  12  144.63   73.57
   0   2 -12   31.60   57.57
   0  -2  12  -74.26   45.96
   0  -2  12   95.22   33.91
   0  -2 -12  148.62   48.48
   0   6  -3   92.18   50.20
   0   6  -3   71.29   61.17
   0   6   3  224.27   78.33
   0  -6   3  108.25   42.98
   0   6   3  110.02   61.92
   0   6   3  167.07   58.46
  -2   4  -9  979.15  106.07
   2  -4   9  969.12  116.47
  -2   4  -9 1073.49  153.97
   2   4   9  908.89  131.28
  -2  -4  -9 1096.78  139.37
  -2   1 -12 1284.71  153.27
   2  -1  12 1327.04  119.91
  -2  -1 -12  969.45  137.72
   2  -1  12 1021.50  136.56
   2   1  12 1135.76  150.52
   5   4   5   90.01   54.45
   5  -4   5  188.61   45.67
  -5  -4  -5   96.50   32.73
  -5   4  -5  152.04   64.80
   5   4   5   92.29   37.46
  -6   3  -5  298.70   30.27
   6   3   5  275.15   71.30
   6   3   5  234.86   71.70
   6  -3   5  360.21   56.94
  -6  -3  -5  310.96   48.47
  -6   3  -5  297.48   76.69
  -1  -2  12 2005.97  193.66
   1  -2 -12 2022.52  244.53
  -4  -5   4  240.27   78.36
  -4   5   4  425.88   87.24
  -1   2  12 1751.86  128.61
   4  -5  -4  321.24   77.27
  -1  -2  12 2202.96  210.78
   4  -5  -4  293.63   40.73
  -1   2  12 1922.98  239.22
   1   2 -12 2169.00  278.65
   4   5  -4  385.60   88.83
  -4   4  -7  312.81   50.95
  -4   4  -7  379.21   91.34
   4   4   7  278.77   80.35
  -4  -4  -7  309.97   77.62
   4  -4   7  388.42   61.46
   4  -1 -11 1835.00  254.19
  -4   1  11 1890.42  229.44
  -4   1  11 1770.90  175.35
  -4  -1  11 1541.40  186.18
  -4  -1  11 1788.41  176.50
   4   1 -11 1808.91  221.99
   2  -6   0 1147.77  136.41
  -2  -6   0 1329.53  174.24
  -2   6   0 1501.52  148.45
   2   6   0 1232.65  168.24
   2   6   0 1570.38  181.04
  -2   6   0 1191.30  193.50
  -6  -4   0  203.04   46.81
  -6   4   0  322.28   77.39
   6   4   0  308.67   53.60
   6  -4   0  246.22   61.81
   6   4   0  281.01   78.05
   1   3  11 2254.97  285.50
   1  -3  11 2008.47  193.92
  -1  -3 -11 1863.13  230.30
  -1   3 -11 1824.91  231.49
  -1   3 -11 1942.48  233.27
  -6  -4   1   39.16   27.34
   7  -1   5 3512.53  340.33
   6   4  -1  -54.04   41.86
  -7  -1  -5 3234.02  361.68
   6  -4  -1   72.48   36.59
   6   4  -1  -12.31   21.78
  -7   1  -5 2693.77  300.51
  -7  -1  -5 3302.98  319.64
   7   1   5 3253.94  313.97
  -6   4   1  -13.20   45.40
  -7   1  -5 3092.06  264.13
  -3   5   6 3853.01  476.76
   3   5  -6 3070.97  378.77
  -3  -5   6 3216.90  335.12
   3  -5  -6 3063.21  257.94
  -3   5   6 2547.26  291.99
   2   6  -1  254.67   65.44
   1   6  -3  802.87  143.26
   5  -3  -8 1896.34  207.35
  -2   6   1  273.24   54.19
  -5   3   8 1757.62  203.34
   5   3  -8 1234.09  196.58
  -2   6   1  367.68   98.95
  -1   6   3  891.08  160.83
  -5   3   8 1751.68  243.90
   1   6  -3  682.34  138.07
  -1   6   3  803.70  135.43
  -5  -3   8 1573.45  187.19
  -2  -6   1  368.18   72.36
   2  -6  -1  291.36   74.40
  -1  -6   3  866.73   89.48
   1  -6  -3 1072.94  125.66
  -3   0  12   65.21   31.82
   2   5  -7 3593.89  410.34
  -2  -5   7 3387.04  343.32
  -2   5   7 4027.52  484.82
  -2   5   7 3217.82  342.34
   3   0 -12  -30.18   55.57
  -2  -5   7 2862.71  175.25
  -3   0  12  -13.26   39.16
   2  -5  -7 3308.12  300.61
  -2   6  -1  306.78   96.24
   2  -6   1  331.84   67.45
  -2  -6  -1  317.03   68.93
   2   6   1  203.65   72.57
   2   6   1  585.86  109.25
  -2   6  -1  418.76   57.79
  -1   6  -3  -33.85   41.81
  -4   2 -10   66.57   46.35
   1   6   3   -9.52   58.39
   1  -6   3   13.42   30.04
   4   2  10  -35.91   47.23
   1   6   3  161.47   56.66
   1   6   3    9.18   42.38
   4  -2  10  -28.27   30.63
  -4  -2 -10  119.03   44.74
  -1   6  -3   58.79   53.90
  -5   1  10   38.98   76.74
   5   1 -10   89.34   63.03
   5  -1 -10  151.46   63.16
  -5  -1  10    2.63   42.16
  -5   1  10  123.01   40.77
  -5  -1  10   78.55   36.45
  -6  -4  -1   42.36   27.89
   6  -4   1   25.66   34.64
  -6   4  -1   47.10   46.76
   6   4   1   19.81   45.11
   6   4   1   38.58   26.03
  -7  -1   6  280.49   54.31
   7   1  -6  225.65   32.83
   7   1  -6  310.44   86.81
  -7   1   6  200.56   59.86
   7  -1  -6  345.79   69.14
   7  -1  -6  176.49   57.06
  -1   2 -12 1126.13  157.61
   1  -2  12 1324.28  137.12
   1   2  12 1214.63  193.61
   1  -2  12 1274.27  148.48
   6  -3  -6   70.25   48.63
  -1  -2 -12 1238.25  150.87
  -6   3   6   63.25   42.46
  -6  -3   6   40.84   32.23
   6  -3  -6  -42.46   28.92
   6   3  -6  -47.90   44.76
  -6   0  -8  144.76   53.21
  -6   0  -8  161.35   51.14
   6   0   8  174.10   47.45
  -3   3 -10  830.56  104.00
   3   3  10  634.14   94.30
  -3  -3 -10  765.74  107.01
   3  -3  10  511.81   75.88
  -3   3 -10  644.79  110.32
  -6  -4   2  741.40   97.36
  -6   4   2  901.33  141.77
   6   4  -2  878.32  151.74
   6  -4  -2  944.95  117.42
   4  -3   9 5272.90  513.30
  -4   3  -9 5596.41  671.83
  -3   2 -11  550.38  105.63
  -3  -2 -11  554.63   96.18
  -3   2 -11  647.12   91.00
  -4  -3  -9 4874.52  576.95
   3  -2  11  630.54   89.48
   3   2  11  542.21   95.42
  -4   3  -9 5695.18  497.39
   4   3   9 5081.99  562.18
   4   5   4  177.55   64.93
  -4  -5  -4   30.78   24.91
  -4   5  -4   65.16   57.73
   4   5   4   26.59   36.04
   4  -5   4   40.45   39.79
  -7   2  -4 4545.70  530.80
  -7   2  -4 4029.26  295.90
   7   2   4 4509.76  417.56
   7   2   4 5094.86  562.00
   7  -2   4 4647.66  450.53
  -7  -2  -4 4543.11  396.76
  -2  -6   2  -39.29   46.14
   2  -6  -2  135.49   40.23
  -2   6   2   -1.56   55.27
   2  -6  -2   88.28   63.69
  -2  -6   2   67.06   32.68
   2   6  -2   27.13   45.85
   5  -4  -6  141.32   53.85
   6   2   7 1289.88  135.08
  -6   2  -7  984.86   96.19
   6  -2   7 1057.81  121.57
  -6   2  -7 1104.14  154.33
  -5   4   6   89.71   47.35
  -6  -2  -7 1122.48  106.80
  -5  -4   6   89.43   52.94
   5  -4  -6   61.01   34.48
  -6  -2  -7 1202.11  151.57
   5   4  -6  113.92   54.99
  -2  -5  -7  530.02   92.41
   2   5   7  701.47  105.88
  -2  -5  -7  393.41   44.39
  -2   5  -7  809.60  115.38
   2  -5   7  446.51   60.47
  -2   5  -7  528.18  121.96
  -2  -3  11   43.24   27.88
  -2   3  11  102.44   33.60
   2  -3 -11  119.51   49.99
   2   3 -11   32.07   59.28
  -2  -3  11   41.05   39.01
  -2   3  11   60.78   55.76
  -2   6  -2  131.32   44.63
  -2   6  -2  306.21   78.72
  -2  -6  -2  167.86   53.63
   2  -6   2  182.05   50.89
   2   6   2  263.68   68.27
   2   6   2  248.57   72.62
   7  -2  -5  114.72   37.04
   7   2  -5   11.15   58.35
   7   2  -5   40.12   15.52
   7  -2  -5   17.80   35.53
  -7  -2   5   84.01   36.49
  -7   2   5    1.64   45.87
  -3  -5  -6 1174.36   97.30
  -3  -5  -6 1611.95  200.94
  -3   5  -6 1124.26  117.92
   0   4  10 1365.32  217.39
   0  -4 -10 1406.57  194.50
  -3   5  -6 1323.84  202.06
   0   4 -10 1394.89  178.52
   3  -5   6 1371.99  145.30
   0  -4  10 1520.00  192.14
   0  -4  10 1608.03  151.99
   3   5   6 1189.17  150.80
  -3  -1  12 2861.02  281.42
   3   1 -12 3427.14  398.94
   7   3   0  452.40   53.66
  -3  -1  12 2582.90  244.67
   7  -3   0  437.20   75.64
  -7   3   0  341.67   74.40
   7   3   0  409.64   90.11
   3  -1 -12 2734.38  318.59
  -3   1  12 3004.78  266.47
  -3   1  12 3704.71  405.93
  -7  -3   0  354.41   62.78
  -7  -3   1 1037.52  118.69
   7  -3  -1 1197.81  134.10
  -7   3   1 1085.00  154.94
   7   3  -1 1250.52  100.99
   7   3  -1 1302.90  169.61
   0  -6   4  190.50   48.30
   0   6  -4  158.63   62.61
   0  -6  -4  249.71   62.63
   0   6   4  103.59   93.00
   0   6  -4  186.29   68.55
   0   6   4  300.50   67.87
   6   4   2  -40.58   27.79
  -6  -4  -2    3.32   29.97
  -6   4  -2  -42.22   43.84
   6  -4   2   26.63   36.16
   6   4   2  -21.80   41.33
   2   2 -12  281.98   89.28
  -2  -2  12  433.54   74.46
  -2   2  12  346.89   89.61
  -2   2  12  408.59   56.62
  -2  -2  12  384.43   73.96
   2  -2 -12  208.61   73.27
   4   0  11   91.04   40.82
  -4   0 -11   -1.44   34.76
  -4   0 -11  -10.45   26.79
   1   4 -10   38.77   51.31
  -1  -4  10   33.60   28.30
  -1   4  10  -78.78   52.01
   0   0 -13    2.27   44.18
  -1  -4  10   -5.97   36.43
   1  -4 -10   35.06   38.44
  -1   4  10   16.29   23.99
   0   0  13   35.74   19.45
   0   0  13  127.48   38.52
   3   4  -9  120.12   83.00
  -3   4   9   88.76   69.72
   3  -4  -9  164.06   48.78
  -3  -4   9  120.09   53.47
  -3   4   9   61.32   53.80
   6   1   8  113.13   45.96
  -6   1  -8  146.46   34.71
   6  -1   8   65.61   35.10
  -6  -1  -8   77.58   38.71
  -6   1  -8   57.48   38.40
  -6  -1  -8   79.96   54.93
  -8   0   0  113.31   60.02
   8   0  -1  -25.24   29.47
   5  -2   9  416.95   71.98
  -5   2  -9  481.89   72.57
   8   0   0  133.99   38.33
   5   2   9  842.51  106.71
  -5   2  -9  544.12   99.95
   8   0   0  111.96   48.35
  -8   0   1   24.97   45.55
  -5  -2  -9  649.68   96.83
   8   0  -1   37.32   30.78
   0   5  -8 1142.09  187.57
   0   5  -8  938.58  151.54
   7  -3   1 1939.65  191.55
   0  -5  -8  863.31  119.01
  -7  -3  -1 1642.53  161.33
   0  -5   8  934.41   93.48
   0   5   8  777.69  108.94
  -7   3  -1 1712.72  225.15
   7   3   1 1491.50  132.60
   7   3   1 1419.27  195.20
   0   5   8 1144.27  184.68
   6  -4  -3  589.98  103.45
  -6   4   3  439.44  106.73
   6   4  -3  703.04  112.08
  -6  -4   3  687.26   98.49
   6   0  -9   14.13   56.24
   6   0  -9  -50.26   36.68
  -6   0   9  -32.00   36.89
   1   0 -13 1771.34  223.80
  -1   0  13 2168.44  272.62
  -1   0  13 2033.42  157.45
  -7  -3   2   85.32   39.38
  -4  -4   8 1188.32  140.74
  -4   4   8 1220.89  190.01
   7  -3  -2   21.31   42.31
   7   3  -2   98.60   23.06
  -4   4   8 1017.24  150.40
   4  -4  -8  928.10  116.20
   4   4  -8  733.06  144.29
   7   3  -2   93.50   78.57
  -7   3   2  177.27   54.28
  -1   6   4   15.93   57.14
   1   6  -4   62.06   52.11
  -1  -6   4   -4.78   29.03
   1   6  -4   51.67   49.16
   1  -6  -4  136.61   47.19
  -1   6   4   36.05   47.78
   6  -2  -8  538.60   93.25
  -6  -2   8  564.74   86.72
   6  -2  -8  538.96   92.71
   6   2  -8  454.00   98.83
  -6   2   8  522.21   99.51
   4  -5  -5 1436.88  124.28
  -4   5   5 1436.65  184.33
   4   5  -5 1780.08  258.49
  -4  -5   5 1416.97  174.00
   4  -5  -5 1547.16  212.25
   7   0   6  -21.54   29.76
  -2   6   3 5208.16  671.43
  -2  -6   3 5560.51  641.74
  -2  -6   3 4814.76  420.63
   2  -6  -3 6341.43  563.85
  -2   6   3 6103.41  715.00
   2   6  -3 5178.60  685.41
   1  -6   4 3958.19  351.91
   1   6   4 4322.25  453.55
  -1   6  -4 3749.56  509.60
   1   6   4 3474.02  435.92
   1   6   4 4715.56  531.28
  -1   6  -4 3483.02  370.20
  -1  -5   8  266.56   75.36
   1   5  -8  259.36   75.29
  -1   5   8  224.38   61.84
  -1  -5   8  316.91   42.52
  -1   5   8  291.60   90.12
   1  -5  -8  321.29   70.27
   1  -4  10  288.00   55.29
  -1   4 -10  449.87   91.52
  -1   4 -10  450.72   90.08
   1   4  10  375.56   79.48
  -1  -4 -10  373.38   81.43
  -8   0  -1  -15.90   39.69
   8   0   1   51.45   37.92
   8   0   1  -20.56   28.48
   8   0  -2 1600.18  143.08
  -8   0   2 1431.44  175.07
   8   0  -2 1318.38  189.07
  -5   5   0 1335.81  197.50
  -5  -5   0 1668.01  189.05
   5  -5   0 1467.03  184.23
   5   5   0 1492.61  147.91
   5   5   0 1427.68  198.95
  -3   0 -12   99.70   43.24
   3   0  12   12.17   16.68
   3   0  12  -22.44   43.40
  -5   0 -10   19.14   29.68
  -2   3 -11  338.57   71.25
  -2  -3 -11  244.09   70.52
  -2   3 -11  151.97   64.39
  -5   0 -10   -1.62   35.69
  -5   5   1 2834.94  370.25
  -5  -5   1 3373.57  320.43
   2  -3  11  147.63   51.07
   5   5  -1 3091.89  378.50
   2   3  11  248.88   81.57
   5   5  -1 2733.40  216.71
   5   0  10   63.45   36.75
   5  -5  -1 3021.43  346.66
  -2  -6  -3  598.85   98.30
   2  -6   3  436.38   84.80
  -2   6  -3  446.98   74.61
   2   6   3  419.49   99.04
  -2   6  -3  629.58  126.45
   2   6   3  668.11  104.49
   4  -1  11  804.19  109.97
   4   1  11  758.69  123.02
  -4   1 -11  824.59  127.80
  -4  -1 -11  915.52  120.93
  -4   1 -11  759.34  118.78
   7   0  -7 5343.05  454.64
  -7   0   7 5261.54  555.04
   7   0  -7 4973.79  576.79
  -5   3  -8  206.72   64.67
   5  -3   8  201.50   50.09
  -5   3  -8  237.64   44.20
   5   3   8  229.75   55.08
  -5  -3  -8  133.34   21.01
  -5  -3  -8   91.82   70.69
   1   0  13   -1.22   19.51
   1   0  13  -19.47   40.72
   0   1  13 4490.46  537.77
   0  -1  13 3845.16  413.23
   0  -1 -13 4172.93  491.57
  -1   5  -8  241.35   64.69
   1   5   8  105.33   30.60
   1   5   8  265.69   74.49
  -1  -5  -8  122.18   65.57
   0   1 -13 3220.27  400.03
   1  -5   8  170.61   45.85
   0  -1  13 3798.45  321.63
  -1   5  -8  215.49   83.06
  -5   4  -6  541.86   57.55
   5  -5   1    7.80   38.71
  -5  -4  -6  551.52   52.65
  -5  -5  -1   33.09   37.27
   5   5   1   19.00   35.32
   5  -4   6  584.07   77.49
  -5   4  -6  642.00  111.67
   5   5   1   49.23   54.73
   5   4   6  544.15   75.54
   5   4   6  427.21   95.47
  -7  -3  -2   77.54   38.38
   7   3   2  204.18   61.49
  -7   3  -2   80.62   78.45
   7  -3   2  187.59   51.41
   7   3   2  158.08   33.21
   8  -1   0 1021.82  118.93
  -6  -3  -6  106.06   34.48
  -6   3  -6  120.63   27.91
  -6   3  -6  248.71   68.79
   8   1   0  936.70  140.27
   8  -1   0  781.69   99.71
  -8   1   0  861.48  138.18
   6  -3   6   51.26   42.86
   8   1   0 1044.56  117.19
   6   3   6  222.95   43.51
   6   3   6  214.64   52.92
  -8  -1   0  844.33  114.11
   8  -1  -1 1617.13  164.76
  -8  -1   1 1852.68  197.51
  -8   1   1 1483.34  198.76
   8   1  -1 1779.14  152.97
   8  -1  -1 1707.90  169.72
   8   1  -1 1418.29  184.55
  -6   1   9  128.88   46.12
   6   1  -9   48.95   23.97
  -6  -4  -3  259.06   49.27
  -6  -1   9   61.41   37.10
  -6   4  -3  334.50   76.53
   6   1  -9  -52.80   51.02
   6   4   3  208.87   46.23
   6  -1  -9   22.07   49.87
   6   4   3  247.19   76.74
   6  -4   3  298.93   65.07
   6  -1  -9  198.83   54.44
  -7   3   3   61.74   50.45
  -7  -3   3   64.88   36.99
   7   3  -3   51.17   53.39
  -1  -1  13 3859.41  402.89
   1  -1 -13 4543.52  533.84
  -1  -1  13 5625.11  451.29
  -1   1  13 4171.01  298.49
  -1   1  13 4789.02  530.56
   1   1 -13 5132.61  567.95
  -2  -2 -12  503.60   92.42
  -2   2 -12  416.93   79.39
   2  -2  12  451.60   79.77
   2   2  12  397.31   73.56
  -2   2 -12  451.43   78.77
  -5   5   2 6557.63  834.98
   5   5  -2 7485.00  965.97
   5  -5  -2 7009.58  805.45
  -5  -5   2 7159.61  736.43
  -4   2  11   22.56   37.17
  -4  -2  11   23.33   43.21
   4  -2 -11   18.00   52.44
  -7   1  -6  329.03   54.11
   7  -1   6  328.56   62.67
   7   1   6  357.72   60.72
  -4   2  11  -57.11   46.84
  -4  -2  11  -38.75   25.08
  -7   1  -6  154.56   83.33
  -7  -1  -6  212.59   60.41
  -7  -1  -6  308.81   66.48
   4   2 -11   97.25   57.30
   4  -5   5  202.79   57.39
  -4   5  -5  342.82   84.13
   4   5   5  282.67   70.11
   4   5   5  179.85   64.72
  -4  -5  -5  216.49   48.14
   8   0   2 1755.69  169.02
  -8   0  -2 1735.52  204.37
   8   0   2 1460.31  174.62
  -4   3  10  218.70   79.32
  -4   3  10  139.08   54.08
   4   3 -10  224.19   73.74
   4  -3 -10  194.48   55.93
  -4  -3  10  338.84   71.91
   3  -4   9  571.48   93.03
   3   4   9  603.44  115.44
  -8  -1  -1  264.15   54.78
  -8   1  -1  248.43   76.13
  -3  -4  -9  543.97   99.13
  -8   0   3   -4.51   48.18
   8   1   1  179.06   50.73
   8  -1   1  133.26   44.85
  -3   4  -9  571.55  114.12
   8   0  -3   30.52   40.63
  -3   4  -9  497.89   79.47
   8   1   1  190.46   55.84
   8  -1   1  256.84   53.08
  -2   4  10 3948.28  484.85
   2   4 -10 3899.80  438.03
   2  -4 -10 3657.22  356.08
   8   1  -2  -75.52   54.01
  -8   1   2   60.18   55.83
  -2   4  10 3539.03  300.83
  -2  -4  10 3672.35  394.80
  -8  -1   2   59.11   43.81
  -2  -4  10 3044.03  222.96
   8  -1  -2   67.52   38.61
   8  -1  -2    4.55   30.66
   8   1  -2   42.45   30.51
  -3  -6   0  279.21   65.96
  -3   6   0  326.75   77.63
   7   2   5  363.89   76.48
  -3   5   7 3754.32  482.64
  -7   2  -5  266.89   39.65
   3   5  -7 2607.56  326.06
  -7   2  -5  385.67   84.03
  -3   5   7 2122.32  242.77
   3  -5  -7 2307.89  211.61
   7   2   5  201.51   78.72
  -3  -5   7 2473.72  292.35
   3   6   0  109.47   68.20
   7  -2   5  325.84   62.18
   3  -6   0  186.67   57.39
  -7  -2  -5  432.08   71.72
   3   6   0   96.85   60.70
   6   4  -4   94.09   61.30
   6  -4  -4   23.49   42.71
  -6  -4   4   71.20   58.74
  -6   4   4  202.90   58.72
  -3   1 -12 1063.82  143.96
  -3  -1 -12  869.65  142.94
  -3   1 -12  930.47  121.70
   3   1  12 1153.85  182.66
   3  -1  12 1072.76  144.43
  -5  -1 -10  122.44   28.21
  -5  -1 -10  234.55   56.58
  -5   1 -10   90.05   50.74
   5   1  10  176.51   51.12
  -5   1 -10  144.91   41.33
   5  -1  10  123.06   49.15
   3  -6  -1  458.84   75.37
   2   0 -13  -80.53   55.06
  -2   0  13  -41.52   46.16
   3   6  -1  501.22   75.07
  -3  -6   1  588.56   90.75
   3   6  -1  455.19   93.45
  -2   0  13   12.57   24.45
  -3   6   1  530.80  122.02
   3  -6  -1  435.69   50.03
   5   5   2 3656.60  473.57
   0  -6  -5  520.13   87.55
  -5   5  -2 4170.48  526.86
   0  -6   5  511.44   61.33
   0   6  -5  367.39  105.20
   0   6  -5  511.56  100.35
   5  -5   2 4120.03  420.25
  -5  -5  -2 5175.20  450.65
   0   6   5  364.71  106.18
   0   6   5  387.65   77.42
   5   5   2 3621.57  365.12
   5   2 -10  169.61   59.68
  -5   2  10  143.21   51.30
  -5  -2  10   59.98   25.12
  -7   1   7  915.52  121.85
  -7  -1   7  749.01  100.07
   7   1  -7  688.07   62.17
  -5   2  10   41.78   71.87
   7   1  -7  814.05  133.65
  -5  -2  10   81.49   39.13
   7  -1  -7 1244.49  164.38
   7  -1  -7  838.36  117.28
   5  -2 -10  134.69   56.01
  -3   6  -1  712.27   78.80
   3   6   1 1050.54  121.42
  -3  -6  -1 1050.18  122.64
  -3   6  -1  921.96  168.75
   3   6   1  874.33  134.95
   3  -6   1 1038.62  140.96
   6  -3  -7   82.02   46.49
   6  -3  -7  147.44   56.43
  -6   3   7  184.17   56.08
  -6  -3   7   80.11   47.53
   6   3  -7  367.42   78.39
   1  -1  13 1131.54  108.75
   1   1  13  921.42  128.69
  -1   1 -13 1003.29  149.12
  -1  -1 -13 1047.48  156.70
   1  -1  13 1235.85  171.44
  -2   6   4 2013.11  246.81
  -2  -6   4 1270.59  103.51
   7   2  -6  -83.28   47.70
   2   6  -4 1076.27  168.21
  -2  -6   4 1699.62  206.36
   2  -6  -4 1242.52  133.13
   7  -2  -6   53.61   38.61
  -7   2   6    4.92   47.03
   7  -2  -6   94.76   52.17
  -2   6   4 1684.28  215.40
  -7  -2   6   42.21   34.92
  -4   4  -8  -24.21   22.13
   4   4   8    2.12   50.15
   4  -4   8   31.20   30.47
  -4  -4  -8   50.65   43.52
  -2   5   8 2952.65  419.00
  -2  -5   8 3129.08  332.54
   2  -5  -8 2921.02  299.05
  -2   5   8 2760.55  280.64
   2   5  -8 3016.49  379.28
  -2  -5   8 2693.71  177.24
  -5  -4   7   70.02   56.97
   5   4  -7   88.28   57.02
  -5   4   7   62.36   63.26
  -5   4   7   37.01   61.95
   5  -4  -7  149.23   44.67
  -3  -3  11   19.15   22.11
   3   3 -11  241.64   67.64
   3  -3 -11   77.71   45.16
  -3   3  11  132.14   43.75
  -3  -3  11  101.28   44.95
  -3   3  11  149.51   65.51
  -5   5   3  897.22  150.21
   5   5  -3 1118.57  177.53
  -5  -5   3 1142.51  142.26
   5  -5  -3  898.80  127.24
  -3  -6   2  245.77   71.60
  -3  -6   2  310.21   47.31
   1   6  -5 1997.74  252.53
   3   6  -2  257.17   75.51
  -1  -6   5 1910.38  161.75
  -1   6   5 2343.92  356.29
   3  -6  -2  221.95   37.36
   1  -6  -5 2226.24  267.27
  -1   6   5 2041.36  272.45
   1   6  -5 1786.15  268.99
   3  -6  -2  319.41   69.30
  -3   6   2  270.44   80.25
  -7   3  -3 1764.22  248.88
  -7  -3  -3 1860.28  177.86
   7   3   3 1726.65  241.69
   7   3   3 1832.85  170.30
   7  -3   3 1856.42  206.87
   2  -6   4  268.13   55.00
   2   6   4  385.84   78.32
  -2   6  -4  168.41   55.79
  -2   6  -4  290.11   93.63
  -2  -6  -4  321.94   59.61
   2   6   4  281.70   75.94
  -8  -1  -2  176.10   58.22
   8  -1   2  112.02   37.79
  -8   1  -2   31.69   53.34
   8   1   2  167.41   49.72
   8   1   2   76.18   37.70
   8  -1   2   96.37   50.72
   8  -1  -3  594.48   74.05
   8  -1  -3  536.10   85.42
   5   3  -9  908.17  185.56
  -8   1   3  737.81  121.23
  -5   3   9  653.61  107.93
   8   1  -3  619.42   94.70
  -8  -1   3  654.61  100.84
  -5   3   9  899.34  159.46
  -5  -3   9  790.33  119.62
   8   1  -3  637.40   66.75
   5  -3  -9  703.37  126.46
  -1   6  -5  -80.40   42.72
  -1   6  -5  109.80   51.38
  -1  -6  -5  136.82   64.55
   1  -6   5  -27.87   33.94
   1   6   5   10.16   46.37
   1   6   5  103.00   54.50
   7  -3  -4 1192.45  149.01
  -3   2  12  451.87   73.20
   7  -3  -4  944.90   79.42
  -7  -3   4 1101.47  129.07
  -3  -2  12  400.90   80.13
   7   3  -4 1282.55  183.18
  -3  -2  12  223.05   51.56
  -7   3   4 1605.85  175.02
   3  -2 -12  438.31   81.74
  -3   2  12  349.57   88.15
   3   2 -12  292.18   82.86
  -2  -4 -10  356.86   91.39
  -5   0  11 5721.88  571.36
   3   6   2 2061.60  212.97
   3  -6   2 1653.44  188.41
   3   6   2 1826.45  246.22
  -3  -6  -2 1719.58  194.79
  -4   0  12 2175.11  280.95
  -2   4 -10  498.79   75.24
  -2   4 -10  420.69   91.72
   5   0 -11 6344.15  788.70
  -5   0  11 8554.02  945.11
   2  -4  10  448.40   72.73
  -3   6  -2 1354.37  123.69
   4   0 -12 2422.12  297.79
  -3   6  -2 1818.32  267.46
   2   4  10  526.11   89.52
  -4   0  12 1861.97  190.40
   2   1 -13   62.49   60.30
  -2   1  13   67.66   41.91
   2  -1 -13   81.71   44.98
  -2  -1  13   63.74   39.06
  -2  -1  13  -28.49   41.79
  -2   1  13  -11.74   26.30
   3   5   7  378.88  107.84
  -3  -5  -7  420.61   43.09
  -3   5  -7  758.69  115.22
   3  -5   7  489.16   65.71
  -3  -5  -7  485.50   95.23
  -3   5  -7  526.22  118.54
   4  -5  -6   42.84   37.30
  -4  -5   6  122.55   47.67
   4   5  -6   84.77   72.35
  -4   5   6    9.93   65.19
  -4   5   6   79.43   49.04
   8   0   3   56.89   35.98
  -8   0   4 5679.12  623.07
   8   0  -4 5875.21  631.29
   8   0  -4 5597.62  478.45
  -6  -4  -4   99.83   38.52
   6   4   4  149.60   49.02
   6   4   4  101.96   80.48
   6  -4   4  244.42   55.06
  -6   4  -4  104.10   61.53
  -6  -2  -8   25.26   29.18
   0  -3  12  147.74   41.69
   0   3 -12    6.46   71.94
  -6   2  -8   12.31   43.00
   6  -2   8  103.30   36.41
   0  -3 -12   -5.35   46.47
  -6  -2  -8   28.51   54.62
   0   3  12  106.60   67.89
   0  -3  12  111.33   35.99
   6   2   8   84.74   39.67
  -2   5  -8 1219.02  140.11
  -2   5  -8 1133.67  164.84
   2  -5   8  954.26  108.84
  -2  -5  -8  820.35   63.29
  -2  -5  -8 1217.74  170.24
   2   5   8 1213.01  175.14
  -5   5  -3  547.21  115.09
   5   5   3  442.45  109.53
  -5  -5  -3  549.33   73.46
   5  -5   3  518.72   81.91
   5   5   3  435.21   77.04
  -2   0 -13   -0.36   46.90
   2   0  13   34.74   53.35
  -6   0  -9   66.80   36.76
   6   0   9   71.75   39.05
  -6   0  -9    1.04   47.39
   1   3 -12  493.69  114.52
   1  -3 -12  504.95  100.61
  -1   3  12  422.08  115.62
  -1  -3  12  495.56   86.47
  -1  -3  12  450.66   82.68
   3  -6  -3  467.32   57.63
   3   6  -3  425.32  113.74
  -3  -6   3  500.59   56.33
   3  -6  -3  515.40  125.16
  -3  -6   3  684.52   96.88
  -3   6   3  653.88  116.13
  -6  -4   5  444.81   77.46
   6  -4  -5  217.92   70.56
  -6   4   5  376.72   80.79
   6   4  -5  321.34   97.28
  -7   0  -7  -18.55   43.11
  -7   0  -7   27.12   33.24
   7   0   7   92.47   35.10
   5  -1 -11 1636.68  241.41
  -5   1  11 2278.89  310.79
   5   1 -11 1733.48  255.30
  -5  -1  11 1620.06  183.51
  -5   1  11 1666.72  185.62
  -5  -1  11 1993.43  246.87
  -4  -1  12 1782.05  212.31
   4   1 -12 1570.25  236.41
   4  -1 -12 1928.78  266.15
  -4  -1  12 1935.13  204.19
  -4   1  12 1663.41  251.88
  -4   1  12 1585.62  167.87
   4   3  10   40.72   43.49
  -4   3 -10   61.57   70.05
  -4   3 -10   87.61   37.64
  -4  -3 -10   69.41   49.28
   4  -3  10   66.84   37.46
  -5  -5   4 1017.49  139.23
   5   5  -4  943.56  160.03
   5  -5  -4 1131.30  150.04
  -5   5   4  969.65  169.63
  -4  -2 -11 2478.27  300.99
  -4   2 -11 2389.26  273.54
   4   2  11 2378.88  324.33
   4  -2  11 2194.17  254.55
  -4   2 -11 2367.89  303.40
  -8   1  -3  866.02  102.88
   8  -1   3 1008.39  121.54
  -8   1  -3  900.60  137.25
  -8  -1  -3 1019.76  155.56
   8   1   3 1031.42  142.85
   8   1   3 1127.55  114.29
  -8  -1   4 2540.23  277.77
  -8   1   4 3045.42  349.59
   0   2 -13  840.82  146.55
   8   1  -4 2324.97  326.06
   8   1  -4 2324.66  176.02
   0  -2 -13  640.80  125.05
   8  -1  -4 2313.54  260.29
   0  -2  13  587.31  111.60
   0   2  13  905.16  150.11
   0  -2  13  693.56   97.49
   8  -1  -4 2439.29  232.80
   3  -6   3  171.89   49.59
  -3   6  -3  128.94   29.54
  -3   6  -3  127.77   73.36
   3   6   3   84.80   64.42
   3   6   3   91.02   56.73
  -3  -6  -3  197.03   52.06
  -1  -3 -12   93.84   52.54
   1  -3  12  131.69   51.30
   1   3  12  156.39   57.63
  -1   3 -12   99.93   61.93
   1  -3  12  140.93   50.49
   8   2   0 2448.43  188.33
   8   2   0 1929.63  263.34
  -8   2   1   99.44   56.05
  -8  -2   1   36.13   45.58
   8  -2   0 1524.84  133.09
   8  -2   0 2354.38  241.70
   8   2  -1   47.27   53.48
  -8  -2   0 2453.48  239.07
   8   2  -1  120.01   31.86
   8  -2  -1  111.88   25.72
  -8   2   0 2039.82  250.54
   8  -2  -1   96.73   42.99
  -2   6   5 2253.76  269.49
  -2   6   5 3311.75  401.90
  -2  -6   5 2169.99  260.93
  -2  -6   5 2075.19  147.21
   2   6  -5 2006.58  279.79
   2  -6  -5 1995.45  206.53
   0  -5  -9 9961.17 1175.82
  -4   4   9  125.36   59.39
  -4   4   9  225.02   91.08
   4   4  -9    3.02   71.50
   4  -4  -9  151.19   43.46
   0  -5   910115.33  906.17
   0   5  -9 9191.75 1335.51
   0   5   9 9343.58  889.57
   0   5  -913659.28 1711.63
  -4  -4   9   59.94   52.78
   0   5   9 9890.19 1450.70
  -6   2   9 2593.29  317.32
  -6   2   9 2338.50  305.72
   6   2  -9 2698.37  395.56
  -6  -2   9 1996.56  241.98
   6  -2  -9 2110.33  245.63
   4   5   6  661.25  114.77
  -4   5  -6  448.00  134.63
   4   5   6  647.46   98.46
  -4   5  -6  522.07   59.53
  -3   3 -11   14.22   50.76
  -4  -5  -6  643.94   67.93
   4  -5   6  744.93   96.95
  -3   3 -11  -43.14   47.42
  -3  -3 -11  -12.27   55.92
   3   3  11   85.71   54.53
   3  -3  11   47.88   32.73
  -1   2  13  751.50  123.29
   2  -1  13  174.89   40.56
  -2   1 -13  255.30   63.66
   1  -2 -13  706.51  125.78
  -1  -2  13  693.22   89.22
  -5   4  -7   92.37   70.51
  -5  -4  -7   54.67   23.01
  -1  -2  13  509.07   87.86
   5   4   7  117.97   44.11
   2  -1  13  122.52   64.37
  -5  -4  -7  111.73   61.74
   2   1  13  258.01   66.02
  -5   4  -7  188.34   34.22
   1   2 -13  876.98  142.37
  -2  -1 -13  196.56   67.43
   5  -4   7  200.11   47.81
  -6   1  -9  110.34   53.20
   6   1   9   88.60   48.99
   6  -1   9   91.86   38.39
   7   0  -8  -16.94   90.47
  -6  -1  -9  169.80   41.37
  -6   1  -9   53.39   43.92
   7   0  -8    8.14   36.21
  -7   0   8   62.39   42.37
  -6  -1  -9   93.09   56.69
   7   3   4 2836.27  340.45
   7   3   4 2597.61  252.66
  -7  -3  -4 2437.08  219.87
   7  -3   4 2306.18  246.15
  -7   3  -4 2271.93  324.00
  -6  -3  -7  916.89   95.51
  -6   3  -7  970.34   89.05
  -6   3  -7  745.89  144.01
   6  -3   7  806.04  114.37
  -6  -3  -7 1066.62  159.53
   6   3   7  882.29  133.67
  -7  -2  -6  120.21   43.58
  -7   2  -6   88.54   30.42
  -7  -2  -6   37.58   54.82
  -7   2  -6  225.28   67.19
   7   2   6   91.89   49.82
   7  -2   6  133.01   43.70
   3   4 -10 5785.52  759.43
  -3   4  10 4769.67  631.47
   3  -4 -10 4495.73  517.43
  -3   4  10 3770.70  400.05
  -3  -4  10 4065.71  481.96
   0   6   6  319.89   95.61
   0   6   6  289.26   64.96
   0   6  -6  263.56   82.60
   0  -6  -6  294.01   74.40
   0  -6   6  189.06   48.01
   0   6  -6  302.02   83.39
  -3   0  13  119.97   71.36
   1  -5  -9 1365.38  163.65
  -1  -5   9 1502.25  226.98
  -1  -5   9 1367.00  111.53
  -3   0  13  113.10   40.53
  -6   0  10 4040.66  444.49
  -1   5   9 1846.46  268.54
   1   5  -9 2026.20  282.80
  -6   0  10 4609.41  504.65
   3   0 -13  199.36   75.86
   6   0 -10 5545.60  699.54
  -1   5   9 1017.84  136.91
   8   2   1  485.63   72.91
   8  -2   1  606.17   85.98
  -8   2  -1  667.15  106.97
  -8  -2  -1  515.53   97.29
   8   2   1  356.67   97.03
   8  -2  -2  128.59   34.83
  -8   2   2  244.67   67.84
   8  -2  -2  131.51   55.79
   8   2  -2  160.20   29.12
  -8  -2   2  133.84   49.29
   8   2  -2  163.75   68.44
  -7  -3   5  166.36   54.59
   0  -4  11 3689.83  430.93
   7   3  -5  149.86   68.76
   0  -4 -11 3027.96  367.50
   0  -4  11 3263.18  306.16
   7  -3  -5   93.78   28.41
   0   4 -11 3303.16  409.56
   7  -3  -5  129.31   55.13
   0   4  11 3190.24  443.79
  -7   3   5  272.95   63.11
  -2  -6  -5  347.13   71.26
  -7   1  -7    9.76   28.59
  -2   6  -5  338.25   64.89
  -7   1  -7  -50.71   39.24
   7   1   7   46.13   34.18
  -7  -1  -7   50.41   38.33
  -7  -1  -7  -59.18   41.53
   7  -1   7   68.70   34.54
  -2   6  -5  407.52  108.29
   2   6   5  315.51   86.47
   2  -6   5  266.35   66.90
   2   6   5  381.49   83.07
  -3   2 -12   43.51   40.88
   3   2  12  123.62   46.13
  -3  -2 -12   31.67   52.86
   3  -2  12  166.93   45.59
  -3   2 -12    8.66   45.90
  -5   2 -10  884.47  139.87
   5   2  10 1045.30  151.11
  -5  -2 -10  772.53  138.88
   5  -2  10  903.30  110.11
  -5   2 -10 1313.18  153.02
   8   0   4 1222.98  140.49
  -8   0  -4 1574.03  166.03
  -8   0  -4 1166.36  156.90
  -2   3  12  817.10   93.66
   8   0  -5   37.05   24.13
  -2   3  12 1097.19  201.78
   7  -2  -7  244.78   65.95
  -7   2   7  348.45   90.41
   2  -3 -12 1172.61  169.90
   7   2  -7  142.56   81.51
   8   0  -5  -14.63   46.76
   7  -2  -7  225.92   63.78
   2   3 -12 1138.04  166.78
  -2  -3  12  653.69   79.42
  -8   0   5  -49.52   40.61
  -7  -2   7  193.63   54.89
  -2  -3  12 1108.41  139.38
   1   4 -11  309.35   93.39
  -1  -4  11  222.59   66.97
   1  -4 -11  326.18   68.90
  -1   4  11  218.80   93.27
  -1  -4  11  267.64   42.96
  -1   6   6  307.98   79.59
  -1  -6   6  264.82   46.26
   1   6  -6  368.21  100.72
  -1   6   6  513.62  130.16
   1  -6  -6  363.63   64.46
   1   6  -6  442.09  102.57
  -1  -2 -13 1716.75  224.29
   1   2  13 2058.42  335.92
  -1   2 -13 2031.24  255.59
   1  -2  13 1901.55  195.45
   1  -2  13 1962.78  224.88
  -5  -5  -4 1015.14   99.56
  -5   5  -4  883.80  183.58
   5  -5   4 1001.92  123.33
   5   5   4  520.62  111.96
   5   5   4  860.30  153.70
  -1   5  -9  926.04  153.32
   1  -5   9  846.99  110.76
  -1   5  -9  858.83  126.93
   1   5   9  819.50  158.01
  -1  -5  -9  863.23  150.35
  -3  -6   4 6936.99  791.33
   3  -6  -4 7412.69  615.62
   3  -6  -4 7790.95  973.23
   3   6  -4 6528.96  845.11
  -3   6   4 6978.42  894.50
  -3  -5   8 2050.19  244.96
   3  -5  -8 1791.61  181.26
  -3   5   8 1727.12  213.71
   3   5  -8 2262.60  296.29
  -3   5   8 2503.64  381.82
  -5   3  -9  111.57   64.84
   5  -3   9  190.80   63.17
  -5   3  -9  200.28   51.71
  -5  -3  -9  168.68   75.88
   5   3   9  166.29   55.52
   7  -1  -8   88.42   61.40
  -7   1   8  140.36   51.28
   7   1  -8   84.11   29.17
   7  -1  -8   59.72   40.44
  -7  -1   8   47.31   45.61
   7   1  -8  183.27   69.71
   1   6   6 1840.41  274.89
   1  -6   6 1958.15  198.68
  -1   6  -6 1401.15  233.60
  -1  -6  -6 1984.32  248.62
  -1   6  -6 2278.55  273.19
   1   6   6 1962.68  225.67
  -6   4  -5  122.57   75.05
   6  -4   5  139.55   51.96
   6   4   5  180.26   53.19
   6   4   5  270.78   75.61
  -6  -4  -5  153.51   39.59
  -6  -3   8  449.61   73.28
  -6   3   8  417.85   89.29
   6  -3  -8  375.04   78.61
   6   3  -8  416.34  103.75
   6  -3  -8  489.31   95.93
  -4   0 -12 2975.91  307.96
  -4   0 -12 2711.13  218.12
   4   0  12 2947.56  351.43
  -8   2  -2   -0.37   47.89
  -8  -2  -2   84.11   43.56
   8  -2   2   94.38   38.14
   8   2   2   81.29   60.40
   8   2   2   78.97   44.57
  -3  -1  13 2039.23  192.33
  -3   1  13 2658.44  334.92
  -3   1  13 2312.91  207.54
  -6  -1  10 1845.70  200.40
   3   1 -13 2623.77  333.56
   3  -1 -13 2696.34  322.47
  -3  -1  13 1942.85  220.24
  -6   1  10 1826.78  245.04
   6   1 -10 2001.80  279.62
   6   1 -10 1885.50  172.64
   6  -1 -10 2160.36  272.84
  -6   1  10 2203.02  298.02
   8  -2  -3   47.19   35.71
  -8   2   3  -45.83   55.13
   8   2  -3  121.74   60.59
   8  -2  -3   83.56   34.92
  -8  -2   3   -1.02   41.92
   8   2  -3   83.52   27.38
  -1   4 -11  426.17   99.59
  -1  -4 -11  497.42   89.10
  -1   4 -11  381.12   84.11
   1   4  11  261.64   92.20
   1  -4  11  565.33   75.58
  -5   4   8   -1.46   56.62
   5  -4  -8   10.65   35.93
  -5  -4   8   20.64   49.18
   5   4  -8  -72.69   52.36
  -5   4   8  -69.99   50.61
  -2  -2  13  193.59   58.45
  -2  -2  13  138.79   70.85
   2  -2 -13  183.55   68.14
   3   6   4  -15.79   57.52
  -2   2  13  175.49   46.12
  -3   6  -4  -28.98   31.88
  -2   2  13  235.04   77.42
   2   2 -13  264.67   81.75
   3  -6   4    7.02   36.14
  -3  -6  -4  -20.44   30.98
   3   6   4 -102.51   60.59
  -3   6  -4  -96.76   60.84
  -4  -5   7   28.12   46.05
   4  -5  -7   95.73   39.62
  -8   1  -4  903.08  143.30
   8  -1   4  917.26  118.94
  -8  -1  -4 1112.81  134.91
   4   5  -7   89.16   60.78
  -4   5   7  134.20   69.08
  -4   5   7   77.64   49.67
   8   1   4  900.15  144.32
   8   1   4 1120.25  117.28
  -8   1  -4 1133.27  126.47
   5  -5  -5 1925.27  250.19
  -5   0 -11 4855.80  473.91
   5   5  -5 1864.44  278.53
  -5  -5   5 2201.47  240.24
   5   0  11 4938.21  571.87
  -5   0 -11 5010.10  516.51
  -5   5   5 1497.18  230.58
  -8  -1   5  664.65  107.36
   8   1  -5  688.50   72.35
  -8   1   5  731.61  130.62
   8  -1  -5  628.32   82.02
   8  -1  -5  926.85  136.47
  -4   6   0 1552.82  229.29
   4  -6   0 1585.53  197.47
   4   6   0 1210.82  198.42
  -4  -6   0 1535.74  177.48
   4   6   0 1524.66  168.42
   6  -4  -6  443.08  102.85
  -6   4   6  598.24  115.37
   6   4  -6  540.85  138.99
   6  -4  -6  490.80   58.81
  -6  -4   6  620.10  101.34
   3  -4  10 3446.82  334.14
  -4   6   1 5064.34  689.14
  -2   5   9 4445.74  475.88
  -3   4 -10 3523.51  447.22
   4   6  -1 5423.77  486.00
  -2   5   9 5933.16  767.69
   3   4  10 4088.07  511.87
  -3  -4 -10 3840.00  453.96
   4   6  -1 4169.59  565.43
  -2  -5   9 4952.85  556.71
   2  -5  -9 4898.75  507.68
   2   5  -9 4635.96  589.24
   4  -6  -1 5093.70  605.03
  -3   4 -10 3462.04  355.32
  -4  -6   1 5710.38  598.52
   4  -4   9  291.99   65.91
   4   4   9  360.20   94.17
  -4  -4  -9  280.16   82.47
  -4   4  -9  283.63   96.28
  -4   4  -9  240.68   59.45
  -2   3 -12  488.24  127.63
   2  -3  12  503.76   84.78
   2   3  12  600.30  127.41
  -2   3 -12  754.33  125.10
  -2  -3 -12  673.31  107.80
  -4   6  -1  160.35   78.02
   4   6   1  178.93   56.35
   4   6   1  -18.66   72.80
   4  -6   1  207.56   60.75
  -4  -6  -1  262.48   64.27
   0   0 -14  273.86   68.34
   0   0  14  202.27   32.03
   0   0  14  184.00   58.03
  -4  -3  11  521.42   98.35
  -4   3  11  500.70   95.62
  -4   3  11  346.92  111.54
   4  -3 -11  445.67   94.89
   4   3 -11  358.70   91.77
   3  -5   8 2896.25  311.45
   4  -1  12  236.06   68.67
  -4  -1 -12  274.30   68.37
  -3   5  -8 3129.02  455.92
   3   5   8 2793.03  384.34
  -4   1 -12  285.59   68.18
  -3  -5  -8 3399.36  420.83
   4   1  12  236.70   73.57
  -3   5  -8 3699.43  363.32
  -4   1 -12  393.41   78.04
  -2  -4  11  762.50  123.56
  -2   4  11  507.26   79.36
   2   4 -11  603.79  123.42
   2  -4 -11  982.45  123.76
  -2   4  11  935.46  149.16
  -2  -4  11  737.76   74.30
   7   3   5  679.87  116.09
  -7   3  -5  534.67  123.30
  -1   0  14  -47.35   51.41
  -1   0  14  -16.30   25.84
   7  -3   5  693.51   95.28
   7   3   5  759.67   98.63
  -7  -3  -5  677.38   91.19
   1   0 -14    3.99   42.75
   2   6  -6 2326.42  286.57
  -2   6   6 1763.16  225.60
  -2  -6   6 1846.54  204.93
  -2   6   6 1889.12  305.08
   2  -6  -6 1322.60  166.35
  -2  -6   6 1331.52  100.24
   7   4   0 4896.52  415.10
  -7  -4   0 6860.58  657.21
   7   4   0 5460.73  717.95
  -7   4   0 5704.95  751.81
   7  -4   0 6098.26  627.89
   4  -6  -2  463.09   93.91
  -4   6   2  375.28  109.20
  -4  -6   2  449.35   82.91
   7   4  -1   55.00   50.85
   7  -4  -1   93.01   57.18
  -7   4   1  115.35   57.53
  -5  -2  11  813.54  105.19
   5   2 -11 1229.60  186.53
  -5  -2  11 1035.64  140.45
   3   0  13 4501.53  581.83
  -4  -2  12   -3.20   45.43
  -4   2  12   73.39   48.11
  -4  -2  12   62.42   39.77
  -5   2  11 1632.79  243.26
   4  -2 -12  125.93   55.16
   5  -2 -11 1289.58  190.19
  -3   0 -13 4707.21  601.61
  -5   2  11 1284.20  187.64
  -7  -4   1  -17.74   41.97
   4   2 -12   87.90   66.52
   7   4  -1   34.08   22.34
  -5  -1 -11  134.48   46.10
  -5   1 -11   49.59   53.76
  -5   1 -11   21.92   57.11
   5   1  11  -46.01   47.54
   5  -1  11  107.71   42.92
  -5   3  10 1696.35  295.54
  -5  -3  10 1697.04  219.70
   5  -3 -10 1830.41  242.24
  -5   3  10 1586.63  212.04
   5   3 -10 2317.93  358.02
  -8   2  -3 1738.47  225.27
   8   2   3 1711.45  265.62
  -8  -2  -3 1772.67  210.55
   8   2   3 2113.69  203.13
   8  -2   3 1855.86  193.69
  -8   2   4    3.57   60.97
   8   2  -4  168.00   57.47
   8  -2  -4  131.03   56.43
   8  -2  -4  104.18   39.44
   8   2  -4   96.61   27.78
  -8  -2   4  143.37   47.36
  -7   3   6  303.31   82.44
  -7  -3   6  238.71   68.46
   7   3  -6  239.09  102.92
   7  -3  -6  259.34   69.01
   7  -3  -6  362.72   75.67
   3   6  -5  529.77  118.26
  -3   6   5  731.10  121.52
   3  -6  -5  341.69   65.53
  -3  -6   5  583.25   95.90
  -3   6   5  573.68  135.30
   7  -4   1 1988.61  240.69
  -7  -4  -1 2123.09  226.92
   7   4   1 2229.98  202.88
   7   4   1 1989.77  275.45
  -7   4  -1 1962.01  286.29
  -2  -5  -9  255.59   62.41
  -2   5  -9  186.81   70.39
   8   0   5   38.76   35.83
   2  -5   9   31.29   38.31
   2   5   9  138.77   60.70
  -8   0  -5    7.30   40.90
  -8   0  -5   44.58   38.33
  -2   5  -9  202.48   64.66
   4   6   2   58.48   54.29
  -4   6  -2  270.92   68.44
   4   6   2  100.97   59.11
   4  -6   2   34.29   47.68
  -4  -6  -2  100.07   45.99
  -7  -4   2  169.36   65.10
   7  -4  -2  183.36   53.34
   7   4  -2   20.02   75.86
   2  -2  13  -32.00   42.36
  -2  -2 -13   74.55   38.39
   2   2  13  -56.63   40.34
  -7   4   2   95.38   62.78
  -2   2 -13    9.69   50.05
   2  -2  13   66.58   39.18
  -5   5  -5  205.58   88.80
   6  -2   9  525.42   82.27
  -8   0   6  364.53   84.58
  -5  -5  -5  149.90   39.64
   5   5   5  215.13   77.61
   6   2   9  621.90  103.77
  -6   2  -9  638.56  122.06
  -6   2  -9  693.44   94.95
   8   0  -6  654.74  106.67
   5  -5   5  246.74   57.82
   8   0  -6  399.04   52.50
  -6  -2  -9  727.71  118.04
   5   5   5  371.83   66.86
  -6  -2  -9  479.71   58.69
   2  -6   6 2308.31  232.45
  -2  -6  -6 1864.97  172.99
   2   6   6 2192.89  319.39
  -2   6  -6 1785.05  297.68
  -2   6  -6 2365.72  274.98
  -2  -6  -6 2248.46  302.42
   0   1 -14  232.83   79.08
   0  -1  14  324.47   57.97
   0  -1  14  249.25   70.88
   0   1  14  310.31   93.38
   0  -1 -14  233.80   78.84
  -1   0 -14  -10.97   47.32
  -4   5  -7 1507.05  241.01
   4  -5   7 1378.17  157.94
  -4   5  -7 2187.18  208.05
  -4  -5  -7 1194.93   93.49
  -4  -5  -7 1681.22  235.06
   4   5   7 1347.16  180.00
   1   0  14  -46.76   43.11
   7   0   8  -27.47   36.67
  -7   0  -8  -28.15   33.12
  -7   0  -8  -16.66   47.90
   6   5   0  -38.59   25.41
   6  -5   0  209.27   45.24
  -6  -5   0  -46.15   48.27
   6   5   0   49.66   51.44
  -6   5   0    5.37   47.72
   0   6  -7  -75.38   44.36
   0  -6  -7  199.48   54.59
   0   6   7   86.62   64.33
   0  -6   7   -4.92   27.16
   0   6  -7  121.52   71.61
   0   6   7   39.80   46.60
  -1  -1  14 1123.84  118.47
   1   1 -14  914.78  157.14
  -6  -5   1 3091.14  319.78
  -6   5   1 2397.50  345.74
   6   5  -1 2300.94  344.35
  -1  -1  14 1109.16  164.65
   6  -5  -1 2684.81  326.69
  -1   1  14  820.98  141.11
  -1   1  14  857.11   70.85
   1  -1 -14  956.84  167.99
   7   2   7  168.16   52.70
   3  -3 -12  241.62   53.37
  -7  -2  -7  169.66   50.04
  -3   3  12   24.35   69.01
  -3  -3  12   70.31   53.16
  -3  -3  12   36.20   26.80
  -7   2  -7  211.06   67.34
  -7  -2  -7  204.93   63.45
  -7   2  -7  168.89   35.38
   3   3 -12  121.36   80.13
   7  -2   7   33.93   60.31
  -3   3  12   81.07   42.83
  -3   1 -13  390.24   73.61
  -3   1 -13  561.11   95.93
   3   1  13  629.54  116.79
  -3  -1 -13  267.76   78.85
  -2  -4 -11 5013.64  581.23
  -2   4 -11 4627.32  621.14
   2   4  11 3952.14  522.97
  -2   4 -11 4838.33  505.27
   3  -1  13  482.39   86.60
   2  -4  11 4058.89  413.58
   4   6  -3 1837.34  280.37
   4  -6  -3 1595.97  231.48
  -4  -6   3 1858.32  224.70
  -4   6   3 1771.76  280.42
  -5  -4  -8   35.96   50.17
  -5   4  -8   31.27   27.83
  -5   4  -8   29.98   56.16
   6   0  10   27.23   34.35
  -6   0 -10   36.37   37.44
   5   4   8   61.76   38.08
  -6   0 -10  -16.28   34.77
   5  -4   8  -15.77   39.60
   3  -6   5  669.59   87.81
   3   6   5  781.43  130.10
   6  -5   1  164.83   53.07
   6   5   1  185.84   64.79
  -6  -5  -1  203.62   55.91
   3   6   5  585.64  108.91
  -3   6  -5  443.59   67.79
   6   5   1  133.56   40.94
  -6   5  -1  141.87   66.05
  -3   6  -5  495.20  153.37
  -3  -6  -5  422.78   72.73
  -1   6   7 2101.92  256.78
   1  -6  -7 2181.89  234.54
  -1   6   7 2457.81  365.79
  -1  -6   7 1961.11  159.65
  -1  -6   7 2226.83  288.23
   1   6  -7 2478.30  302.10
   7   4   2  434.18  100.17
   7   4   2  370.66   64.07
  -7   4  -2  548.93  123.34
  -5   0  12   -5.47   64.96
   5   0 -12  -39.09   59.97
  -7  -4  -2  327.53   64.91
   7  -4   2  532.49   86.24
  -5   0  12  -60.18   35.78
   6  -3   8    8.63   31.86
   6   3   8   60.90   60.12
  -6   3  -8   54.78   32.90
  -6   3  -8   -4.57   47.88
  -6  -3  -8   81.82   47.19
  -6  -3  -8  -18.56   19.05
  -2   0  14 1500.19  194.44
   7   0  -921469.52 2816.43
  -7   0   913728.26 1653.34
  -6  -4  -6  558.56   64.74
   6  -4   6  551.62   86.64
   6   4   6  633.21  107.15
   6   4   6  538.87   96.08
  -2   0  14 1561.93  135.70
   7   0  -912655.63 1299.38
  -6   4  -6  572.64  125.88
   2   0 -14 1735.11  243.13
  -8  -1  -5  154.95   65.55
  -6   5   2  903.58  151.76
  -8  -1  -5  137.40   55.43
   8   1   5  184.36   49.68
  -6  -5   2  781.74  137.14
   6   5  -2  679.89  138.92
  -8   1  -5  187.49   44.03
   8  -1   5  205.60   65.47
  -8   1  -5  245.50   70.65
   6  -5  -2  670.94  119.73
  -7   4   3  -32.92   60.87
  -7  -4   3  238.94   57.03
   7  -4  -3   64.18   49.98
   7   4  -3   15.77   63.52
   7   2  -8  775.15  146.46
   8   1  -6 1593.45  133.20
  -7   2   8 1052.68  148.36
  -8  -1   6 1893.80  223.88
   7  -2  -8  859.58  132.96
   8   1  -6 1775.70  234.37
  -8   1   6 2144.21  303.33
  -7  -2   8  659.56  102.18
   8  -1  -6 1814.29  185.15
   8  -1  -6 1819.15  218.13
   7  -2  -8  886.20  140.74
  -5  -5   6  427.07   90.89
   5  -5  -6  554.95  108.06
   5  -5  -6  361.65   52.97
   5   5  -6  638.30  136.43
  -5   5   6  439.75  102.48
  -1   6  -7 2185.70  252.70
  -1   6  -7 1612.00  262.33
   1   6   7 2199.80  304.87
   1  -1  14  169.25   55.02
   1  -6   7 1899.51  192.46
   1   1  14    9.64   40.29
  -1   1 -14    2.07   47.19
  -1  -6  -7 2436.62  313.37
   1  -1  14   -8.62   30.21
  -1  -1 -14   -9.83   51.24
   1   6   7 2024.97  205.75
  -7   1  -8   63.46   39.19
  -7  -1  -8    3.16   31.14
  -7   1  -8   37.73   36.54
  -7  -1  -8  -26.93   39.17
   7   1   8   49.49   35.23
   7  -1   8  -24.18   31.62
   4  -6   3  113.96   60.56
  -4   6  -3  282.74   78.46
  -4  -6  -3  130.97   40.33
   4   6   3  204.20   62.37
   4   6   3   41.82   70.12
   6  -2 -10  131.94   62.97
  -6  -2  10   91.93   66.14
  -3   2  13 2465.69  387.66
  -6   2  10  331.63   92.39
  -3   2  13 2690.29  267.33
  -6   2  10   80.65   78.24
  -3  -2  13 2155.83  233.94
  -3  -2  13 2773.68  304.10
   3  -2 -13 2283.89  300.60
   6   2 -10  254.94  107.99
   3   2 -13 2409.66  334.53
  -4  -4  10   44.76   49.57
  -4   0  13   24.18   46.86
  -4   4  10   19.43   41.36
   4   4 -10   64.72   84.93
  -4   4  10  113.15   81.28
  -4   0  13    5.03   32.70
   4   0 -13  212.84   76.43
   4  -4 -10   23.30   42.40
   0   5 -10  158.41   55.38
   0   5  10    4.06   68.83
   0  -5 -10   88.99   62.60
   0  -5  10   27.76   32.82
   0   5 -10   11.29   45.27
  -8   2  -4 1395.08  125.84
  -8   2  -4 1775.17  239.18
   8   2   4 1802.55  197.09
   8   2   4 1675.40  232.52
  -8  -2  -4 2085.75  221.05
   8  -2   4 1716.01  195.64
   6   5   2  395.82   94.59
   6  -5   2  383.24   81.96
  -6   5  -2  431.08  107.66
   6   5   2  519.61   65.96
  -6  -5  -2  352.38   62.28
   8  -2  -5  357.37   76.77
  -8  -2   5  378.16   72.63
   8  -2  -5  321.41   67.19
   8   2  -5  293.18   92.94
  -8   2   5  334.22   96.00
   4  -3  11  383.74   69.51
   4   3  11  346.96   81.74
  -4   3 -11  419.22   93.26
  -4   3 -11  568.84  119.84
  -4  -3 -11  493.90   94.30
  -6  -1 -10  302.14   73.11
  -6   1 -10  253.61   63.93
  -6  -1 -10  263.71   45.47
   6   1  10  398.03   75.82
   6  -1  10  277.48   62.34
  -6   1 -10  207.29   69.04
   6   4  -7 1948.42  315.96
   0  -7   0  -26.91   39.70
   6  -4  -7 2502.56  234.72
   0   7   0   -7.76   39.55
  -6  -4   7 2481.91  296.74
   0   7   0   72.59   46.50
  -6   4   7 2505.77  323.71
   6  -4  -7 2347.10  345.23
   0   3  13 2267.94  324.10
   0  -3  13 3036.66  314.62
   0  -3 -13 2287.82  302.75
  -1  -5  10 3268.73  267.52
   0   3 -13 2949.86  351.96
  -1   5  10 3284.26  446.89
   1   5 -10 3893.51  563.18
  -1  -5  10 2612.08  337.79
  -1   5  10 2436.48  272.63
   0  -3  13 2091.04  271.11
   1  -5 -10 2717.14  323.67
  -3   5   9  259.59   99.73
  -3   5   9   -6.19   35.22
  -3  -5   9  -12.85   46.14
   3   5  -9  -28.62   51.38
   3  -5  -9   75.97   48.54
  -5   1  12 2407.28  322.57
  -5   1  12 2104.60  230.58
   5   1 -12 2446.81  340.40
  -5  -1  12 1909.05  210.96
   5  -1 -12 2262.53  314.47
  -5  -1  12 2270.92  267.30
  -7  -1   9  579.19   92.77
   7   1  -9  490.96   62.28
  -7   1   9  669.36  107.31
  -8   3   0  677.34  119.99
   8  -3   0  768.07  122.43
   2   1 -14 4096.98  524.52
   2  -1 -14 3052.04  393.21
  -8  -3   0  737.44  106.78
  -2   1  14 3320.36  261.88
   7  -1  -9  626.10  100.22
   8   3   0  735.07   86.43
   8   3   0  822.01  133.54
  -2  -1  14 4396.36  488.74
   7   1  -9  861.85  179.97
   7  -1  -9  734.54  139.46
  -2   1  14 3436.62  410.29
  -2  -1  14 3066.51  277.80
   8   3  -1  351.06  114.32
  -8  -3   1  357.11   74.92
   8  -3  -1  495.91   81.51
   8   3  -1  522.50   62.73
  -8   3   1  381.02  112.69
   6  -3  -9   59.86   52.94
   6  -5  -3  235.67   63.72
   6   5  -3  118.82  100.85
   6   3  -9   85.92   68.18
  -6   3   9  200.43   75.10
  -6  -3   9  158.01   49.92
  -6   5   3  142.24   73.23
  -6  -5   3  185.69   67.40
  -6   3   9  186.88   68.14
   0   7  -1   78.47   47.59
   0   7  -1  -53.15   59.83
   0   7   1  -31.20   45.41
   0  -7  -1   -7.89   42.58
   0  -7   1    2.28   33.49
   0   7   1  -49.99   42.57
  -1  -3  13  -44.47   55.53
   1  -3 -13  257.46   68.13
   1   3 -13  -36.33   57.34
  -1   3  13   56.54   68.75
  -1  -3  13  130.81   48.33
   4  -5  -8 1633.77  191.39
   4   5  -8 1493.26  242.50
  -4   5   8 1341.73  190.07
  -4  -5   8 1666.26  209.98
  -4   5   8 1750.35  289.92
  -6   0  11  -69.52   44.01
   6   0 -11  -45.06   76.51
  -6   0  11  -18.39   62.12
  -3   4  11  490.02   88.25
  -3   4  11  587.76  140.46
   3  -4 -11  758.53  114.27
  -4   6   4 8853.23 1159.24
   3   4 -11  713.20  131.14
  -3  -4  11  598.06  105.87
  -4  -6   4 8650.77 1059.70
   4   6  -4 8192.05 1120.74
   4  -6  -410230.54 1300.70
   7   3   6  180.38   62.29
  -7  -3  -6   89.98   41.52
  -7   4  -3  176.33   91.80
  -7   3  -6   41.33   74.53
   7   3   6  135.19   54.28
   7   4   3  282.19   74.63
  -7  -4  -3  329.15   63.42
   7   4   3  480.43  101.70
   7  -4   3  360.80   77.47
   7  -3   6  169.87   49.51
  -4   2 -12  -44.02   58.23
   4   2  12   66.86   52.48
  -4  -2 -12   59.37   52.10
  -4   2 -12   28.37   48.07
   4  -2  12  133.95   45.27
  -8  -3  -1  664.53  112.39
  -4  -1  13 4504.65  466.13
  -4  -1  13 4526.49  536.41
   1   5  10  470.86  113.69
   4  -1 -13 5279.54  661.25
  -5  -4   9 1302.03  175.93
   5  -4  -9  785.64  117.67
   1  -5  10  314.40   58.77
   8  -3   1  722.37  110.58
   5   4  -9  826.27  160.65
  -1  -5 -10  360.48   85.64
  -5   4   9 1068.80  167.03
  -4   1  13 3953.10  541.23
  -5   4   9 1080.82  200.46
   8   3   1  549.07  112.60
   4   1 -13 4216.11  588.23
   8   3   1  708.07   78.81
  -4   1  13 4056.84  421.17
  -1   5 -10  452.50  103.15
  -8   3  -1  618.58  120.34
  -1   5 -10  477.00  106.54
  -1  -7   0  708.80  102.30
   1   7   0  463.59  102.56
  -1   7   0  533.73  126.80
   1  -7   0  517.41  110.21
   1   7   0  645.13  136.17
  -8   3   2   47.97   56.72
  -8  -3   2   96.18   47.42
   8   3  -2   99.69   27.60
   8   3  -2  143.19   58.30
   8  -3  -2   53.77   43.66
  -1   7   0  641.19  113.53
   3   6  -6 3229.65  437.77
   3  -6  -6 2324.15  228.78
  -3  -6   6 2604.47  314.68
  -3   6   6 2557.34  323.59
  -3   6   6 3004.94  465.88
   2  -6  -7 2028.39  253.16
   2   6  -7 2574.08  335.10
   7  -4  -4 2050.09  256.85
   7   4  -4 1675.89  256.86
  -2   0 -14 1599.61  254.80
   2   0  14 1854.13  269.56
  -2   6   7 2006.18  260.13
  -2   6   7 3311.42  490.37
  -7   4   4 1714.06  240.41
  -2  -6   7 2076.78  271.80
  -7  -4   4 1865.45  198.43
  -3  -3 -12  541.03  108.49
  -5  -3 -10  206.51   67.81
   3  -3  12  738.30  104.11
   5  -3  10  185.31   47.70
  -3   3 -12  629.14  113.60
  -5   3 -10  171.72   53.48
   3   3  12  672.83  140.47
   5   3  10  234.01   66.02
  -3   3 -12  495.17  102.11
  -5   3 -10  160.90   73.35
   1   7  -1  103.20   44.87
  -1  -7   1  -16.77   47.39
   1  -7  -1   32.55   49.67
  -1   7   1    6.73   52.10
  -1   7   1   90.40   63.60
   1   7  -1  -77.16   61.09
   5   2  11  238.05   62.66
  -5   2 -11   17.64   47.54
  -5   2 -11   35.16   47.62
  -5  -2 -11   -2.96   49.69
   5  -2  11   -2.75   45.26
  -1   7  -1   86.21   45.03
   1  -7   1  181.08   54.99
   1   7   1   73.54   80.62
   1   7   1  158.80   69.06
   1   7   1   14.64   52.66
  -1   7  -1   63.92   67.09
  -7   3   7  -15.47   67.87
   7  -3  -7   20.75   42.78
  -7  -3   7  106.85   46.88
   7  -3  -7   49.93   46.54
   7   3  -7   77.20   59.53
   0   7   2  105.82   82.96
   0   7  -2  175.37   62.78
   0  -7   2  113.29   54.61
   0   7   2   39.42   57.31
   0   7   2  197.90   78.64
   0   7  -2  103.50   54.86
  -8   0  -6 2154.33  255.02
  -1   3 -13  505.33  129.90
  -8   0  -6 2427.94  265.24
   8   0   6 1922.70  220.27
  -1  -3 -13  443.01   90.39
   1  -3  13  243.83   88.30
   1   3  13  496.19  113.44
   1  -3  13  365.78   85.36
   5   5   6  -40.58   46.10
   5   5   6  -47.74   52.31
  -5  -5  -6   99.81   29.45
   5  -5   6   12.57   41.15
  -5   5  -6  -92.36   58.46
   0  -4 -12 1414.59  217.21
   0   4 -12 1603.32  230.55
   0  -4  12 1500.52  197.64
   0   4  12 1161.72  237.70
   0  -4  12 1969.88  197.99
   8   0  -7  181.52   65.49
   8   0  -7   35.91   24.84
  -8   0   7  -19.44   46.73
   6   5   3 -118.51   60.05
   6   5   3   20.88   49.84
   6  -5   3    9.90   37.65
  -6   5  -3  -20.64   55.90
  -6  -5  -3    5.54   34.12
   4  -6   4   -5.31   41.93
  -4   6  -4   11.78   70.65
   4   6   4  177.37   58.18
  -6  -1  11 4060.51  437.02
   6   1 -11 4323.40  413.71
   6  -1 -11 4914.72  616.97
  -6   1  11 5183.41  655.15
   6   1 -11 4398.69  614.37
  -6   1  11 4175.37  473.21
   1   4 -12  148.60   83.38
   0  -2  14 1050.10  136.59
   0   2 -14 1258.29  203.40
   0  -2  14 1375.40  187.32
   0   2  14  779.31  189.90
  -1   4  12  160.90   92.27
  -1  -4  12  102.97   42.62
   0  -2 -14 1297.16  190.74
   1  -4 -12  201.50   72.24
  -1  -4  12  186.33   60.82
  -2   6  -7  -43.10   62.17
   2  -6   7   41.17   40.70
  -2   6  -7   41.70   45.45
  -2  -6  -7   26.64   49.96
   2   6   7   11.52   58.69
  -2  -6  -7    5.51   28.24
  -1   7   2  -10.14   57.69
   8  -3   2  267.56   73.56
   1  -7  -2    0.68   46.66
   8   3   2  345.48   87.39
  -1   7   2   15.76   35.95
   1   7  -2  -16.14   47.53
  -8   3  -2  305.07   96.34
   8   3   2  369.58   55.59
  -8  -3  -2  345.46   69.75
   1   7  -2  -40.31   53.77
  -1  -7   2   -1.51   35.08
  -3   5  -9 1784.30  276.42
  -3   5  -9 2209.29  285.80
   8  -3  -3   52.85   49.83
   3  -5   9 1762.82  201.90
   8   3  -3  -36.13   60.67
  -8   3   3  -65.75   50.14
   3   5   9 1685.27  238.89
  -3  -5  -9 1854.07  281.49
  -2   5  10 2027.07  309.41
   2   5 -10 2848.76  378.04
  -2  -5  10 1833.79  252.61
  -2   5  10 1531.46  191.44
   2  -5 -10 1608.23  194.57
  -1  -2  14 4773.80  525.79
  -1   2  14 5375.47  690.17
   1   7   2  -21.31   50.60
  -1  -2  14 6104.79  613.85
   1   7   2  -50.56   52.94
   1   2 -14 6761.75  848.04
  -1   7  -2    1.70   32.87
   1   7   2  -77.44   57.56
   1  -2 -14 5522.34  693.94
  -1   7  -2   31.33   56.80
   1  -7   2   13.47   34.59
   6  -5  -4  873.35  131.71
   6   5  -4  828.45  164.11
  -6   5   4 1012.79  174.43
  -3  -6  -6  237.09   72.13
  -6  -5   4 1121.89  161.93
  -3   6  -6  130.83   77.02
  -3  -6  -6   21.27   36.08
  -3   6  -6   46.91   49.89
   3  -6   6   68.67   53.52
  -2   1 -14  212.32   73.18
   2   1  14  256.87   77.99
  -2  -1 -14  251.16   76.25
   2  -1  14  204.93   40.45
   2  -1  14  266.85   96.21
  -2  -3  13 1204.25  156.72
   2  -3 -13 1343.67  172.66
   9   0  -1  899.27  116.44
   3  -2  13  244.19   70.77
  -2   3  13  774.09   82.04
  -3   2 -13  157.63   66.18
   2   3 -13 1239.31  183.54
   9   0  -1  713.66  118.67
   3   2  13   34.82   52.31
  -2   3  13 1315.76  205.54
  -2  -3  13  692.73   94.16
  -3  -2 -13  113.68   63.04
  -9   0   1  798.55  150.45
  -3   2 -13  137.25   56.27
  -9   0   0   40.61   50.30
   9   0   0   54.10   33.43
   9   0   0  -26.83   36.90
  -4  -4 -10  219.22   64.33
  -3   0  14   42.08   34.83
   3   0 -14   48.98   64.95
  -3   0  14   -1.29   62.36
   4   4  10  111.49   79.32
  -4   4 -10  192.75   78.70
   4  -4  10   72.90   52.77
  -4   4 -10  192.40   58.17
  -8   1  -6  355.10   58.51
   8  -1   6  348.15   69.51
   8   1   6  285.31   67.58
  -8  -1  -6  319.20   76.26
  -8  -1  -6  236.92   73.46
  -8   1  -6  251.53   84.92
   1  -4  12  594.97  101.91
  -1   4 -12  539.14  131.00
  -1  -4 -12  677.20  121.30
   1   4  12  633.50  120.04
  -1   4 -12  733.16  117.99
  -4  -5  -8  -96.23   51.59
   4  -5   8   18.44   37.02
  -4   5  -8   57.33   61.56
   4   5   8   70.58   48.32
   0   7  -3   72.76   43.84
   0   7   3  -18.95   50.94
   0   7   3   49.90   48.09
   0   7  -3   -1.93   76.72
   0   7   3   82.14   79.39
   0  -7   3   20.49   43.35
  -8  -1   7  169.24   69.54
   0  -6   8 3221.94  302.40
   0   6   8 3134.84  357.34
   0   6  -8 4045.59  482.75
   0   6   8 4148.61  536.85
   8  -1  -7  152.46   47.35
   8   1  -7  220.76   66.77
   8   1  -7  115.85   32.76
   8  -1  -7  113.42   66.70
   0  -6  -8 3398.27  405.53
   0   6  -8 3195.82  470.03
  -8   1   7   53.83   96.25
  -8   2  -5  918.68   89.47
   8   2   5 1237.11  144.95
  -8  -2  -5 1220.49  153.25
   8  -2   5 1101.75  142.77
   8   2   5 1149.34  158.24
  -8   2  -5 1208.44  176.72
   9   0  -2  -34.42   34.83
  -3   4 -11   20.30   44.29
   3  -4  11   10.64   44.55
   9   0  -2   94.89   39.83
  -3   4 -11  -56.14   64.74
  -3  -4 -11   47.52   44.55
   3   4  11   25.03   56.61
  -9   0  -1    7.58   43.30
   9   0   1    7.42   38.00
   9   0   1   18.44   33.63
   8  -2  -6  -15.46   36.84
   8   2  -6   94.19   67.32
  -5   5   7   60.10   54.05
   5   5  -7 -108.35   69.23
  -8  -2   6  -34.18   43.93
  -8   2   6   49.62   50.01
   8  -2  -6   41.50   42.44
  -5  -5   7  -55.40   46.27
   5  -5  -7   13.04   54.99
   5  -5  -7  -21.94   31.96
   7  -4   4 1960.94  221.07
   7   4   4 1718.73  202.12
   7   4   4 1732.87  249.25
  -7  -4  -4 1409.30  149.11
  -7   4  -4 1361.16  216.54
  -6  -4  -7  388.14   99.26
   6  -4   7  298.73   72.81
   6   4   7  322.98   67.18
  -6   4  -7  510.44  106.17
  -6  -4  -7  317.69   47.14
  -4  -6   5  603.92  101.29
   4   6  -5  475.12  118.13
   4  -6  -5  671.03  123.19
   4  -6  -5  372.52   50.30
  -4   6   5  569.38  110.12
   1   2  14   16.98   65.83
  -1  -2 -14  -64.44   64.49
   1  -2  14   69.46   33.73
  -1   2 -14   22.60   56.13
   1  -2  14   26.43   50.11
  -5   0 -12   18.31   32.65
   7  -2   8    5.22   46.42
  -5   0 -12   16.75   38.30
   5   0  12   19.11   43.22
   7   2   8  213.86   51.65
  -7  -2  -8   89.39   39.91
  -7   2  -8  109.81   38.47
  -7   2  -8  103.06   65.50
  -7  -2  -8  122.62   77.68
   2  -7   0  241.26   57.42
   2   7   0    2.71   33.63
  -2  -7   0   99.62   73.11
  -2   7   0  228.69   78.62
  -4   0 -13   60.64   69.19
  -2   7   0  175.99   56.88
   2   7   0  196.18   67.76
   1   6  -8  582.61  115.56
  -1  -6   8  349.97  111.32
  -1  -6   8  374.85   50.75
  -1   6   8  362.10  119.96
  -1   6   8  393.17   83.71
   1  -6  -8  261.06   76.32
  -7   4   5  140.60   67.46
   7  -4  -5  142.97   56.69
   7   4  -5  -97.31   59.56
  -7  -4   5   61.83   41.32
  -5   6   0  235.64   86.23
  -1   7   3   45.98   66.27
  -5  -6   0  214.95   62.93
  -1  -7   3  -51.17   38.86
   5   6   0  160.20   52.46
   1   7  -3   73.81   63.40
   5  -6   0  285.79   69.02
  -1   7   3   -7.53   77.63
   5   6   0  181.29   74.95
   1  -7  -3  250.57   60.85
  -2   7   1  224.48   73.29
  -2  -7   1   36.55   52.81
  -2   7   1   83.71   36.72
   7   0   9  235.33   67.85
  -7   0  -9  163.33   62.88
   2  -7  -1  140.52   51.55
   2   7  -1   37.10   53.66
  -7   0  -9  161.05   52.88
  -2  -7   1   35.52   62.22
   4  -3 -12  184.19   59.70
   5  -3 -11  358.85   95.79
  -2   5 -10 3781.52  412.00
   2   5  10 2514.92  361.81
  -5   3  11  110.14   68.95
  -4   3  12  136.72   67.15
  -5  -3  11  217.78   72.22
  -2  -5 -10 3004.01  372.89
  -5   3  11  513.63  120.77
  -4   3  12  217.52   80.39
   2  -5  10 2834.29  294.89
  -2   5 -10 2445.99  357.40
   5   3 -11  182.73  112.98
  -4  -3  12   33.55   80.38
   4   3 -12  121.22   75.94
  -9  -1   0  572.99  101.47
  -5   6   1  266.61   91.16
  -5  -6   1  191.83   58.88
   9  -1   0  554.32   94.63
  -9  -1   1 1177.60  164.23
   9  -1  -1 1045.13  137.17
   5  -6  -1  245.87   62.71
  -9   1   1 1339.26  202.99
   9   1   0  517.00  100.83
  -9   1   0  758.53  130.43
   9   1   0  793.20   94.05
   5   6  -1   95.06   71.35
   9   1  -1 1343.43  138.51
   9  -1  -1 1513.10  168.32
   9   1  -1 1049.32  162.33
   9  -1   0  594.17   83.78
   2  -7   1   57.88   41.93
   2   7   1  -35.64   49.50
  -2  -7  -1  -45.42   59.25
  -2   7  -1   97.96   67.45
  -2   7  -1   27.69   46.94
  -1   7  -3   91.63   86.44
   1   7   3   69.19   69.74
   1  -7   3   17.82   51.92
   1   7   3   54.71   59.72
  -1   7  -3  122.77   54.24
   1   7   3   74.75   61.64
   3  -1 -14  564.56  115.16
  -3   1  14  622.48  119.55
  -3   1  14  376.88   72.13
  -3  -1  14  378.32   77.65
   3   1 -14  485.16  119.27
  -3  -1  14  504.74   78.20
   2  -4 -12  199.99   54.10
  -2  -4  12   20.32   28.37
  -2   4  12   39.00   32.29
  -2  -4  12    2.52   49.93
  -2   4  12   21.74   63.96
   2   4 -12  -42.82   68.56
  -8  -3  -3 1694.14  184.86
   6   2  10  305.70   74.90
   6  -2  10  129.99   49.53
  -6  -2 -10  255.81   65.31
  -6   2 -10  145.43   51.67
   8   3   3 1564.75  228.99
   8  -3   3 1607.44  201.90
   8   3   3 1389.41  154.64
  -8   3  -3 1468.59  231.78
  -6   2 -10   13.16   56.11
  -1   6  -8 1189.10  233.11
  -1  -6  -8 1337.29  194.38
   8   3  -4  587.10  149.46
  -1   6  -8 1393.15  189.41
   1   6   8 1160.66  237.91
   1   6   8 1256.04  134.95
   1  -6   8 1227.02  135.85
   8  -3  -4  799.74  121.22
  -8  -3   4  698.86  108.86
  -8   3   4  894.14  146.29
  -6   5  -4 1920.56  307.27
   6  -5   4 1858.47  242.64
   5   2 -12  -85.53   72.49
   5  -6   1 1011.08  136.90
  -5   2  12   -7.80   50.84
   5  -2 -12   12.26   58.17
   5   6   1  799.04  115.96
   5   6   1  772.86  140.22
  -5   6  -1  631.47  154.22
  -5   2  12  -34.38   97.69
  -5  -6  -1  802.82  116.40
   6   5   4 2528.93  281.54
  -5  -2  12  -34.19   45.18
  -6  -5  -4 2122.79  216.03
   6   5   4 1595.29  285.51
  -2  -2  14 2169.21  244.37
   7  -2  -9  116.95   63.65
  -2   2  14 1316.02  143.85
  -2   2  14 1838.87  302.23
   2   2 -14 1829.19  290.92
   2  -2 -14 1552.02  237.40
  -7   2   9  162.28   64.37
  -7  -2   9   94.56   44.54
   7   2  -9  -33.73   55.07
   7  -2  -9  -70.80   67.30
  -2  -2  14 1786.38  234.33
   5   4   9   45.00   52.08
   5  -4   9  104.53   44.91
  -5  -4  -9  337.60   73.34
  -5   4  -9   91.18   42.70
  -9   0   3 2490.01  333.59
   9   0  -3 2612.98  307.34
   9   0  -3 1880.37  187.09
   9   1  -2 2158.88  279.57
   9  -1  -2 2205.25  261.77
  -9   1   2 2535.09  341.87
   9  -1  -2 2723.54  261.65
  -9  -1   2 2522.97  293.00
   9   1  -2 2362.36  228.03
  -2  -3 -13  240.92   76.27
   2  -3  13  173.67   66.57
  -2   3 -13  291.89   86.08
  -9   0  -2   42.36   51.24
   9   0   2    9.68   48.40
   9   0   2   17.74   39.98
  -2   3 -13  363.66   94.35
   2   3  13  541.38  106.61
   9  -1   1   26.96   37.76
   6   3   9  198.10   69.13
  -9   1  -1  -26.23   55.45
  -6   3  -9  227.26   51.11
   9   1   1  108.76   54.21
  -6   3  -9   30.32   80.73
  -9  -1  -1   -1.78   51.78
   9   1   1  -16.96   37.04
  -6  -3  -9  246.53   80.02
   9  -1   1  -23.54   36.67
   6  -3   9   27.91   49.01
  -2   7   2   16.63   55.46
  -2  -7   2   28.90   45.77
  -5   6   2 2042.39  302.10
  -2  -7   2   -5.95   29.52
  -5  -6   2 2273.42  285.20
   5  -6  -2 2278.35  292.73
   2   7  -2  -10.98   42.55
   2  -7  -2  -58.95   48.14
   2  -7  -2   27.07   44.30
   5   6  -2 1967.45  306.11
   6   4  -8 1153.37  209.59
   6  -4  -8 1371.39  171.37
   6  -4  -8 1496.44  214.36
  -6  -4   8 1639.33  209.03
  -6   4   8 1280.44  219.61
  -7   0  10   -3.80   47.53
   7   0 -10   -4.68   37.99
   7   0 -10  -92.14   59.50
   5   1  12 1286.76  191.91
  -5   1 -12 1276.23  172.44
  -5  -1 -12 1157.39  168.42
   5  -1  12 1116.45  158.08
  -5   1 -12 1290.53  168.66
   4   6   5  290.33   85.01
  -4  -6  -5  153.49   56.75
   4  -6   5  404.33   76.42
  -4   1 -13  178.37   60.52
   4  -1  13  164.31   57.02
  -4   1 -13  142.22   49.47
   4   1  13   79.18   71.06
  -4  -1 -13   19.92   56.63
   4   6   5  459.72  103.96
  -4   6  -5  266.19  103.17
  -4  -2  13 7129.81  821.73
  -2   7  -2  156.32   81.97
  -2   7  -2   74.20   44.85
  -4   2  13 7410.66 1067.69
   4  -2 -13 8251.56 1025.67
  -4  -2  13 6488.78  708.92
   2   7   2  121.79   67.60
   2  -7   2   43.82   48.33
   4   2 -13 7384.58 1093.54
   2   7   2   82.35   62.15
  -4   2  13 9058.87  956.53
  -2  -7  -2   46.99   65.55
  -6  -5   5  206.97   65.89
   6   5  -5  122.84   69.37
   6  -5  -5  105.95   63.11
  -6   5   5  -54.63   68.56
  -3   6   7 3118.23  399.86
   3  -6  -7 3374.08  327.53
  -3  -6   7 3314.36  417.74
   3   6  -7 4354.73  659.07
  -3   6   7 4210.32  616.50
  -7   1  -9  -60.95   36.90
   7   1   9  -60.60   40.64
  -7  -1  -9  -12.81   41.57
  -7  -1  -9   69.38   38.95
  -7   1  -9  -48.04   45.16
   7  -1   9   28.17   35.13
   7   3   7   27.33   44.64
   7  -3   7   -1.91   38.18
  -7  -3  -7  -72.76   55.05
  -7  -3  -7   60.96   38.80
  -7   3  -7   87.77   48.29
   0  -7  -4 3172.20  418.39
   0   7   4 3121.20  455.81
   0   7  -4 2373.05  401.36
   0  -7   4 2797.41  286.83
   0   7  -4 3001.25  371.00
   0   7   4 2418.52  318.75
   5  -6   2   -5.22   39.58
  -5  -6  -2  -20.08   35.66
   5   6   2  -17.80   51.16
   5   6   2   55.46   53.49
  -5   6  -2  243.63   68.78
  -6   0 -11  -30.65   33.10
  -6   0 -11  -45.03   34.35
   6   0  11   80.63   40.85
  -9  -1   3  224.37   68.67
   9  -1  -3  195.19   66.58
   9  -1  -3  222.72   52.65
   9   1  -3  169.63   47.43
  -9   1   3  146.61   86.70
   9   1  -3  110.99   87.17
   4   5  -9  715.17  151.28
  -4   5   9  673.70  132.80
  -4   5   9  919.70  186.54
  -4  -5   9  712.60  142.36
   4  -5  -9  843.86  133.80
  -2  -6   8  724.57  146.20
   2   6  -8  796.58  176.16
  -2   6   8  601.66  111.86
   2  -6  -8  897.36  121.89
  -2   6   8  729.85  202.50
   3   0  14  -69.42   56.91
  -3   0 -14   73.86   52.33
   9  -1   2  -52.97   34.60
  -9  -1  -2   46.02   48.02
   9   1   2   18.83   30.68
   9  -1   2    3.89   34.62
  -9   1  -2   23.28   43.86
   9   1   2   54.06   58.67
  -2  -4 -12  371.83  106.02
  -2   4 -12  352.10   92.94
   0   0 -15  -20.50   48.18
  -2   4 -12  329.94  128.63
   2   4  12  538.28  108.94
  -5  -5  -7   76.52   25.43
   2  -4  12  525.97   83.56
   5   5   7   27.97   58.78
   0   0  15   65.31   65.86
   5  -5   7   52.12   39.51
  -5   5  -7   69.20   75.05
  -5  -5  -7  173.29   78.82
  -7   3   8  428.62  100.68
  -7  -3   8  387.35   88.91
   1  -7  -4  170.63   70.54
  -1   7   4  327.00  102.91
   7  -3  -8  414.13   96.71
   1   7  -4   96.61   88.32
  -1  -7   4  105.18   44.90
   1   7  -4  193.21   84.64
  -1   7   4  190.67   75.47
   7  -3  -8  322.40   87.34
   7   3  -8  377.54  107.47
  -8   0  -7   10.92   53.11
  -8   0  -7   79.01   51.00
   8   0   7   81.37   40.49
  -6   2  11  -31.77   61.00
  -6  -2  11   45.06   45.98
   6   2 -11  124.66   63.86
  -6   2  11   40.78   65.47
   6  -2 -11   -9.25   52.78
   5  -6  -3  208.64   68.60
  -5   6   3   25.01  106.98
  -5  -6   3  289.77   72.68
   5   6  -3  218.26   95.03
   7  -1 -10  161.38   74.69
  -7  -1  10  157.26   50.19
   7  -1 -10  -41.33   48.02
   7   1 -10   46.79   31.81
   7   1 -10  146.56  115.20
  -7   1  10   58.12   52.37
   4  -4 -11   97.35   52.67
  -4   4  11  -38.11   75.73
  -4  -4  11  156.60   61.96
  -4   4  11   60.83   56.17
   4   4 -11  214.90   96.20
   3  -5 -10  353.46   86.75
  -2   7   3  667.59  154.83
   1   0 -15  259.50   70.37
   2   7  -3  470.68  146.92
   2  -7  -3  699.46  142.88
  -1   0  15  103.76   32.12
  -8   0   8 1782.76  223.08
  -2  -7   3  654.57   91.30
   2  -7  -3  800.54  119.30
  -1   0  15   92.64   92.18
  -3   5  10  128.14   64.88
  -3  -5  10  254.13   77.83
   8   0  -8 1747.41  179.82
   3   5 -10  408.89   92.48
   8   0  -8 1576.36  230.75
  -2  -7   3  835.42  137.90
  -3   5  10  333.00  104.13
   1   7   4 2173.46  350.51
   1   7   4 1790.99  263.76
  -1   7  -4 1707.30  224.04
   1   7   4 1934.04  268.35
  -1   7  -4 1621.43  257.76
   1  -7   4 1524.39  172.58
  -9   0   4  -61.66   46.03
   3   3 -13  137.31   70.70
   9   0  -4  -56.76   51.07
   9   0  -4   -2.81   30.34
   3  -3 -13  140.71   57.70
  -6  -3  10  407.82   89.36
  -3   3  13   15.07   42.23
  -6   3  10  744.64  141.95
  -3  -3  13   17.94   30.30
   6  -3 -10  615.21  124.98
  -3   3  13   62.01   63.75
   6   3 -10  553.25  124.62
  -6   3  10  608.20  140.67
   7   4   5   42.36   50.45
   7   4   5   79.63   61.03
   7  -4   5   58.37   39.54
  -7  -4  -5   10.25   31.85
  -7   4  -5   24.75   53.98
   0   5 -11  307.72   86.62
   0  -5  11  256.93   83.17
   0  -5 -11  262.20   74.64
   0   5  11  289.15  107.99
   0  -5  11  228.85   60.40
  -9   0  -3   46.71   51.11
   9   0   3  -14.56   39.85
   9   0   3   39.68   38.84
   2  -2  14  337.72   80.70
  -2   2 -14  358.82   79.76
  -2  -2 -14  317.45   77.52
   2  -2  14  216.15   64.26
   2   2  14  556.26  124.63
  -2   7  -3  843.16  137.06
   2  -7   3  827.96  130.07
  -2   7  -3 1216.57  213.14
  -2  -7  -3 1037.36  145.26
   2   7   3 1211.95  208.08
   2   7   3 1018.71  188.72
   8  -3   4 4015.95  447.25
  -8  -3  -4 4519.74  461.50
   8   3   4 4138.11  413.80
  -8   3  -4 4413.92  581.34
   8   3   4 4372.94  576.44
  -3  -6  -7   41.64   59.60
  -3  -6  -7   82.95   30.94
  -5   0  13 8148.92  996.63
   3   6   7   10.33   64.01
   5   0 -13 8021.55 1003.34
   3  -6   7   58.87   56.07
  -5   0  13 5877.66  672.54
  -3   6  -7   37.74   47.01
  -3   6  -7   60.14   71.24
  -4   6   6  -31.56   45.21
  -4   6   6  -26.54   53.15
   4   6  -6  183.85   73.88
   4  -6  -6    7.45   31.66
  -4  -6   6   24.26   50.14
   8  -3  -5   61.92   53.41
   8   3  -5  193.40   66.06
  -8   3   5    4.91   58.84
  -8  -3   5   58.92   46.04
   5  -4 -10 1673.91  212.59
  -5   4  10 2088.49  377.52
   5   4 -10 1787.17  282.05
  -5   4  10 1966.92  247.54
  -5  -4  10 2439.16  324.64
  -1   5  11 1182.90  200.67
   1   5 -11  865.43  184.09
  -1  -5  11  881.28   98.72
   1  -5 -11  958.76  140.00
  -1  -5  11 1127.22  153.57
   8   2   6  207.17   52.46
  -8  -2  -6   68.31   52.09
  -8   2  -6   70.55   64.82
  -8   2  -6  100.14   33.37
   8  -2   6    4.41   48.11
  -8  -2  -6   41.17   65.09
  -7  -4   6    4.80   42.98
   7  -4  -6   34.63   46.45
  -7   4   6   38.71   53.40
   7   4  -6   31.29   72.29
   2  -6   8  734.97  101.31
  -2   6  -8 1020.03  145.88
   2   6   8  980.80  169.41
   6  -1  11  436.10   83.19
  -2  -6  -8  495.63   67.42
  -6   1 -11  399.02   69.64
   6   1  11  408.76   88.48
  -6  -1 -11  472.06   98.15
  -6   1 -11  323.80   87.68
  -2   6  -8  676.90  142.31
  -2  -6  -8 1014.47  158.25
   8  -2  -7   52.38   49.47
  -8  -2   7  103.56   46.09
  -8   2   7   72.60   61.49
   8  -2  -7  123.46   53.88
   8   2  -7  -70.54   73.53
  -3   1 -14 1025.51  171.60
   5  -6   3 1004.99  149.45
   3  -1  14  865.37  108.19
  -3  -1 -14  862.54  144.17
   5   6   3  845.52  150.99
  -5   6  -3  833.66  181.07
   3   1  14 1076.15  167.63
  -5  -6  -3 1310.23  143.86
   5   6   3  889.39  180.99
   3  -1  14 1036.90  153.97
   0  -1  15   24.10   33.33
   0   1 -15   46.75   50.73
   0  -1 -15   53.13   68.76
   0   1  15  -66.21   64.76
   0  -1  15  -17.73   41.12
   8  -1   7  683.55   96.47
  -8  -1  -7  566.70  111.78
  -1   0 -15 4098.16  514.10
   8   1   7  516.61   96.07
   1   0  15 3845.05  467.33
  -8  -1  -7  731.09  135.37
  -8   1  -7  564.73  132.60
  -8   1  -7  668.68   94.71
   6   5   5   38.19   60.43
  -6  -5  -5   61.20   28.61
  -6   5  -5  132.34   86.40
   6  -5   5   95.93   55.78
   6   5   5   36.94   68.58
   8   1  -8  -35.35   22.77
  -1  -1  15  238.61   85.86
   8   1  -8  121.65   53.58
  -1  -1  15  310.15   54.85
   1   1 -15  202.69   82.07
  -1   1  15  148.52   75.27
  -8   1   8   92.31   47.06
   1  -1 -15  184.81   82.94
  -4   3 -12 1921.61  285.44
  -4   3 -12 2055.06  231.24
   4   3  12 1658.75  226.29
  -4  -3 -12 1799.64  274.22
   4  -3  12 2044.96  236.49
   9   1  -4  196.13   62.49
   9  -1  -4   99.71   53.17
  -9  -1   4  201.94   60.30
  -9   1   4  125.00   68.23
   9   1  -4  117.62   35.37
   9  -1  -4   79.53   46.63
  -1  -5 -11  -88.36   48.69
   1   5  11 -101.06   77.49
  -1   5 -11  263.50   70.53
  -1   5 -11   12.73   61.55
   1  -5  11  -37.34   29.66
   6   0 -12 7082.51  979.98
  -6   0  12 7449.59  973.15
  -6   0  12 6074.14  694.43
   3   7   0  147.96   87.58
   3   7   0  205.70   74.25
  -3  -7   0  326.82   71.97
  -3   7   0  324.06  101.71
   3  -7   0  271.51   87.08
   9  -1   3   19.99   39.67
  -9  -1  -3   28.70   48.74
   5   5  -8  126.45   78.59
  -9   1  -3   77.66   55.15
  -9   1  -3   40.49   39.60
  -5  -5   8  151.48   65.57
   9   1   3   22.89   36.13
  -5   5   8  187.37  112.56
   9   1   3   89.08   61.74
  -5   5   8  220.25   68.42
   5  -5  -8   97.13   52.05
   3  -4 -12  505.37  100.30
  -3  -4  12  468.40   91.43
   3   4 -12  419.45  109.31
  -3   4  12  285.22   73.11
  -3   4  12  316.73  116.97
  -9  -2   1  -30.33   46.12
   9   2   0  532.70  112.24
  -9   2   0  693.24  142.00
  -9   2   1  -18.01   56.74
   9   2   0  785.09   96.96
  -9  -2   0  589.16  112.30
   9   2  -1    1.71   35.42
   9   2  -1  -78.64   55.31
   9  -2  -1  -71.86   40.33
   9  -2   0  658.57  101.27
  -3  -7   1   92.61   49.10
  -3  -7   1   -7.45   42.54
   3   7  -1  -12.45   65.18
  -3   7   1  116.88   69.11
   3  -7  -1   35.50   50.54
  -5  -1  13 2116.69  288.65
  -5   1  13 2102.44  337.35
  -4   0  14 2532.83  370.32
   5   1 -13 2253.28  355.07
  -5   1  13 2047.06  249.04
   4   0 -14 3702.92  455.44
  -5  -1  13 1968.12  218.99
   5  -1 -13 2606.50  350.70
  -4   0  14 2644.11  255.19
  -3  -2  14  253.62   56.93
  -3   2  14   71.98   95.57
  -3  -2  14  255.42   68.29
  -3   2  14  185.53   64.12
   3   2 -14  353.10   88.68
   3  -2 -14  187.47   76.99
  -5  -6   4  708.24  115.46
  -5   3 -11 1605.68  192.44
  -5  -3 -11 1354.97  197.29
   5  -6  -4  478.86  107.38
  -5   6   4  604.90  122.63
   5  -3  11 1220.91  161.33
   5   3  11 1429.89  228.13
   5   6  -4  497.41  127.00
  -5   3 -11 1537.08  221.84
   2   0 -15  -18.83   56.93
  -2   0  15   82.99   32.89
  -2   0  15  -81.63   58.30
   0   7   5 1844.36  262.76
   0   7   5 3285.91  473.12
   0   7  -5 2580.46  369.63
   0  -7  -5 2278.02  293.80
   0   7  -5 1806.17  249.81
   0  -7   5 2357.97  221.11
  -3  -7  -1  618.63  121.84
   3   7   1  532.99  114.34
   3  -7   1  594.49  124.82
  -3   7  -1  622.30  156.46
   3   7   1  627.46  127.19
   2  -7  -4 2187.37  267.85
   2   7  -4 1762.54  312.44
  -2  -7   4 1629.68  162.55
  -2  -7   4 2085.88  284.04
  -2   7   4 2002.38  298.17
  -2   7   4 2086.16  298.15
  -6   5   6 4053.63  573.18
   6   4   8  232.56   65.73
   6  -5  -6 3994.46  547.20
  -6   4  -8  233.71   98.57
  -6  -5   6 4838.37  591.63
  -6  -4  -8  351.00   86.99
   6  -4   8  229.30   64.70
   6   5  -6 3949.49  597.18
  -3  -5 -10  180.89   93.56
   3   5  10  225.91   92.25
   0  -6   9   81.89   28.55
  -3   5 -10  288.04   82.63
   0   6  -9  110.00   66.06
   0   6   9  -40.04   34.38
  -3   5 -10  211.99   86.06
   0   6  -9   15.44   65.56
   3  -5  10  244.31   58.72
   0  -6  -9   97.96   48.52
   0   6   9  -38.18   65.13
   9   2  -2  565.78  120.27
   4   6   6 1259.28  205.57
   9   2  -2  307.36   51.83
   4   6   6 1715.82  237.23
  -9  -2   2  450.21   89.53
  -4   5  -9  -62.24   64.36
   9  -2  -2  452.19   77.56
  -9   2   2  533.45  124.93
  -4   6  -6 1722.81  281.90
   4  -6   6 1529.79  189.08
  -4   5  -9  -37.03   54.18
  -4  -5  -9   26.77   59.57
  -4  -6  -6 1354.53  141.15
   4   5   9   57.85   44.63
  -9   2  -1 1096.90  176.99
   9  -2   1 1145.24  136.38
   9   2   1 1104.47  138.49
   9   2   1 1017.84  158.36
  -9  -2  -1 1048.09  154.93
   1  -1  15 2373.72  347.61
   1  -1  15 2113.80  205.14
  -1  -1 -15 2320.26  338.32
   1   1  15 2934.60  416.19
  -1   1 -15 2250.01  323.83
   1   7  -5 6014.32  880.29
   1   7  -5 4980.48  704.83
   0   3  14  130.31   85.83
   0  -3 -14  161.75   86.61
   0   3 -14  374.10   94.17
   0  -3  14  242.11   80.73
  -1   7   5 7790.00 1059.91
   1  -7  -5 7459.70  816.10
  -1  -7   5 5435.07  517.95
   0  -3  14  212.58   72.43
  -1   7   5 6368.67  834.05
   3  -7  -2 1420.54  158.27
   9   0  -5  210.24   79.57
   3   7  -2 1266.82  235.32
  -3  -7   2 1463.30  196.85
  -9   0   5  338.48   94.69
   9   0  -5  360.46   62.83
  -3   7   2 1329.21  253.37
   3  -7  -2 1417.31  211.64
  -3  -7   2 1481.31  155.13
  -5  -2 -12  531.99  119.87
   5   2  12  603.45  143.32
  -5   2 -12  574.88   98.05
  -5   2 -12  543.80  113.87
   5  -2  12  558.69  101.96
  -2   7  -4  670.51  160.92
  -2  -7  -4  773.50  135.97
  -4   2 -13  -37.81   44.36
   4   2  13   46.81   47.89
   4  -2  13  -22.32   40.34
   2  -7   4  707.53  116.18
  -4  -2 -13   30.25   45.85
   2   7   4  911.37  178.13
   2   7   4  897.80  143.94
  -4   2 -13  -44.57   45.49
  -2   7  -4  685.48  107.94
  -1  -6   9 4539.77  389.74
   2  -5 -11  704.11  115.41
  -2   5  11  709.79  174.71
  -2  -5  11  837.54  135.25
  -2   5  11  619.42  101.87
   2   5 -11 1200.48  219.06
  -1  -6   9 5535.55  708.27
  -1   6   9 5780.70  819.28
   1  -6  -9 5317.21  640.66
  -1   6   9 5112.99  584.18
   1   6  -9 6151.63  796.64
  -9   0  -4  101.52   59.03
  -9   0  -4    8.50   48.41
   9   0   4   26.36   49.24
   6  -1 -12  520.41  115.30
  -1   3  14  314.89  100.52
  -1  -3  14  303.92   74.88
   1   3 -14  213.53   89.40
  -6  -1  12  277.90   89.84
   6   1 -12  621.08  182.70
  -6  -1  12  468.00   80.36
  -6   1  12  466.59  128.64
  -6   1  12  485.98   87.67
   1  -3 -14  304.40   97.87
  -1  -3  14  256.85   87.70
   1  -7   5  567.58  102.49
  -7   2  -9   -2.35   38.37
   7   2   9   68.82   41.70
  -7   2  -9  -16.86   55.66
   1   7   5  611.89  112.55
   1   7   5  832.59  154.39
  -1  -7  -5  739.07  144.84
  -7  -2  -9   -1.19   28.86
  -1   7  -5  564.99  110.05
   7  -2   9  -20.62   33.99
  -1   7  -5  560.11  134.95
  -7  -2  -9   19.90   55.17
   7  -5   0  899.28  149.95
  -7   5   0  980.01  182.43
  -7  -5   0 1159.05  144.11
   7   5   0 1157.07  215.49
  -3   7  -2 1531.08  278.97
   3   3  13  384.70  115.67
  -7  -5   1  183.57   58.51
  -3   3 -13  355.44   97.54
   3   7   2 1327.19  233.63
   3  -7   2 1641.38  226.54
   7  -5  -1  232.88   71.59
  -3  -7  -2 1392.95  195.17
  -7   5   1  273.60   86.85
  -3   3 -13  327.74  109.09
   3  -3  13  430.64   90.45
   3   7   2 2424.07  298.10
  -3  -3 -13  258.07   87.27
   7   5  -1  295.61   93.23
   4  -1 -14   27.10   71.82
   4   1 -14   -5.32   65.54
  -4  -1  14   34.49   43.56
  -4   1  14   32.87   44.28
  -4  -1  14  181.26   68.45
   4  -4  11   58.43   42.87
  -4  -4 -11  112.22   59.95
  -2  -1  15  249.87   72.26
  -2   1  15   76.38   36.13
  -2   1  15  144.71   84.22
   4   4  11   30.57   67.17
  -2  -1  15  172.37   42.24
  -4   4 -11  152.73   63.63
   2  -1 -15  187.53   68.75
  -4   4 -11  -41.05   69.12
   2   1 -15  245.61   86.93
   0  -4  13   74.46   60.23
   0   4  13   26.37   68.06
   5   6   4  679.05  136.63
   0  -4 -13  -13.66   47.42
  -5   6  -4  793.37  158.47
   0  -4  13   27.71   46.62
  -5  -6  -4  742.23  106.47
   5   6   4  665.34  170.84
   0   4 -13  116.56   68.78
   5  -6   4  672.87  116.04
  -1  -6  -9  379.15   98.41
  -1   6  -9  358.85  137.66
   1  -6   9  455.11   77.18
   1   6   9  339.13  110.72
  -1   6  -9  536.35  125.95
  -3   6   8 5644.68  773.58
  -3  -6   8 4062.75  509.95
   3   6  -8 4056.38  574.15
  -3   6   8 3718.00  483.04
   3  -6  -8 3821.59  409.42
   8   4  -1 1243.82  211.37
   8   4   0  -44.45   68.74
   8  -4   0  190.26   58.91
  -8   4   0  333.12   72.95
  -8  -4   0   29.64   48.97
  -8  -4   1 1474.93  167.84
  -8   4   1 1227.89  213.47
   8  -4  -1 1183.98  185.15
   8   4   0   81.32   42.10
   9   2  -3   10.99   30.59
  -7  -5  -1   61.70   41.42
   9   2  -3  110.29   67.52
   7   5   1  -40.82   48.99
   9  -2  -3   64.00   46.54
  -9   2   3  200.58   73.14
  -9  -2   3  117.41   53.89
   7   5   1  -18.07   40.77
   7  -5   1  -49.94   43.48
  -7   5  -1  -13.77   56.12
   8  -3   5  417.19   99.27
   8   3   5  451.00  110.88
  -8   3  -5  397.72  115.67
   8   3   5  316.36   76.66
  -8  -3  -5  222.81   69.38
  -6   4   9  223.27   76.40
  -6   4   9    6.23   59.22
   6  -4  -9  327.73   77.99
   6   4  -9  258.98   88.47
  -6  -4   9  127.52   88.15
   6  -4  -9  284.91   83.82
  -9   2  -2  765.26  145.44
  -9  -2  -2  675.21  119.19
   9  -2   2  808.45  123.21
   9   2   2  976.04  122.29
   9   2   2  830.94  147.86
   1   4 -13   -3.50   67.80
   8  -3  -6 2672.23  311.07
   7  -5  -2  504.58  102.15
  -7   5   2  341.10  142.01
  -1   4  13  -31.16   68.87
   7   5  -2  667.25  130.01
  -1  -4  13   25.60   41.60
  -1  -4  13  192.44   60.51
  -8  -3   6 1699.49  235.81
  -8   3   6 2191.89  302.83
   8   3  -6 1790.35  302.16
   1  -4 -13  -48.27   56.53
  -7  -5   2  390.58   78.80
   7   0  10   28.98   39.57
  -7   0 -10   30.47   41.63
  -7  -2  10  889.54  130.74
   1  -3  14  269.80   68.78
   9  -1  -5  799.28  141.19
  -1   3 -14  308.41  112.97
   1   3  14  276.88   86.87
   9  -1  -5  887.76  120.82
   1  -3  14  261.29   70.53
   7  -2 -10  931.02  170.12
   7   2 -10  808.23  179.03
  -7   2  10 1314.75  203.86
  -1  -3 -14  168.03   81.06
  -9   1   5 1161.33  181.59
  -9  -1   5  974.86  147.71
   7  -2 -10 1129.70  195.67
   9   1  -5  798.40   86.74
   9   1  -5  960.02  161.91
  -7  -4  -6  108.61   52.91
   7   4   6  256.32   70.91
   7   4   6  201.56   76.11
   7  -4   6  360.00   64.87
  -7   4  -6  298.72   93.11
  -7   3  -8   74.80   67.49
  -7  -3  -8    7.62   32.25
   7  -3   8    1.94   38.66
  -7   3  -8  -16.90   31.48
  -7  -3  -8   98.95   49.24
   7   3   8  -10.11   54.45
   3   7  -3 1849.54  275.71
  -3   7   3 2304.83  332.50
   3  -7  -3 2314.00  314.26
   3  -7  -3 1689.27  177.32
  -3  -7   3 2322.35  300.24
  -9   1  -4   60.13   52.86
  -8   4  -1  441.95  112.52
  -8  -4  -1  406.48   78.73
   8   4   1  419.46  104.66
   9   1   4  -68.05   51.89
   8   4   1  464.22   82.46
   9   1   4  -48.78   37.69
  -9   1  -4   26.12   42.37
  -9  -1  -4   24.93   50.58
   8  -4   1  443.75   89.39
   9  -1   4   83.60   39.98
  -8  -4   2  406.51   76.84
   8  -4  -2  463.05   86.62
   8   4  -2  284.63  111.76
   2   0  15  -64.49   56.93
  -2   0 -15  135.18   58.02
  -8   4   2  535.96  119.49
  -3   4 -12   88.84   73.06
  -5  -4 -10  151.79   58.70
  -3  -4 -12  226.58   77.43
  -5   4 -10   14.58   67.61
   3   4  12   44.86   83.28
   3  -4  12  215.35   63.56
  -5   4 -10    3.56   46.97
   5   4  10  138.04   71.58
  -3   4 -12  178.21   69.85
  -2  -5 -11  -14.82   51.18
  -2   5 -11   64.64   57.53
   2   5  11    4.75   57.85
   2  -5  11   34.43   35.63
  -2   5 -11   75.57   60.56
   4  -6  -7  733.92  105.96
  -4   6   7  650.85  158.59
  -4   6   7  718.39  173.29
   4   6  -7  820.64  218.88
  -4  -6   7  792.41  142.50
  -5   6   5 1105.80  190.56
   5   6  -5 1297.92  217.77
   5  -6  -5 1283.60  214.52
  -5  -6   5 1333.92  189.30
  -7  -4   7  223.39   82.28
  -7   4   7  338.07   90.45
   7   4  -7  380.34  128.21
   7  -4  -7  358.65   82.81
  -5   5  -8  104.01  104.68
  -6   3 -10   16.01   49.51
  -6   3 -10   95.82   80.15
   5  -5   8  236.98   64.92
   6   3  10    3.06   65.50
   5   5   8  246.95   83.45
   6  -3  10  144.38   46.56
  -5  -5  -8  160.79   74.74
  -6  -3 -10  175.67   62.31
   3  -7   3   68.66   42.75
  -1   4 -13  572.93  132.29
  -1  -4 -13  664.71  126.29
   1  -4  13  875.72  153.97
  -3  -7  -3    0.06   45.25
   1   4  13  779.36  139.20
   1  -4  13  618.47  113.33
  -3   7  -3  -66.35   68.13
   3   7   3  -28.51   51.67
  -5  -3  12   25.67   51.60
   7   5   2   42.31   72.83
  -5   3  12  -14.89   56.28
  -7  -5  -2  161.65   53.79
  -7   5  -2  241.75   80.82
   5   3 -12  158.39   69.90
   7  -5   2  136.01   59.84
  -5   3  12  -18.59   91.01
   7   5   2  257.55   69.26
  -6   2 -11 1593.59  204.72
  -2  -3  14 1350.19  179.23
  -6  -2 -11 1602.08  218.19
  -2  -3  14 1253.63  188.95
  -2   3  14 1238.21  249.37
   2  -3 -14 1148.01  202.95
   6  -2  11 1171.82  165.64
   8   0   8  497.18   85.01
   7  -3  -9  654.36  108.69
  -6  -5  -6   60.35   35.78
   6   2  11 1430.74  222.04
  -8   0  -8  447.07   78.43
   7   3  -9  597.32  143.93
  -8   0  -8  280.80   98.71
  -7   3   9  815.59  142.10
  -7  -3   9  580.59  120.09
   6  -5   6  169.60   51.71
   7  -3  -9  436.36  119.38
   2   3 -14 1554.98  252.74
  -6   2 -11 1812.85  200.27
   6   5   6  111.00   80.87
  -6   5  -6  210.07   79.83
   2  -7  -5 2430.87  274.47
   2   7  -5 2267.76  320.16
  -2   7   5 2840.35  447.81
  -2  -7   5 2370.23  316.01
  -2   7   5 2669.57  396.56
  -2   6   9  754.90  115.68
   2   6  -9  807.43  167.92
  -2  -6   9  590.35  132.01
   2  -6  -9  758.99  124.41
  -2   6   9  752.85  189.38
   7   0 -1111390.22 1323.00
   7   0 -1112505.97 1749.88
  -7   0  1111073.75 1335.91
  -7   5   3  499.54  131.99
   3  -2  14  -23.05   65.39
   7   5  -3  762.52  152.02
  -3   2 -14   25.22   48.42
  -3  -2 -14  -28.31   53.57
  -7  -5   3  418.20   91.22
  -3   2 -14   17.06   45.94
   7  -5  -3  600.09  110.05
   3   2  14  118.65   50.01
   0  -2  15 1071.84  131.69
  -8   0   9   88.24   51.85
   0  -2  15 1114.22  181.54
   0  -2 -15  834.21  186.20
   8   0  -9  -60.14   57.91
   8   0  -9  -55.12   32.24
   0   2 -15 1365.11  222.30
   0   2  15  905.99  172.06
  -8  -2  -7  197.72   55.13
   8   2   7  -55.34   44.65
   8  -2   7   86.50   51.20
  -8  -2  -7   72.63   38.78
  -8   2  -7   26.78   56.01
  -8   2  -7   13.97   31.64
  -7  -1 -10   -2.15   36.23
  -7   1 -10  -33.01   43.17
  -7  -1 -10   32.92   45.46
   7   1  10  -93.55   51.90
   7  -1  10  -25.31   41.95
  -7   1 -10    5.80   41.75
   8  -2  -8 1343.36  212.43
  -3  -6  -8   37.11   60.84
  -1  -2  15   58.41   46.37
   1  -2 -15   96.32   68.73
   3  -6   8  104.10   41.42
  -3   6  -8   -1.14   70.29
   3   6   8   90.47   71.63
  -3   6  -8  -23.45   54.27
  -8  -2   8  735.76  144.70
   8   2  -8  726.72  178.47
   8  -2  -8  953.56  144.14
  -1   2  15  138.33   69.83
  -1  -2  15   70.13   53.83
   1   2 -15   85.57   77.92
  -8   2   8  694.95  157.82
   0   7   6  253.40  115.37
   0  -7   6  166.12   51.86
   0   7   6  115.13   69.25
   8   4   2   63.62   59.74
   0   7  -6   98.99   74.94
   0  -7  -6  108.45   70.68
   5   0  13  718.30  131.05
   8   4   2   66.70   40.07
  -5   0 -13  699.40  113.42
   0   7  -6   95.89   85.49
  -8  -4  -2   93.25   47.87
   8  -4   2  -55.59   51.11
   4   5 -10  192.76   61.20
  -4   5  10   29.51   43.97
  -4  -3  13  947.14  148.42
  -4   3  13  697.94  196.54
  -4   3  13  693.98  136.77
   4  -5 -10  -65.98   42.40
   4  -3 -13  760.50  131.89
   9  -2  -4  335.88   75.69
  -4   5  10  -73.08   89.69
   4   3 -13  991.66  204.65
  -9  -2   4  367.13   84.11
  -9   2   4  281.71   99.26
   9   2  -4  362.78   90.62
  -4  -5  10   39.24   51.30
   9  -2  -4  308.42   81.72
  -8  -4   3   35.80   44.08
   8   4  -3  100.14   88.67
  -8   4   3   40.26   74.23
   8  -4  -3   40.06   49.82
   2   1  15  613.75  141.97
  -3   0  15   86.16   71.45
  -3   0  15   46.72   28.55
  -2   1 -15  548.94  131.48
  -2  -1 -15  662.07  146.98
   3   0 -15 -135.19   85.49
   2  -1  15 1112.74  171.70
   9  -2   3   31.41   55.34
  -9   2  -3  117.72   56.13
   9   2   3   73.79   38.26
  -9  -2  -3  -62.24   42.30
   9   2   3   11.35   58.56
  -2  -7  -5   78.41   47.54
  -2   7  -5  -85.39   47.58
   2   7   5   16.34   59.81
   2  -7   5  -25.58   43.90
  -2   7  -5  141.00   62.66
   2   7   5  -26.01   37.11
   9   0  -6  -28.96   73.61
  -9   0   6    8.32   60.95
   9   0  -6   39.11   29.61
  -2   4  13  114.55   77.95
   2   4 -13 -132.46  106.77
  -2  -4  13   68.89   60.79
  -2  -4  13  140.12   42.01
   2  -4 -13  165.58   74.62
  -5   2  13   13.95   74.23
  -5   2  13   89.58   75.95
   5  -2 -13  239.93   80.71
  -5  -2  13   75.58   52.48
   5   2 -13   78.28   97.17
  -6   5   7  -49.07   57.47
  -9   0  -5  -40.94   50.61
   9   0   5  -19.00   37.96
   6   5  -7   32.87   75.32
  -6  -5   7   54.12   56.58
   1  -7  -6  -65.94   59.31
  -1  -7   6    3.97   32.88
  -1   7   6    8.05   77.93
  -1   7   6   28.04   70.45
   1   7  -6    8.59   58.73
   1   7  -6  -86.95   47.70
  -9   0  -5  -50.17   63.38
   4   0  14  173.77   67.14
  -4   0 -14   33.39   62.78
   3  -7  -4  813.51  109.34
  -3   7   4 1241.65  204.92
   3   7  -4 1082.84  202.73
  -3  -7   4 1212.41  177.75
   3  -7  -4 1016.24  193.64
   8   1   8  124.55   47.97
   8  -1   8  131.82   57.64
  -8   1  -8  243.53   73.48
  -8   1  -8   30.38   45.70
  -8  -1  -8   76.75   67.89
  -8  -1  -8    8.06   44.45
  -2   6  -9  658.97  135.71
   7   1 -11  211.77  163.63
  -7   1  11  254.22   95.55
   2  -6   9  559.38   91.60
  -2   6  -9  716.26  136.86
   7  -1 -11  240.55   92.08
   7  -1 -11  292.50  107.07
  -2  -6  -9  674.03  157.00
  -7  -1  11  292.19   71.52
  -8  -1   9 1274.25  177.73
   8   1  -9 1296.58  235.43
  -8   1   9 1356.65  206.13
   8  -1  -9 2157.29  312.65
   8  -1  -9 1343.94  195.27
  -1   2 -15  888.94  185.43
   1   7   6 1414.11  277.91
   1   2  15  921.69  220.78
   5  -6   5  -21.71   42.23
   5   6   5   33.09   52.71
  -1   7  -6 1168.58  210.17
   1  -7   6 1280.83  164.52
  -1  -2 -15 1150.21  192.38
  -5   6  -5    5.40   60.95
  -1  -7  -6 1300.23  201.84
   5   6   5  -31.66   55.02
   1  -2  15 1487.03  237.75
  -5  -6  -5   35.17   32.87
   1   7   6 1114.54  166.61
   1  -2  15 1202.53  158.28
  -1   7  -6 1226.33  171.62
  -6  -3  11 1841.41  227.42
  -6   3  11 1875.20  273.78
   6   3 -11 2699.79  453.06
  -3   5  11  680.72  182.23
   6  -3 -11 2065.08  313.74
  -3   5  11  453.17   94.86
  -3  -5  11  650.33  118.81
   3  -5 -11  571.93  120.28
   3   5 -11  386.90  121.45
  -6   3  11 1859.84  370.02
  -4  -6  -7  108.89   74.91
  -4   6  -7  149.01   81.58
   4   6   7   77.22   80.32
  -4  -6  -7   15.17   40.56
   4  -6   7  170.72   46.71
   7  -5   3  229.47   72.54
   7   5   3  225.48   69.35
  -7  -5  -3  151.54   58.71
  -7   5  -3  238.65   84.98
   7   5   3  285.32   88.14
   5  -1  13  200.30   65.18
  -5  -1 -13  160.13   61.39
  -5   1 -13   97.91   65.66
  -5   1 -13  159.50   58.79
   5   1  13   87.51   68.18
  -6  -6   0  371.95   82.30
   6  -6   0  275.41   81.07
  -5   5   9 2095.30  330.19
   5   5  -9 2266.30  365.53
   6   6   0  260.50   85.70
  -5  -5   9 2171.67  284.28
  -6   6   0  190.14  106.93
  -5   5   9 2450.99  408.44
   5  -5  -9 1905.12  229.57
  -3  -1  15    7.03   55.17
   6  -6  -1  544.70  112.44
   6   6  -1  332.33  116.52
   6  -2 -12  747.63  150.87
  -3   1  15  143.88   42.39
  -6   2  12  739.19  148.25
   6   2 -12  649.77  162.96
  -3  -1  15   99.52   62.78
  -6  -2  12  627.00  107.05
   3  -1 -15  240.56   80.92
  -6   6   1  520.78  135.46
   3   1 -15  151.06   76.01
  -6   2  12  875.14  181.52
  -3   1  15   76.94  100.49
  -6  -6   1  726.85  120.34
   2   3  14   53.97   59.58
   2  -3  14   13.40   48.03
  -2   3 -14   -1.30   69.52
   6   0  12   46.91   48.06
   7   5  -4  459.37  122.95
  -7  -5   4  254.56   85.79
   2  -3  14   11.85   44.05
  -6   0 -12   22.03   47.99
   7  -5  -4  389.14   96.16
  -2  -3 -14  -34.48   47.71
  -7   5   4  363.92  110.83
  -5   4  11  953.85  160.40
  -9  -1   6  420.62   85.86
  -4   4  12  423.71  107.25
   9  -1  -6  296.03  108.78
   5   4 -11  960.34  193.43
   4  -4 -12  676.70  116.10
   9   1  -6  466.81  104.93
  -5  -4  11 1569.66  215.20
   3  -7   4  451.58  102.78
  -4   4  12  628.87  186.82
   9   1  -6  304.39   49.65
  -9   1   6  463.66  115.02
  -4  -4  12  709.20  137.16
  -3   7  -4  814.38  196.79
  -3  -7  -4  460.89   83.51
   9  -1  -6  313.65   73.52
   4   4 -12 1079.36  213.85
   3   7   4  785.79  152.41
   5  -4 -11 1082.16  154.29
   3   7   4  506.51  128.09
  -5   4  11 1161.56  241.19
  -4   2  14  158.72   69.70
   4   2 -14  -46.93   78.70
  -4   2  14    6.19   73.79
   4  -2 -14  151.49   70.43
  -4  -2  14    5.47   57.22
  -4  -2  14   82.82   45.77
   2  -2 -15 4662.22  665.29
  -2  -2  15 5524.78  645.58
   2   2 -15 5728.82  832.64
  -2   2  15 5122.66  812.91
  -2  -2  15 4848.58  648.86
  -8  -4  -3  379.58   87.11
  -8   4  -3  478.07  123.74
   8   4   3  685.34  102.34
   8   4   3  546.63  132.71
   8  -4   3  451.97   96.65
   6  -6   1  287.23   80.04
  -6  -6  -1  412.28   85.37
   6   6   1  341.67  103.97
   9  -1   5  114.56   53.76
  -6   6  -1  324.57  107.05
   6   6   1  340.15   82.15
  -9  -1  -5  272.72   62.61
  -9  -1  -5   81.54   53.85
  -9   1  -5   81.70   58.49
   9   1   5   60.73   64.89
  -9   1  -5   30.59   38.89
  -8   3  -6  -93.41   78.77
   8  -3   6   84.56   46.58
  -8  -4   4  779.23  117.50
  -8  -3  -6   36.24   44.79
   8   3   6   69.87   50.97
  -8   4   4  567.97  135.87
   8   4  -4  672.13  168.24
   8   3   6  128.45   46.15
   8  -4  -4  779.78  153.71
   4   7   0  163.07   82.29
   4   7   0  229.07   75.76
  -4   7   0  217.17   99.69
  -4  -7   0  242.92   92.82
   4  -1  14  557.36  110.64
  -4   1 -14  465.57  115.31
  -4  -1 -14  634.03  102.61
   4  -7   0  215.41   74.36
  -4   1 -14  387.33   85.97
   4   1  14  508.59  127.57
   0  -5 -12  204.80   71.12
   0  -5  12  169.34   56.24
   0   5 -12  186.50   76.48
   0  -5  12  302.23  100.08
   0   5  12  118.32  115.39
  -4   7   1   33.79   97.03
   4   7  -1  207.71   92.29
  -8  -3   7   52.50   43.21
  -4  -7   1  100.84   67.75
  -8   3   7   -0.84   59.35
   8  -3  -7    9.84   54.05
   4  -7  -1  160.81   65.82
   8  -3  -7    5.41   34.21
   8   3  -7   57.02   79.76
   6  -6  -2 1269.45  195.59
   6   6  -2 1218.96  210.53
  -6  -6   2 1423.58  209.20
  -6   6   2 1081.03  202.79
  -2   4 -13  452.15  167.99
   2  -4  13  932.84  120.09
   2   4  13  737.57  135.15
   6   4   9  -22.11   42.60
  -2   4 -13  652.23  133.54
  -6   4  -9  -12.52   74.17
  -6  -4  -9  -36.06   69.05
  -2  -4 -13  618.79  132.25
   6  -4   9   17.92   39.12
  -5   6   6  326.95   89.22
   5  -6  -6  307.56  102.00
   5   6  -6  382.85  124.30
  -5  -6   6  192.55   82.49
  -4   7  -1  123.61  105.72
   4   7   1  477.54  102.73
  -1  -5  12  417.05   96.61
   4   7   1   81.37   81.97
   1  -5 -12  537.74  111.19
  -1   5  12  490.01  131.20
  -1  -5  12  316.06   69.55
   4  -7   1  275.65   85.59
  -4  -7  -1  201.63   74.27
   1   5 -12  538.05  111.00
   9  -2  -5   15.89   40.83
  -9  -2   5  -11.11   49.65
  -9   2   5  133.65   67.33
   9  -2  -5   70.34   52.85
   9   2  -5   66.45   75.17
  -9  -2  -4   88.65   58.01
   9   2   4   -3.31   53.66
   9   2   4   75.63   42.99
   0   6  10  294.99  100.00
   2   7  -6 2423.29  360.65
   0  -6 -10  109.31   80.40
   0  -6  10    3.48   40.41
  -2  -7   6 2449.05  334.88
  -2   7   6 2785.98  375.94
   0   6 -10   61.13   90.05
   0   6 -10  180.79   53.93
  -2   7   6 3270.53  496.05
   2  -7  -6 2256.98  255.00
  -7   4  -7  894.78  157.03
  -6  -1 -12  160.55   66.96
  -7  -4  -7  522.65   80.60
  -7  -4  -7  722.66  155.83
   7  -4   7  829.99  119.36
   6  -1  12  124.20   59.59
  -6   1 -12  242.06   81.06
   6   1  12  246.16   69.47
  -6   1 -12  161.02   62.29
   7   4   7  791.26  127.48
  -9   3   1  820.22  149.12
  -9  -3   1  681.00  126.20
   9   3  -1  941.72  108.51
   4   7  -2  160.06   80.94
   9  -3  -1  903.39  135.56
   9   3  -1  699.62  156.66
  -4  -7   2  233.78   79.76
   4  -7  -2  187.88   80.81
  -4   7   2  269.68   94.43
   9   3   0   31.77   75.69
  -9  -3   0  133.47   64.66
   9   3   0  257.31   46.93
   9  -3   0  269.25   69.25
  -9   3   0  324.31   84.41
  -3   3  14  295.34   87.92
   6   6   2 1785.04  235.60
  -3  -3  14  161.82   69.74
  -6  -6  -2 2068.83  228.94
   3   3 -14   29.92   92.94
   3  -3 -14   26.81   83.52
  -4   5 -10 -100.73   71.53
  -4   5 -10    6.76   65.56
   6   6   2 1746.98  279.90
  -6   6  -2 1822.55  312.09
  -3   3  14  152.64   50.07
  -4  -5 -10   94.08   61.32
   4   5  10  219.84   58.92
   6  -6   2 1914.53  244.12
   4  -5  10  -34.71   49.60
   1  -6 -10  201.37   87.43
  -1  -6  10  350.70   87.34
   1   6 -10  396.66  115.16
  -1   6  10   80.16  105.09
  -1   5 -12  478.59  132.49
   1   5  12  582.57  162.95
  -1   5 -12  720.07  153.64
   1  -5  12  664.88   98.27
  -1  -5 -12  592.03  142.84
   3  -6  -9  172.17   57.93
  -3  -6   9  101.58   73.55
  -3   6   9   65.43   72.32
   3   6  -9  168.15   83.92
  -3   6   9  265.53  126.93
   5   0 -14   -3.06   60.34
  -5   0  14    1.37   65.50
  -5   0  14    2.23   36.17
   3  -7  -5  807.54  149.55
  -3   7   5  428.73  144.82
   3   7  -5  336.40  139.95
   3  -7  -5  545.35   90.82
  -3  -7   5  507.01  141.30
   4   7   2  -25.12   51.62
   3   0  15  929.33  203.43
   4  -7   2    5.46   46.30
  -3   0 -15 1135.97  195.22
  -4  -7  -2   -8.64   42.81
   4   7   2   64.89   48.66
   6   6  -3  183.09   96.65
  -6   6   3  145.81   85.40
  -6  -6   3  290.99   81.30
  -4   7  -2   34.49   68.10
   6  -6  -3  119.56   69.31
   9  -3  -2  574.40  109.57
   9   3  -2  541.29  135.99
  -9  -3   2  797.81  138.71
  -9   3   2  847.40  148.28
  -3  -5 -11  -60.99   56.70
   3   5  11  -56.93   51.89
  -3   5 -11   70.71   54.37
   3  -5  11  -45.85   46.61
  -3   5 -11    2.41   51.11
   4   6  -8 1338.31  248.03
  -4  -6   8 1216.26  182.62
   4  -6  -8  849.71  144.94
  -4   6   8  746.58  208.21
  -4   6   8  934.27  158.93
  -9  -3  -1  244.08   62.74
   7  -4  -8  795.03  124.57
   9   3   1   98.43   49.45
   7   4  -8  829.46  173.61
  -7   4   8  869.41  194.95
   7  -4  -8 1140.03  168.56
   9   3   1  101.91   67.98
   9  -3   1  200.47   61.54
  -7  -4   8  767.01  143.05
  -9   3  -1  151.96   84.49
  -7   5  -4  221.98  101.56
   7  -5   4  303.48   79.65
  -7  -5  -4  174.72   60.75
   7   5   4  373.89  102.45
   7   5   4  446.76   93.77
  -2  -7  -6 3630.74  369.23
  -6   5  -7   68.51   78.33
   6   0 -13  -95.96   67.14
   2   7   6 4513.72  681.20
  -7   2 -10  192.84   61.98
  -7   2 -10   77.71   69.17
   6  -5   7   93.72   47.35
  -6  -5  -7   11.21   30.90
  -6  -5  -7  318.60   77.39
   6   5   7   98.71   71.18
  -2  -7  -6 4902.20  630.16
  -2   7  -6 3416.34  416.06
  -6   0  13  -13.72   41.52
   2  -7   6 4340.57  462.81
  -6   0  13  112.22   71.51
  -2   7  -6 4033.14  613.64
   7   2  10  213.36   84.91
   7  -2  10   72.82   49.21
  -7  -2 -10  206.93   67.58
   5   3  12  963.43  171.25
  -5  -3 -12 1143.87  184.85
   5  -3  12  874.46  135.58
  -5   3 -12 1011.67  157.81
  -5   3 -12 1102.46  178.46
   4  -3  13  873.52  137.21
  -4  -3 -13  659.70  139.80
  -4   3 -13 1104.80  178.75
   4   3  13  826.87  141.68
  -4   3 -13  654.48  146.98
  -6   4  10   11.00   90.09
  -6   4  10  -27.23   54.71
  -3  -4  13   69.45   54.62
   6  -4 -10  -12.65   62.20
   6   4 -10   12.03   62.60
  -3   4  13   10.08   43.63
   3   4 -13    6.38   73.94
  -6  -4  10  -46.25   55.07
  -3   4  13   33.28   74.64
   1  -6  10  145.92   51.63
  -1  -6 -10   54.13   59.78
   1   6  10  119.76   85.99
  -1   6 -10   41.74   71.93
  -1   6 -10  -59.52   65.65
   0   7  -7 1506.03  287.62
   0   0  16  -34.74   99.29
   0   7   7 1997.40  323.43
   0  -7  -7 1512.14  214.36
   0  -7   7 1389.27  164.11
   0   7  -7 1403.70  253.51
   9   0  -7  -64.28   67.90
  -2   2 -15  354.32   90.97
   0   0 -16  -62.34   57.07
  -2  -2 -15  394.18   98.86
   0   7   7 1353.75  186.67
   2  -2  15  242.50   78.50
   2   2  15  296.27  116.68
  -9   0   7  126.68   56.90
   9   0  -7   25.61   36.90
   2  -2  15  330.83   97.96
   7   5  -5  317.51  100.66
  -7   5   5  400.90  134.07
   7  -5  -5  361.71   95.98
  -7  -5   5  229.48   73.01
  -7   3  -9  123.48   78.57
   7  -3   9  198.99   57.91
  -7  -3  -9  126.83   88.30
   7   3   9  281.84   97.43
  -7   3  -9  120.46   49.72
  -1   0  16  114.79  101.29
   1   0 -16  180.97   77.28
   4  -7  -3  171.55   75.59
  -8  -4  -4 2101.08  254.00
   8   4   4 2007.26  375.93
  -4   7   3   90.44   90.84
  -8   4  -4 1847.62  326.38
   8   4   4 2468.64  277.35
   8  -4   4 2495.09  292.92
   4   7  -3  225.83   80.76
  -4  -7   3  248.94   83.79
   9   0   6  -33.15   36.88
  -9   0  -6   44.23   43.36
  -9   0  -6   31.63   44.22
  -8   4   5  511.68  126.27
   8  -4  -5  604.74  122.40
  -2   5  12  933.99  203.34
   2   5 -12 1189.04  250.51
  -8  -4   5  760.41  140.07
   8   4  -5  446.07  130.76
  -2  -5  12  834.06  149.44
   2  -5 -12  726.59  149.96
  -3   7  -5  320.08  128.49
   3   7   5  339.20  105.81
  -3  -7  -5  364.53   80.35
   3  -7   5  367.26   84.15
   3   7   5  594.19  121.98
  -1   7   7  432.77  120.69
  -1   7   7   10.82   63.69
  -1  -7   7   58.94   35.29
  -1  -7   7   80.79   81.29
   1   7  -7   66.95   75.64
   1  -7  -7  263.81   62.30
   5   6   6  655.15  123.36
   5  -6   6  861.36  129.11
   5   6   6  709.86  144.25
  -5  -6  -6  616.82   89.67
  -5   6  -6  647.85  170.79
  -8  -2  -8  192.19   64.80
   5   1 -14 4215.15  662.53
   8  -2   8  305.54   66.03
   8   2   8  233.13   72.66
  -8  -2  -8  318.03   96.74
   5  -1 -14 4464.46  615.46
  -8   2  -8  237.63   77.98
  -5   1  14 4418.27  635.84
  -5   1  14 3674.89  392.13
  -5  -1  14 3127.04  361.56
  -5  -1  14 3815.87  510.65
  -8   2  -8  277.36   44.69
  -5  -5  -9  -73.72   58.93
  -9   3   3   69.13   65.03
   5   5   9   61.96   75.36
   9   3  -3  -78.75   87.77
   9  -3  -3   90.69   47.15
  -5   5  -9   60.23   68.38
  -9  -3   3   23.42   49.58
  -7   2  11  162.50   84.08
  -7  -2  11  142.81   61.04
   7   2 -11  232.96  138.51
   7  -2 -11  291.02  102.18
   7  -2 -11  267.01   85.00
   6   6   3   96.63   63.15
   3   1  15  691.29  145.21
   6   6   3   91.59   70.78
  -3   1 -15  601.04  128.41
   6  -6   3   -6.59   53.57
  -3  -1 -15  758.78  150.61
  -6   6  -3  133.06   73.01
   3  -1  15  676.70  145.26
  -6  -6  -3   61.80   46.42
   9   3   2  293.36   83.10
   9   3   2  243.46   48.90
  -9  -3  -2  263.00   88.62
  -9   3  -2  307.96  101.31
   9  -3   2  354.42   80.70
   8  -2  -9 2214.77  318.43
   8  -2  -9 3651.75  470.40
  -8   2   9 2664.85  367.76
   8   2  -9 2440.59  388.43
  -8  -2   9 2169.98  282.79
   6  -5  -8  401.81  120.51
  -8   0  -9  -27.44   51.53
  -8   0  -9   10.99   43.49
   6   5  -8  421.31  142.86
  -6  -5   8  294.34  122.41
  -6   5   8  403.93  131.70
   8   0   9  -21.39   43.89
  -6  -1  13  211.62   59.72
  -6   1  13  241.19   94.15
  -6  -1  13   63.21   63.84
   6   1 -13  129.34  112.84
   6  -1 -13  163.71   82.67
  -6   1  13  112.57   73.79
   7  -3 -10  130.18   88.02
  -7   3  10  -44.21   95.70
  -7  -3  10  222.69   78.74
   7  -3 -10  194.62   82.03
   7   3 -10   27.23   80.89
   1   7   7  141.24   74.88
  -1  -7  -7  282.49   96.12
   1  -7   7  203.85   65.08
  -1   7  -7  354.43  102.56
  -1   7  -7  -92.10  105.71
   1   7   7  310.63   98.51
   4  -4  12  217.98   67.18
  -4   4 -12   92.08   86.48
  -4   7  -3   25.11   77.86
  -4  -7  -3  123.72   44.16
   4   4  12  254.54   97.81
   4   7   3  157.47   67.44
  -4   4 -12   61.29   99.31
   4   7   3  -15.52   55.58
   4  -7   3  -57.59   43.17
  -4  -4 -12  169.07   70.29
  -5  -2 -13  309.90   86.77
  -5   2 -13  264.92   89.88
  -8   0  10  126.66   64.30
   5   2  13  296.27  119.43
   8   0 -10   68.23   54.01
  -5   2 -13  351.79   85.44
   5  -2  13  131.46   68.08
   8   0 -10  347.53  141.54
   7   0  11   43.88   48.10
  -7   0 -11   69.25   64.98
  -7   0 -11  159.16   46.00
  -9  -1   7 1485.04  215.02
  -4   0  15  -56.97   54.42
   9  -1  -7 1347.73  177.42
  -3   6  -9  551.95  108.30
  -3  -6  -9  646.28  144.57
   3   6   9  633.64  144.79
   3  -6   9  504.64   94.61
   9  -1  -7 1437.39  209.96
  -3   6  -9  487.85  140.65
  -9   1   7 2095.17  288.61
  -4   0  15  -18.73   35.68
   9   1  -7 2010.55  339.11
   4   0 -15  -76.06   70.64
  -2  -6  10  455.56  108.99
  -2   6  10  553.77  156.23
   0  -1  16  413.19   77.11
   0  -1 -16  346.63  111.88
   2  -6 -10  523.34  106.10
   0   1 -16  501.52  124.14
  -2   6  10  431.47  102.99
   2   6 -10  409.85  160.23
   0  -1  16  388.68   92.41
   0   1  16  632.92  143.43
  -3  -2  15   77.68   48.06
   3  -2 -15  114.82   57.97
  -3   2  15    9.20   42.55
  -3   2  15 -112.88   66.93
  -3  -2  15  -31.85   48.82
   1   0  16  -97.15   63.33
   6   6  -4  208.19   96.53
  -6   6   4   49.37   75.81
   6  -6  -4  133.37   68.78
  -6  -6   4  315.91   96.88
  -1   0 -16  143.38   59.96
   9   2  -6  116.62   82.16
   9  -2  -6   72.51   59.02
  -9  -2   6   86.60   62.17
   9  -2  -6  294.93   74.86
  -9   2   6  244.97   85.84
  -1  -1  16   75.27   38.94
   1   1 -16   72.66   72.22
  -1  -1  16   37.68   87.16
   1  -1 -16   99.91   70.70
  -1   1  16   25.52   65.97
  -9  -1  -6 1027.64  169.75
   9  -1   6  741.56  123.51
  -9   1  -6  916.25  117.01
  -9   1  -6 1000.13  165.59
   9   1   6  978.57  142.38
  -9  -1  -6  731.58  146.84
  -5   4 -11  182.22   61.80
  -5  -4 -11  -55.03   51.07
  -5   4 -11  -26.41   44.44
   5  -4  11  -58.67   39.41
   5   4  11   73.69   65.42
   9   2   5    6.68   45.41
  -9  -2  -5  132.25   53.07
   9   2   5   22.94   70.78
   9  -2   5  164.59   51.28
  -9   2  -5   20.22   83.24
  -4   2 -14   18.21   57.53
  -4  -2 -14   23.38   50.90
   4   2  14   26.67   54.42
  -4   2 -14   -4.05   59.64
   4  -2  14   20.16   49.51
  -4   6  -8 1840.36  312.63
  -6   3 -11  121.22   63.82
   6  -3  11  185.98   56.30
   6   3  11  115.99   67.61
  -4  -6  -8 1733.44  270.24
  -6   3 -11    0.28   92.29
   4   6   8 1462.56  227.48
   4  -6   8 1461.14  181.70
  -6  -3 -11  168.75   68.85
  -2   0  16  122.58   70.25
  -2   0  16   93.01   41.21
   2   0 -16  156.59   88.80
  -3   3 -14  443.15  107.63
  -3   3 -14  334.98  107.30
  -3  -3 -14  162.60   79.14
   3   3  14  322.22  112.76
   3  -3  14  248.18   77.28
   5   6  -7  736.40  162.48
  -5   6   7  649.27  150.96
   0  -3  15  -32.44   75.43
  -5  -6   7  669.99  122.98
  -2   5 -12  145.19   86.79
   0  -3  15   51.92   57.74
   2  -5  12   84.90   45.30
   2   5  12  105.21   75.36
   0   3  15  111.20   74.78
  -2  -5 -12  119.31   69.36
   0   3 -15    2.19   77.23
  -2   5 -12    5.77   98.51
   5  -6  -7  478.08  143.14
   0  -3 -15  260.33   90.39
  -8  -3  -7   88.52   43.13
   8  -3   7  -17.35   41.31
  -8  -3  -7  -15.92   59.92
   8   3   7  -23.58   58.37
  -8   3  -7   -5.94   51.21
  -4  -7   4 1016.25  168.31
   8   1   9   54.70   60.96
  -8   1  -9  -12.59   38.46
   8  -1   9    4.35   38.40
  -8  -1  -9  203.01   51.70
  -4   7   4  642.85  167.33
  -8   1  -9  -16.56   49.49
   4   7  -4  764.24  189.43
   4  -7  -4 1209.94  198.03
   0  -4  14  165.60   67.93
   0   4 -14  392.25  114.33
  -4   5  11  228.27   66.50
   0  -4 -14   76.22   71.25
   0   4  14  122.29   94.31
   0  -4  14  184.74   57.56
   4   5 -11   51.01   78.27
  -4   5  11  268.88  127.81
  -4  -5  11  156.01   90.09
   4  -5 -11   54.08   59.76
   7   0 -12  145.71   56.18
  -7   0  12  -20.27   47.60
   7   0 -12  -81.47   83.05
  -8   3   8  -54.46   66.56
  -1  -3  15  190.92   69.90
   1  -3 -15  395.44  114.89
  -1   3  15  590.61  130.42
  -1  -3  15  282.84   84.52
   1   3 -15  466.26  116.29
   8  -3  -8  106.78   76.59
  -8  -3   8  -34.49   43.93
   8   3  -8  222.45   64.55
   8  -3  -8    6.79   55.48
   8  -1 -10 1415.92  182.73
   8  -1 -10 2243.20  348.88
  -8   1  10 1558.30  216.87
  -8  -1  10 1273.09  216.10
   8   1 -10 1362.31  248.02
  -9   3   4  433.61  109.01
  -9  -3   4  391.05   80.43
   7   1  11   71.67   43.83
  -7  -1 -11  -33.14   61.35
  -7   1 -11   43.13   45.71
   7  -1  11  -68.43   41.09
   9  -3  -4  223.79   70.12
  -7   1 -11   39.04   51.75
   9   3  -4  245.90  115.57
  -4  -1  15   91.07   42.20
   4   1 -15  117.20   76.37
  -4   1  15   30.89   72.20
   4  -1 -15   -2.60   82.24
  -4  -1  15  158.60   69.87
  -4   1  15   34.91   48.70
  -7  -5  -5  404.24   76.89
   7  -5   5  589.50  107.67
   7   5   5  511.07  129.32
  -7   5  -5  530.23  133.79
   1  -4 -14   -8.54   64.33
  -1   4  14   80.78   81.66
  -1  -4  14   15.13   58.84
   7   5   5  519.52  121.86
   1   4 -14  -40.17   90.55
  -1  -4  14  135.53   60.15
  -3   7   6  298.89  127.94
 -10   0   1  107.63   63.58
   3  -7  -6  239.93   64.10
   3   7  -6  344.14  106.95
  -3   7   6  321.14   94.95
  10   0  -1   20.13   41.21
  10   0  -1   48.77   57.17
  -3  -7   6  397.01   95.99
   1  -1  16  618.31  138.16
   9  -3   3   20.15   40.62
  -1   1 -16  742.69  142.99
  -9   3  -3  -45.53   57.28
   9   3   3   36.26   71.63
   1   1  16  837.17  189.03
  -9  -3  -3  -27.54   51.46
  -1  -1 -16  670.94  164.68
   9   3   3   -0.82   30.52
   2   7  -7  147.93   70.62
  -6   2 -12  132.77   59.44
  -2   7   7  140.06   88.35
   2  -7  -7  -72.21   52.52
  -2  -7   7   68.10   52.86
  10   0   0  212.15   71.84
   6   2  12  -46.31   67.87
  -6  -2 -12  108.83   58.48
 -10   0   0  402.91   98.96
  -6   2 -12  -73.39   63.96
  -2   7   7  -41.07   55.47
  10   0   0  271.56   86.99
   6  -2  12    0.56   49.94
   2  -6  10  728.13  100.32
  -2  -6 -10  631.17  137.49
  -2   6 -10  609.72  167.50
  -2   6 -10 1026.48  230.91
   2   6  10  711.84  178.67
   3  -4  13  213.33   71.76
  -3   4 -13  436.68   95.66
   3   4  13  311.52  106.71
  -3  -4 -13  123.83   90.01
  -3   4 -13  136.78   88.16
   5   3 -13  514.54  129.98
  -5   3  13  380.44  165.22
  -5   3  13  532.45  116.31
  -5  -3  13  288.11   88.30
   5  -3 -13  438.72  132.73
  -5   5  10  388.13  108.31
  -5  -5  10  610.86  126.46
  -5   5  10  626.74  164.95
   5  -5 -10  335.02   91.51
   5   5 -10  435.06  128.59
   6   6   4  -39.26   51.30
  -6   6  -4   61.45   74.91
  -7   5   6  -87.56   76.63
   7   5  -6   98.02   65.42
   7  -5  -6   17.49   48.72
  -6  -6  -4   68.10   42.64
  -7  -5   6  -94.79   55.42
   6   6   4   46.84   70.81
   6  -6   4  120.60   55.08
  10   0  -2 3564.01  351.92
  10   0  -2 2878.49  415.35
 -10   0   2 4458.12  574.88
   8  -4   5   75.19   45.41
  -2  -1  16  781.47  122.72
  -2   1  16  715.15  144.53
   8   4   5  179.45   90.21
  -8  -4  -5   -3.01   48.85
  -8   4  -5  -48.34   63.41
  -2  -1  16  677.67  147.15
   2   1 -16  941.89  186.73
   2  -1 -16  780.16  168.79
   8   4   5  197.64   66.45
  10   0   1   92.64   40.68
  10   0   1  -81.58   55.27
 -10   0  -1  -23.00   59.56
   4   7   4  133.16   83.32
  -8   4   6 1188.24  206.84
  -8  -4   6 1354.96  194.77
   4  -7   4  -24.08   43.99
   8   4  -6  930.22  212.92
   8  -4  -6 1262.79  207.48
   4   7   4  135.08   69.93
  -4  -7  -4  -75.69   49.19
  -4   7  -4  230.45   79.24
   1  -3  15 2961.98  370.38
   1   3  15 2272.99  373.10
  -1  -3 -15 2114.37  335.05
  -1   3 -15 3306.11  461.67
   1  -3  15 2715.97  333.03
   7  -1 -12 2496.93  329.34
  -1  -4 -14  373.49  108.86
  -1   4 -14  434.65  136.31
   7  -1 -12 3271.25  460.93
  -7  -1  12 1867.00  267.85
   1  -4  14  485.75  112.33
   7   1 -12 2630.02  404.23
   1   4  14  423.38  128.91
   1  -4  14  364.88  108.58
  -7   1  12 2220.43  320.64
  -7   4  -8   54.39   83.82
  -7  -4  -8  173.62   82.58
   7   4   8  200.26   62.51
   7  -4   8  127.43   59.96
  -2  -7  -7   17.89   29.87
  -2   7  -7   25.37   54.32
   2  -7   7  -23.26   41.98
  -2  -7  -7  -25.16   57.60
   2   7   7 -126.48   66.88
  -2   7  -7    7.07   70.06
  -6   3  12  242.52  133.86
  -6  -3  12  273.04   77.64
   6   3 -12  518.82  156.83
   6  -3 -12  335.23   96.89
  -6   3  12  240.34   93.72
 -10   1   1  -24.38   62.48
  -6  -6   5  -44.60   57.24
 -10  -1   1    9.43   50.44
  -6   6   5  -39.80   59.20
   6   6  -5  -14.30   55.94
   6  -6  -5   50.38   48.71
  10  -1  -1    5.62   33.92
  10   1  -1   23.94   42.42
  10   1  -1   33.62   55.57
  10  -1  -1    1.85   42.03
  -3  -7  -6  685.60  111.92
  -3   7  -6  754.67  182.88
   3   7   6  578.55  175.07
   3  -7   6  801.24  141.12
  -3  -7  -6  756.74  161.91
  10  -1   0   46.42   42.76
 -10  -1   0  119.41   67.39
  -3  -5  12  284.19   89.84
  -3   5  12  173.00   68.57
   3   5 -12  515.08  155.23
  -3   5  12  377.65  128.64
  10  -1   0   -7.17   49.80
  10   1   0   73.88   54.65
   3  -5 -12  335.36  103.69
  10   1   0  -10.63   36.00
 -10   1   0  138.53   65.82
  -4   3  14 2986.15  401.96
   4  -3 -14 3251.08  495.85
  -4  -3  14 3921.57  472.59
  -4   3  14 3570.19  575.34
   4   3 -14 4358.42  681.95
   9   0  -8  -56.94   55.40
   9   0  -8   24.74   36.48
  -9   0   8  -60.79   52.77
  -2  -3  15   14.53   58.86
  -2   3  15  -53.40   94.52
  -2  -3  15  208.05   62.33
   2   3 -15  -74.99   63.15
   2  -3 -15  -55.40   52.12
  -6   4 -10   -7.00   65.11
   6   4  10  111.83   53.46
   6  -4  10  -36.83   39.71
  -6  -4 -10  -51.82   59.48
 -10   0   3  -31.89   70.19
  10   0  -3   40.84   31.25
  10   0  -3   12.34   56.86
   0   8   0  659.53  136.44
   0   8   0  432.05  152.20
   0  -8   0  404.91  109.33
  -2   0 -16  231.97  110.32
   2   0  16  280.55   92.38
   5  -4 -12  345.81  109.80
  -5   4  12  485.36  179.27
   5   4 -12  568.35  187.73
  -5   4  12  424.85  112.69
  -5  -4  12  449.61  113.27
  -5   0 -14  -19.51   70.51
  -5   2  14 1018.06  158.55
  -6   5  -8  132.50   88.61
 -10   1   2   20.74   77.00
 -10  -1   2  133.35   62.93
  -5   2  14  598.25  169.18
  10  -1  -2   84.40   41.96
   5   2 -14  998.67  249.34
  -6  -5  -8   94.90   68.14
   6  -5   8  -45.80   44.50
   6   5   8    4.20   62.99
  10  -1  -2  110.59   51.44
  -5  -2  14  828.86  136.60
   5  -2 -14  624.33  185.76
  10   1  -2   31.76   38.99
  10   1  -2   41.50   55.47
  -2  -4  14  232.20   81.12
   7  -4  -9  429.50  108.87
   2  -4 -14  304.73   92.65
   7   4  -9  516.09  154.04
  -7  -4   9  349.77   89.62
  -7   4   9  460.91  122.66
  -2   4  14  178.43  104.73
   7  -4  -9  638.90  130.58
   2   4 -14  145.10  120.94
   0   7  -8  188.17   79.75
   0   7   8  -28.03   68.42
   0   7  -8   49.39   64.20
   0   7   8   10.73   37.97
   0  -7   8  -71.69   35.23
   0  -7  -8   17.78   52.05
  -4   6   9   42.43   62.66
  -3  -2 -15  -24.90   48.63
  -9   0  -7  410.74   95.56
  -3   2 -15   52.19   48.89
  -4  -6   9  112.06   60.60
   9   0   7  447.67   82.27
  -4   6   9   48.03   91.81
   4  -6  -9    7.89   60.19
   3  -2  15  -46.31   67.16
   3  -2  15  -25.60   39.54
  -9   0  -7  277.84   99.51
   4   6  -9   27.01   76.29
   3   2  15  -69.82   50.47
  10  -1   1   -2.23   53.43
  10  -1   1   55.05   56.70
 -10  -1  -1   39.92   61.74
 -10   0  -2  177.25   85.37
  10   1   1   81.77   42.64
  10   0   2  229.29   59.55
 -10   1  -1   56.04   62.38
  10   1   1   47.42   61.87
  10   0   2   90.55   78.92
   0   8   1 1866.46  246.02
   0  -8   1 1477.61  196.92
   0   8  -1 1211.31  202.00
   0   8   1 1642.19  269.83
   0  -8  -1 1568.51  235.05
   0   8  -1 1296.09  258.35
   5  -6   7  971.35  146.99
  -5   6  -7 1156.79  235.79
  -5  -6  -7 1331.67  228.53
   5   6   7  983.96  166.60
  -6  -2  13  225.48   65.18
   6  -2 -13   65.79   91.93
   6   2 -13  216.29  103.35
  -6   2  13  166.58  144.42
  -6   2  13  347.06   97.76
  -4  -7   5  926.71  170.21
   4  -7  -5  909.62  233.17
  -4   7   5  996.95  213.58
   4   7  -5 1242.76  203.58
  -9   3   5  201.35   87.95
   9  -3  -5  185.36   92.75
   9   3  -5  245.99   92.13
  -9  -3   5  222.36   72.58
  -3  -6  10  436.25  111.22
  -3   6  10  659.10  206.65
  -3   6  10  332.66  101.55
   3  -6 -10  476.35  100.13
   3   6 -10  433.65  132.43
   1   7  -8  125.29  105.41
  -1  -7   8  314.78   90.16
  -1   7   8  249.90  136.05
  -1   7   8   74.41   85.30
   1  -7  -8  226.78   71.80
  -4  -4  13  107.61   64.67
  -4   4  13  -39.04   49.14
   4   4 -13  -55.72   83.42
  -4   4  13   70.82   98.11
   4  -4 -13   79.91   52.64
   0  -2  16  141.59   47.93
   0  -2 -16   82.17   99.56
   9  -3   4  161.44   56.64
  -9  -2   7  212.20   63.17
  -9  -3  -4  109.25   64.16
  -9   2   7   84.83   90.28
   0   2 -16   60.44   86.29
   9   3   4   27.97   91.69
  -9   3  -4   64.31   76.65
   0   2  16   -1.96   70.31
   9  -2  -7  113.23   63.19
   0  -2  16   45.14   77.35
   9  -2  -7  135.75   68.34
   9   3   4  111.96   44.32
   1  -8   0  242.16   83.65
  -1   8   0  159.94   91.44
   1   8   0  205.29   75.54
  -1   8   0  321.14   94.36
   0   6  11  704.05  167.00
   0  -6 -11  517.36  109.29
   1   8   0   31.43   92.14
  -1  -8   0  175.79   85.84
   0  -6  11  473.16  124.77
   0   6 -11  368.84  119.23
   0  -6  11  394.23   66.53
   5   7   0  465.72  145.66
  -5   7   0  467.90  151.76
  -5  -7   0  607.57  107.57
   5  -7   0  589.28  118.90
  -5   7   1 1048.88  197.69
  -5  -7   1  934.29  145.95
   5  -7  -1  992.18  163.99
   5   7  -1  762.64  183.43
  -1  -2  16  -41.11   84.12
  -6   0 -13   75.48   50.64
   6   0  13   59.74   59.21
  -1  -2  16    8.52   64.43
  -1   2  16 -123.41   67.79
   1  -2 -16    3.40   68.24
   9   2   6   16.81   49.91
   1   8  -1   20.70   79.66
  -1   8   1  116.23   83.44
  -1   8   1   90.18   65.48
  -9  -2  -6  -65.76   48.93
  -9   2  -6   -7.42   61.79
  -1  -8   1   75.94   60.49
   1   8  -1  114.99   71.39
   1  -8  -1   14.24   80.02
   9  -2   6  -89.89   51.44
  -9  -2  -6 -102.22   78.60
  -1   8  -1  288.42  104.24
  -1  -8  -1  414.80   97.11
  -3   0  16   63.23   81.55
   3   0 -16   84.26   80.78
  -1   8  -1  467.76  128.97
   1   8   1  388.75  119.19
   1   8   1  375.59  108.21
   1  -8   1  277.36  112.42
  -3   0  16   47.01   40.63
  -9   1   8  265.51  100.25
   9   1  -8  -34.07  104.53
   9  -1  -8  219.07   71.01
  -9  -1   8  255.21   73.46
   9  -1  -8  175.45   81.88
  -4   5 -11   66.80   61.67
   0   8  -2  354.56  116.17
  -4  -5 -11   83.33   60.55
   4   5  11  -16.24   63.00
  -4   5 -11   17.31   71.06
   0   8  -2  368.11  141.95
   4  -5  11   76.16   48.57
   0   8   2  451.84  121.75
   0   8   2  611.25  128.79
   0  -8  -2  631.66  146.94
   0  -8   2  546.58  113.67
  -1   6  11    9.57   69.90
 -10  -1   3  260.85   73.41
  10   1  -3  285.55   87.85
  10  -1  -3  185.02   78.42
 -10   1   3  266.79   91.35
  10  -1  -3  217.96   58.58
  -1  -6  11  -27.10   51.95
   1   6 -11  -33.82   57.59
   1  -6 -11   39.03   52.69
  10   1  -3   65.18   48.52
   1  -7   8    4.81   31.37
  -1  -7  -8   93.42   68.79
  -4   0 -15   33.57   61.45
   0   5 -13  400.47  136.94
   1   7   8  127.11   89.24
   0  -5  13  305.37   90.68
  -1   7  -8   15.47   62.84
   0  -5 -13  412.11  118.03
  -1   7  -8 -117.80   68.29
   4   0  15   -8.81   58.20
   0   5  13  414.78  132.47
   0  -5  13  329.76   83.78
   2   1  16  -44.70   53.20
  -2  -1 -16 -114.84   68.69
  -2   1 -16   42.77   69.08
   2  -1  16   11.65   69.75
  -5  -1 -14  554.08  128.25
  -5   7  -1  320.05  136.77
   5  -7   1  287.46   84.96
  -5  -7  -1  228.70   85.32
   5   1  14  757.97  153.97
   5   7   1  341.38  100.26
  -5   1 -14  630.30  133.26
   5  -1  14  562.57  143.22
   8   5   0  291.58   97.49
  -8   5   0  335.45  105.86
  -8  -5   0  254.74   82.36
   8  -5   0  286.04   77.22
   8  -5  -1  320.45   79.55
  -8  -5   1  323.71   88.38
  -8   5   1  297.89  116.75
   8   5  -1  311.95  115.93
  -9   1  -7  -21.49   78.73
   9  -1   7  141.82   48.08
  -9   1  -7  -46.22   38.88
  -9  -1  -7   49.09   51.72
  -9  -1  -7  152.12   77.53
   9   1   7   62.86   47.83
   6  -5  -9  407.23  128.45
  10   1   2   93.20   66.85
  10   1   2   92.10   56.00
 -10   1  -2   82.72   71.69
  10  -1   2   82.71   52.42
   6  -5  -9  453.52  106.35
 -10  -1  -2   57.09   84.51
  -6  -5   9  422.31  119.97
  -6   5   9  601.76  127.47
   6   5  -9  345.79  125.18
   1  -5 -13 1528.11  226.06
  -1   5  13 1794.70  322.69
  -1  -5  13 1977.57  264.15
   1   5 -13 1534.93  281.21
  -6  -6  -5  295.39   66.94
   6   6   5  397.38   88.89
   6  -6   5  300.44   92.35
  -6   6  -5  469.70  146.18
  -6  -4  11  287.47   84.43
  -5   7   2  573.28  165.65
  -5  -7   2  937.01  140.37
   5   7  -2  527.84  176.74
   5  -7  -2  703.73  141.28
   6   4 -11  255.60   95.34
   6   6   5  383.79  110.30
  -6   4  11  163.80  118.06
  -6   4  11  125.42   90.13
   8  -2   9   38.15   44.65
   8   2   9   38.19   49.72
  10   0  -4  360.69  121.42
  -8   2  -9   38.95   54.36
 -10   0   4  663.13  152.85
  10   0  -4  402.48   72.00
  -8  -2  -9   36.96   55.54
  -8   2  -9   11.01   39.27
   7   3  10   50.41   68.74
  -7  -3 -10  -38.52   58.89
  -7   3 -10   92.60   65.05
  -7   3 -10  118.10   49.34
   7  -3  10   26.47   47.71
   7  -5   6  561.92   90.43
  -7   5  -6  334.73  123.87
   7   5   6  264.21  106.01
  -7  -5  -6  330.23   68.33
   7   5   6  464.75  144.40
  -4   7  -5   90.78   82.79
   1  -8  -2  464.35  116.83
  -4  -7  -5   36.57   45.74
  -1   8   2  440.84  126.33
  -1  -8   2  390.95   83.41
   4   7   5   41.05   63.94
   1   8  -2  402.61  134.26
   4   7   5   64.05   59.64
   1   8  -2  370.58  112.86
   4  -7   5  -72.57   61.49
  -8  -2  10  104.61   50.22
   7   2  11   83.68   66.99
   7  -2  11   24.50   43.99
   8  -2 -10   50.88   53.95
   8  -2 -10    4.19   61.56
  -7  -2 -11   28.43   57.46
  -8   2  10  -88.44   70.84
  -7   2 -11   80.18   72.30
   1  -6  11  -14.13   41.28
  -1   6 -11 -102.91  107.03
  -1  -6 -11  -50.82   56.13
   1   6  11  -48.76   76.85
  -1   6 -11   76.02   73.48
  -8  -5   2 1143.78  163.04
  -8  -5  -1  227.24   71.06
   8  -5   1  136.41   72.05
  -4  -2  15  742.78  122.65
  -4   2  15  824.57  198.35
  -4   2  15  639.97  146.35
  -8   5  -1   98.71   87.72
   8   5  -2  649.85  177.01
   4  -2 -15  939.42  163.16
   8   5   1  262.87   83.81
   4   2 -15  631.54  176.57
  -8   5   2  589.57  187.14
  -4  -2  15  429.29  142.91
   8  -5  -2 1029.12  162.62
   1  -8   2  -36.27   48.90
   1   8   2   10.50   61.63
  -2  -3 -15  894.76  166.06
   3   7  -7 1375.87  238.45
  -1   8  -2   10.58   62.20
   2   3  15  959.75  260.16
   2  -3  15  893.83  155.08
  -3   7   7 1431.81  305.56
   1   8   2   15.89   64.54
  -3  -7   7 1177.29  206.86
  -2   3 -15 1307.87  222.10
   2  -3  15  975.81  174.94
   1   8   2  -31.30   75.13
   3  -7  -7 1106.40  137.02
  -3   7   7 1141.35  221.72
  -1   8  -2  -34.75   52.02
  -1   2 -16 1822.08  305.48
  -5   6   8  370.73  104.73
  10   0   3  -18.31   40.63
   5   6  -8  683.30  175.06
  -2   4 -14  708.10  161.08
   2   4  14  672.57  168.82
 -10   0  -3   25.32   56.87
  -5  -6   8  471.51  108.63
  10   0   3  -16.62   40.15
  -2   4 -14  966.50  160.16
   1  -2  16 1632.17  197.72
   5  -6  -8  614.70  137.42
  -1  -2 -16 1963.73  318.68
   1  -2  16 2143.11  317.22
   1   2  16 1919.54  344.61
   2  -4  14  583.29  117.12
  -2  -4 -14  695.01  155.01
  -5   5 -10  114.82   75.79
  -3  -5 -12   52.47   51.60
  -3   5 -12  -65.29   68.16
  -3   5 -12  -21.27   52.07
  -5  -5 -10  123.11   64.82
   3  -5  12    3.82   37.70
   5   5  10   -9.64   72.61
   3   5  12   21.45   57.07
   5  -5  10  -40.57   43.11
   6   1  13   94.92   61.45
  -6   1 -13  -21.16   58.64
  -6   1 -13   81.86   54.69
  -6  -1 -13   10.65   55.31
   6  -1  13   39.46   57.56
  -3  -1  16  475.17   95.32
   3   1 -16  605.90  128.40
  -3   1  16  306.99   65.01
  -3   1  16  544.32  162.53
   3  -1 -16  467.14  123.79
  -3  -1  16  362.74   92.30
  -5  -7  -2  186.99   61.81
  -5   7  -2  300.55  100.66
   5   7   2   93.06   62.02
   5  -7   2  154.80   59.83
   5   7   2  105.31   83.26
  -7   5   7  438.87  143.65
   7   5  -7  184.82  136.46
  -7  -5   7  382.35   97.09
   7  -5  -7  315.83  108.88
  -1   5 -13    2.49   80.84
   4   1  15  120.63   95.93
   4  -1  15  274.77   81.94
  -4   1 -15  110.51   93.70
   8  -4   6  592.35  109.08
   1  -5  13   40.99   47.07
   8   4   6  577.68  111.07
  -8  -4  -6  564.05   94.49
  -1  -5 -13   83.29   63.73
   8   4   6  426.31  119.29
   1  -5  13 -113.22   67.05
  -8   4  -6  462.08  129.16
  -4  -1 -15  100.68   83.54
   1   5  13  -56.42   68.68
   8   0  10  136.88   47.60
  -6  -6   6  333.80   98.10
   6   6  -6  275.26   92.56
   6  -6  -6   71.11   83.15
  -8   0 -10  -80.48   58.95
  -8   0 -10   17.38   51.09
  -6   6   6  373.96  101.13
  -8  -3  -8   85.41   55.44
   8  -3   8  -56.39   41.34
  -8   3  -8  -41.81   60.06
   8   3   8   24.02   51.25
   0   8  -3 2561.51  405.28
   0  -8   3 2192.78  270.27
   0   8   3 2015.80  356.00
   0   8   3 2671.24  399.45
   0   8  -3 2174.86  299.54
  -3   6 -10   20.51   68.94
  -3  -6 -10  -32.94   55.48
   8  -4  -7  213.74   79.88
  -8  -4   7  101.53   77.69
  -8   4   7  240.21   94.57
   3   6  10   72.82   68.48
  -3   6 -10   25.68   79.85
   3  -6  10  -11.44   48.58
   8   4  -7  228.20   98.41
   7  -3 -11   99.84   80.07
   7  -3 -11   35.56   53.49
  -7   3  11   10.91   65.06
  -7  -3  11  -55.99   51.29
   2  -7  -8  132.53   55.73
  -2   7   8  179.18   79.04
   2   7  -8   74.38  117.90
  -2  -2  16   31.20   50.01
  -4   6  -9  181.15   82.07
  -2   7   8  333.16  111.19
  -2  -2  16  -30.60   77.57
   2  -2 -16  -17.80   65.47
   4   6   9   23.36   80.02
  -2  -7   8  174.49   73.17
   2   2 -16  239.71   92.12
   4  -6   9   19.84   56.21
  -2   2  16  114.85   81.82
  -4  -6  -9   -6.37   79.99
   8  -3  -9   44.26   56.53
  -8  -3   9  -73.50   41.99
   8  -3  -9  114.00   55.77
   8   3  -9   84.97   71.05
   8   0 -11  -38.35   93.50
   8   0 -11  -40.76   44.33
  -8   0  11   56.49   50.39
  10  -1  -4   51.94   56.05
  10   1  -4   85.99   41.45
  -5  -7   3  -13.28   74.28
  -5   7   3   85.61   76.19
   5  -7  -3   63.41   64.18
  10   1  -4  104.63   88.59
   5   7  -3  111.31   79.39
 -10  -1   4    7.77   59.63
 -10   1   4   76.09   68.49
  10  -1  -4  126.58   54.64
   7   2 -12  701.44  185.16
  -7   2  12  449.45  108.13
   7  -2 -12  447.24  115.27
  -7   2  12    7.69   78.09
   7  -2 -12  369.96  109.18
  -7  -2  12  371.65   80.93
   8   5   2  432.31  104.45
   2  -8   0   25.92   57.33
   8   5   2  355.31  103.65
   8  -5   2  437.95   92.35
   2  -6 -11  647.44  117.02
  -5  -3 -13  -87.97   61.98
  -2   6  11  679.20  216.88
  -8  -5  -2  257.22   85.97
   2   8   0  -72.25   52.77
  -2  -8   0   53.22   55.55
  -5   3 -13  -58.79   49.22
  -2   8   0 -112.50   71.62
  -2  -8   0  144.21   59.84
  -2  -6  11  789.07  145.41
  -8   5  -2  349.87  107.13
   5  -3  13  155.20   63.94
   2   6 -11  721.59  160.47
   5   3  13   78.99   52.92
  -5   3 -13   91.37   74.33
  -6   0  14   45.86   44.60
   8  -5  -3   61.47   62.04
  -8  -5   3   78.77   57.15
   6   0 -14    5.03   76.89
  -8   5   3   -2.07   75.54
   8   5  -3    3.35   73.04
  -6   0  14  -29.60   71.22
   3  -3 -15 1058.36  206.39
 -10  -2   1  -26.82   57.06
  10  -2  -1   22.38   48.87
 -10   2   1   98.08   67.38
   3   3 -15 1228.58  242.10
  10   2  -1   58.78   62.83
  -3   3  15 1070.84  232.20
  10   2  -1   80.96   40.87
  -3  -3  15 1257.68  196.73
   1  -8  -3   -7.42   70.04
 -10   1  -3  177.53   75.94
  10   1   3   11.77   46.78
  -2   8   1  355.02  111.76
  10  -1   3   80.59   49.09
   1   8  -3  176.87   70.40
   1  -8  -3   73.98   76.37
  -2  -8   1  307.78   97.37
 -10  -1  -3   15.07   62.68
  -2  -8   1  187.09   58.14
  10   1   3   80.82   73.71
   1   8  -3  -41.16   63.43
   2   8  -1  177.76   81.19
   2  -8  -1  239.13   80.19
  -1  -8   3  -18.31   46.40
   2  -8  -1  281.41   87.65
  -1   8   3  -44.38   63.39
  10   2   0   19.20   52.62
  10  -2   0  -37.70   48.70
 -10  -2   0   75.47   51.94
 -10   2   0  -38.37   62.69
  10   2   0   41.37   44.86
   7  -6   0  -47.69   48.65
  -7   6   0   68.55   64.80
  -7  -6   0  -73.95   42.47
  -9  -3   6 1116.89  164.96
   9  -3  -6 1069.10  176.24
  -9   4   1  293.68  103.53
   2  -5 -13  153.05   96.17
   7  -6  -1    3.67   59.06
  -2   5  13  411.20  152.53
   2   5 -13  469.16  123.59
   9   4  -1  200.18   97.86
  -9   3   6  954.81  202.54
   9   3  -6 1194.89  251.13
  -9  -4   1  245.77   76.80
   9  -4  -1  304.20   84.17
  -7   6   1   37.54   68.82
  -7  -6   1   -4.10   71.26
  -2  -5  13  353.09  123.54
   7   6  -1  155.01   67.97
  -2   8  -1  493.79  160.29
   2   8   1  458.59  143.67
  -9   4   0  126.78   78.01
  -9  -4   0   61.56   62.03
  -2  -8  -1  708.66  136.08
   9   4   0   81.20   69.02
   9  -4   0   81.07   60.64
   2  -8   1  680.29  130.06
  -3  -7  -7   43.95   87.45
  -5   0  15  -15.32   43.52
  -5   0  15  393.14   92.58
   3  -7   7   96.65   51.79
  -3  -7  -7   28.61   44.36
   5   0 -15   34.93   78.78
   3   7   7  -10.84   92.64
  -3   7  -7   47.99   83.86
  -1   8  -3    7.27   57.58
   1  -8   3   66.79   47.71
  -3   4  14  -36.47   80.42
   3  -4 -14   28.61   61.88
   1   8   3   92.84   81.16
   1   8   3  -13.47   62.20
   1   8   3    0.30   72.86
   3   4 -14  182.42   91.70
  -3  -4  14  -15.90   68.70
  -1   8  -3   23.18   88.73
  -4   7   6 1054.86  213.53
  -4  -7   6 1234.01  219.13
   4   7  -6 1409.56  247.95
   4  -7  -6 1426.50  257.43
  -9  -3  -5    0.90   64.15
   9  -3   5   98.31   59.89
  -9   3  -5  157.41   98.80
   9   3   5  328.61   93.23
   9   3   5   58.22   47.27
   4   3  14  -60.69   49.86
   4  -3  14    8.82   57.48
  -4  -3 -14   92.04   54.63
  -4   3 -14   13.67   57.89
  -4   3 -14  -81.79   59.66
  -8   1 -10   82.66   46.49
  -8   1 -10   20.40   38.13
 -10   2   2  104.32   81.03
   8   1  10  -21.26   49.99
  10   2  -2   22.67   35.25
   8  -1  10  -19.53   44.70
 -10  -2   2   20.85   51.86
  10  -2  -2   -6.32   46.03
  10   2  -2  -13.09   56.10
  -2   7  -8  260.99   91.70
   2  -7   8   55.72   47.28
  -2   7  -8  172.89   93.50
   2   7   8  164.69   96.79
  -2  -7  -8  266.75  112.97
   7   6   1  268.73   84.76
   7  -6   1  203.51   70.50
  -7  -6  -1  184.54   61.60
  -7   6  -1  292.56  105.48
  10   0  -5    2.70   56.68
  -7   0 -12  -13.19   55.78
 -10   0   5  115.26   65.32
  10   0  -5    4.26   41.16
   7   0  12  -41.10   51.11
   9   4  -2  820.25  171.74
   5  -7   3   72.38   63.92
  10   2   1  244.98   83.33
   5   7   3  223.25   90.33
  -9  -4   2  618.24  137.15
  -9   4   2  859.75  176.28
  -5  -7  -3   97.32   63.72
   5   7   3  138.66   67.68
  10   2   1  283.59   65.45
 -10   2  -1  305.69   96.42
  10  -2   1  215.60   63.57
   9  -4  -2  758.65  143.98
 -10  -2  -1  165.76   81.02
  -5   7  -3  249.96  100.70
   9  -4   1   51.07   51.96
   8  -1 -11  177.81   82.69
   7  -6  -2  292.17   80.42
   8  -1 -11  114.89   96.23
  -7  -6   2  323.17   99.51
  -9   4  -1   18.08   68.04
   8   1 -11  235.70  114.87
  -7   6   2   75.90   89.77
   9   4   1   89.65   74.89
  -8   1  11  184.33   80.30
  -9  -4  -1  -52.47   45.48
   7   6  -2  330.22   97.26
  -8  -1  11  264.99   83.76
   9   4   1   24.90   52.14
  -2  -8   2  204.65   69.21
   2   8  -2  178.87   67.63
   2  -8  -2  123.08   72.49
  -2   8   2   39.80  110.95
   2  -8  -2   57.39   64.26
  -2  -8   2  -19.26   42.55
  -5  -4 -12 1206.53  214.83
  -5   4 -12 1758.93  264.67
   5  -4  12 1204.85  173.89
  -5   4 -12 1247.38  238.55
   5   4  12 1591.38  280.44
  -4   4 -13  317.42  108.36
  -4  -4 -13  367.49  112.99
   4  -4  13  294.76   88.17
  -4   4 -13  482.23  121.85
   4   4  13  458.14  131.35
   2   8   2  300.50  109.92
  -2  -8  -2  354.17  105.90
   2   8   2  322.75  120.78
  -2   8  -2  660.98  143.98
   2  -8   2  497.89  114.01
  -6   1  14  849.46  237.68
   6  -1 -14  687.13  157.81
  -6   1  14  612.15  110.90
   6   1 -14  897.63  210.76
  -6  -1  14  443.15  119.07
 -10   0  -4   92.11   58.70
  10   0   4  -12.08   45.73
  -3   0 -16  -29.05   69.75
 -10   0  -4   88.55   58.06
   3   0  16  -35.60   87.69
   9   0  -9 1417.32  235.40
   9   0  -9 1033.71  138.33
  -9   0   9 1213.30  213.32
   7  -4   9   47.70   59.83
  -7   4  -9  157.54  111.61
  -7  -4  -9  192.12   84.76
   7   4   9  312.54   89.17
  -6   3 -12  156.89   96.94
   6  -3  12   92.59   59.21
   6   3  12  233.87   83.30
  -6   3 -12  173.39   73.19
  -6  -3 -12  134.37   75.73
  -4   5  12  390.00   90.64
   4  -5 -12  404.01  116.89
  -4   5  12  652.75  235.81
   5  -5 -11 1133.77  174.31
  -5  -5  11 1190.90  215.68
  -5   5  11 1226.94  275.89
   4   5 -12  464.97  131.28
  -4  -5  12  553.07  122.25
   5   5 -11  930.26  215.79
  -5   5  11 1009.46  191.32
  -2   6 -11  553.62  166.85
   2  -6  11  448.36   92.06
   2   6  11  379.22  156.25
   0   8   4  108.74   73.74
   0   8  -4   16.77   60.40
  -2  -6 -11  254.79  100.70
   0   8   4  -13.32   68.36
  -2   6 -11  298.03  119.45
   0  -8   4    2.84   41.17
   0  -8  -4   53.75   62.56
   0   8  -4 -116.21   66.79
  -5   1  15  -55.30   72.49
  -5  -1  15  -14.06   38.34
  -5   1  15   13.75   38.79
  -5  -1  15  -42.72   61.96
   5   1 -15  -15.23   72.43
   5  -1 -15   89.87   68.73
  -5   7   4  630.09  164.12
   9   2  -8  -92.93   83.06
   9  -2  -8   -9.69   60.85
   5   7  -4  955.84  205.59
   9  -2  -8 -107.22   61.62
   5  -7  -4  757.48  159.91
  -9  -2   8   25.41   46.88
  -5  -7   4  779.63  164.90
  -9   2   8   35.53   70.36
   8  -5   3   14.96   45.19
  -8   5  -3   24.38   63.12
   8   5   3   51.15   62.64
  -8  -5  -3    1.20   36.11
   8   5   3  -97.23   63.91
 -10   2   3  296.09   95.62
  -5  -6  -8  357.70  114.97
  10   2  -3  191.41   86.51
  10  -2  -3  157.18   67.07
   5  -6   8  315.35   84.47
  -5   6  -8  668.54  150.24
 -10  -2   3  302.25   85.06
   5   6   8  402.59  108.45
  -8   5   4 2007.01  328.50
   8   5  -4 1521.41  343.49
  -8  -5   4 1886.14  269.64
  -9   0  -8  -80.74   48.79
   8  -5  -4 2117.96  295.48
   9   0   8    9.59   50.25
  -9   0  -8   44.08   49.37
  -2   2 -16   -9.20   62.43
   2  -2  16  -23.31   42.11
   2  -2  16   14.23   59.56
   2   2  16  160.24   82.44
  -2  -2 -16   12.56   64.07
  -5  -2 -14  357.72   93.91
  -5   2 -14  228.30   86.17
   5   2  14  376.23  100.25
  -7   6  -2  714.38  168.59
  -7  -6  -2  743.11  112.94
   7  -6   2  800.13  142.46
   5  -2  14  309.16   81.74
  -5   2 -14  281.55   77.99
   7   6   2  860.37  187.58
   6   6   6   61.72   62.69
  -6   6  -6  144.16   87.30
  -6  -6  -6  106.67   43.11
   6   6   6  -27.78   65.68
   6  -6   6   -6.18   70.04
  -9   4   3  112.95   80.91
   9   4  -3   72.52   88.59
   9  -4  -3  124.43   63.04
  -7   0  13 1671.99  236.44
   7   0 -13 1913.31  435.56
  -9  -4   3  258.00   66.39
   7   0 -13 1949.37  270.38
   0   7  -9   13.65   77.20
   9  -2   7  101.69   64.75
   9   2   7   31.17   62.53
   0  -7  -9  -45.75   61.59
  -9  -2  -7  169.85   76.35
   0   7   9  229.75   87.24
  -9  -2  -7  -20.82   54.01
   0  -7   9   86.53   34.87
   0   7  -9   45.96   77.15
  -9   2  -7  -49.82   57.30
 -10   1   5  152.76   92.77
  10  -1  -5  302.75   79.22
  -7  -1 -12   14.02   64.69
 -10   2  -2  337.92  115.16
  10   1  -5  313.40  101.58
 -10  -2  -2  345.40   98.36
   7  -1  12   77.76   51.50
  10  -2   2  282.27   77.05
  10   2   2  242.29  114.47
   7   1  12   83.31   63.06
  -7   1 -12    2.57   49.66
  -7   1 -12  186.39   49.29
 -10  -1   5  303.54   82.85
  10  -1  -5  141.41   71.97
  10   2   2  182.10   65.82
  10   1  -5  226.47   56.74
   9  -4   2   38.72   55.57
  -7   6   3   72.07   81.92
   4   7   6   14.60   67.14
   4   7   6   -4.09   45.80
  -9   4  -2  133.37   74.49
   9   4   2  -26.10   62.09
   4  -7   6  -57.54   49.14
  -4   7  -6   79.90   83.09
  -2   5 -13  350.42  108.05
  -2  -5 -13  252.21   89.33
  -9  -4  -2   30.65   46.94
   2   5  13  -19.63   95.04
   7   6  -3   95.39   80.41
  -4  -7  -6  -66.36   40.20
   7  -6  -3  111.93   62.54
   2  -5  13  259.45   86.83
  -7  -6   3   96.63   66.32
  -2   5 -13  411.56  111.15
   9   4   2   -4.19   58.93
  -6   5  -9   20.96   82.91
   6  -5   9   13.39   59.90
   6   5   9  -25.18   71.16
  -6  -5  -9  118.97   64.39
  -1   8   4  242.09  102.24
   1   8  -4  203.51  104.09
   1  -8  -4  215.64   84.85
  -1   8   4  299.90   86.31
  -1  -8   4   76.65   50.05
   1   8  -4   81.08   84.61
   7  -4 -10   11.85   63.31
   7  -4 -10  191.72   83.84
   7   4 -10   53.31   82.67
  -7   4  10  207.30   81.42
  -7  -4  10   39.24   56.61
   0   0  17  111.52   79.58
   0   0 -17  -39.06   58.06
  -2  -8   3  255.37  101.90
   2  -8  -3  377.92  100.24
  -2   8   3  258.41  116.45
   2   8  -3  106.78   98.72
   2  -8  -3  226.13   90.32
  -1   8  -4   13.41   66.98
  -1   8  -4  258.04   84.15
   1   8   4   58.48   74.00
   1   8   4  315.96  119.13
   1   8   4   59.90   52.01
   1  -8   4  173.95   52.14
  -1   7   9   15.28   75.24
   1   0 -17  342.07  108.68
  -1  -7   9   -1.63   57.04
   1   7  -9   60.19   64.70
  -1   0  17  318.39  124.20
  -1   7   9   -0.41   47.96
   1  -7  -9  -26.94   46.90
  -4  -6  10  295.43   79.64
   4  -6 -10  207.27   68.33
   4   6 -10   75.66   94.12
  -4   6  10  101.85  115.47
  -4   6  10   34.69   85.70
 -10   1  -4  353.13  121.11
  -3  -1 -16  297.92  110.43
  10  -1   4  251.02   72.01
   3  -1  16  184.49  112.33
  10   1   4  203.27   73.11
 -10  -1  -4  377.63   88.89
  10   1   4   96.84   73.49
  -3   1 -16  287.96  104.77
   3   1  16  688.22  126.16
  -9  -1   9 1800.90  273.55
   9  -1  -9 2039.66  274.35
   9   1  -9 2171.71  348.76
   9  -1  -9 1943.10  309.32
  -9   1   9 2449.11  367.39
   7   5   7   80.92   85.97
   7  -5   7   -1.32   65.40
  -7   5  -7   89.00   74.74
  -7  -5  -7  -43.33   91.38
   2   8   3  993.13  206.58
   6  -2  13 1294.79  186.92
   6   2  13 1657.21  274.26
   2  -8   3 1059.94  165.07
   2   8   3 1267.94  260.32
  -6   2 -13 1325.31  233.03
  -6  -2 -13 1213.39  243.46
  -2   8  -3  986.40  255.17
  -6   2 -13 1224.01  212.60
  -2  -8  -3 1085.25  183.84
   4   0 -16  459.67  155.55
  -4   0  16  277.57   76.55
  -4   0  16  513.94  130.97
  -3   2  16  661.52  168.36
  -3  -2  16  460.70  101.81
   3  -2 -16  601.36  137.58
  -3  -2  16  479.17  111.72
   3   2 -16  630.65  145.57
   6  -6  -7   28.87   78.88
  -9  -1  -8  -32.76   53.01
  -9   1  -8    0.30   72.61
  -6  -6   7  203.25   76.12
  -9  -1  -8  153.12   66.96
   9  -1   8   18.50   47.63
   9   1   8   77.10   49.09
   6   6  -7   -0.47   82.47
  -6   6   7   11.99   91.34
   5  -7   4 1052.18  169.68
  -5  -7  -4  877.00  146.30
  -4   2 -15  267.38   81.30
   5   7   4 1057.36  182.00
  -4  -2 -15  414.27   99.24
  -5   7  -4  996.37  230.54
  -4   2 -15  343.32   95.87
   4   2  15  337.26   93.04
   4  -2  15  223.81   92.35
   5   7   4 1208.39  216.09
   1   7   9  468.82  157.99
  -1   7  -9  478.82  147.86
   1  -7   9  554.01  102.59
  -1  -7  -9  653.71  132.62
  -1   7  -9  719.68  168.34
   5   3 -14  234.95  117.57
   5  -3 -14  304.77  106.96
   6   4  11    2.57   53.81
  -6   4 -11  -70.24   79.07
  -5  -3  14  250.51   76.29
  -6  -4 -11  -46.58   59.27
  -5   3  14  225.47   83.96
  -5   3  14  275.24  151.50
   6  -4  11  -50.73   45.59
  -3   7   8 1312.05  221.90
   3   7  -8 1358.74  345.72
  -3   7   8 1445.46  344.91
   3  -7  -8 1033.39  168.08
  -3  -7   8 1201.59  203.16
   7   1 -13  138.18  105.99
  -7   1  13   36.78   70.15
  -7   1  13   63.11   76.67
   7  -1 -13   82.11  103.54
  -3  -3 -15  -29.94   65.25
   3   3  15   46.85   75.03
  -3   3 -15   40.76   65.19
   3  -3  15   26.47   55.28
  -3   3 -15   -1.77   57.80
  -3   4 -14  109.07  111.61
   3   4  14  163.41   98.31
  -3   4 -14  362.94  111.20
  -3  -4 -14   78.16   77.96
   3  -4  14  181.51   66.13
   0   4 -15  677.59  151.80
   0  -4 -15  342.87  125.27
   0  -4  15  403.85  108.18
   0   4  15  461.70  145.22
   0  -4  15  404.10  119.01
   7   5  -8  203.73  120.15
  -7  -5   8  299.03   93.53
  -7   5   8  255.58  106.66
   7  -5  -8  293.45  105.29
  -8  -4  -7   -5.54   84.91
  -8  -4  -7    4.28   38.34
   8   4   7  -60.45   60.34
   8  -4   7  117.86   57.24
  -8   4  -7  -12.08   69.60
  -6   3  13  557.43  190.34
  -3   6  11  170.93   71.80
   6  -3 -13  361.62  136.70
  -6  -3  13  315.21  105.68
   3   6 -11  116.08   88.60
 -10   2   4    8.74   67.23
  -3   6  11   72.87  119.45
  -3  -6  11   72.76   81.47
   6   3 -13  543.26  196.95
  10  -2  -4   49.78   50.25
   3  -6 -11   54.54   66.26
 -10  -2   4  -31.75   57.39
  -6   3  13  381.87  116.35
  10   2  -4  156.15   73.25
   0   1 -17   49.97   69.19
   0   1  17   73.15   99.32
   0  -1 -17   30.51   61.05
   0  -1  17  -29.32   50.23
  -8   4   8  182.16   88.78
  -8  -4   8  141.23   71.15
   8   4  -8   28.53  109.98
  -7   6  -3  -42.33   67.99
  -1  -4  15   79.41   57.53
   7   6   3   32.66   54.28
  -7  -6  -3  -18.79   38.39
  -1  -4  15   34.25   70.38
  -1   4  15  270.04   94.81
   8  -4  -8   32.09   88.48
   1   4 -15  -84.28   99.68
   7   6   3   30.61   36.45
   1  -4 -15  151.03   74.94
   7  -6   3  -50.36   51.38
  -1   0 -17  117.11   69.00
  10   0  -6  403.66  110.16
  10   0  -6  601.19   90.89
 -10   0   6  441.53  107.49
   1   0  17   27.10   62.75
   6   5 -10  257.65  100.58
  -9   4   4  -28.01   64.03
   6  -5 -10  211.06   95.53
  -3  -5  13  431.71  102.99
   3  -5 -13  199.51  104.98
  -6   5  10   13.95   82.65
  -6  -5  10  378.87  106.09
  -9  -4   4  -45.34   49.11
  -3   5  13  462.48  144.97
   9  -4  -4   -1.29   57.84
  -6   5  10  325.01  114.31
   9   4  -4   -3.58   73.20
   3   5 -13  219.31  171.17
  -1   1  17  -47.37   65.56
  -1  -1  17   36.17   68.61
  -1  -1  17   60.27   38.57
   1  -1 -17   29.01   77.03
  -5   6   9  -88.64   61.03
  -5   6   9  153.90   77.12
   5   6  -9   45.88   81.83
   1   1 -17   -7.00   69.78
  -5  -6   9  -11.43   52.47
   0   3 -16  968.43  184.79
   0   3  16  573.57  159.80
   0  -3  16  726.35  173.79
   0  -3 -16  643.73  169.50
   0  -3  16  755.94  128.29
   9  -3  -7  -68.20   59.28
  -9   3   7  -26.81   69.66
   3  -8   0   -1.84   58.08
  -3  -8   0   26.50   43.32
  -3  -8   0    0.97   65.36
   3   8   0  -16.69   58.06
  10   2   3   92.83   61.05
   9   4   3  419.34  135.94
  -9   4  -3  431.06  134.25
   9  -4   3  528.56  111.00
  10  -2   3   30.23   60.16
  -9  -4  -3  521.67  109.42
 -10  -2  -3  171.46   75.99
  10   2   3   77.89   85.43
 -10   2  -3   79.85   69.69
   9   4   3  407.20  133.96
   7   6  -4  133.52  115.14
   7  -6  -4  369.04   96.95
  -7   6   4  333.93  113.51
  -7  -6   4  272.99  109.98
   1   3 -16   13.13   69.55
  -1   3  16  -21.94  101.32
  -1  -3  16   10.28   52.66
   1  -3 -16  -58.98   70.52
  -1  -3  16  157.67   64.53
   3  -8  -1   41.04   71.94
   3   8  -1   41.79   67.00
  -3   8   1  133.87   93.90
  -3  -8   1  155.13   89.75
  -4  -7   7  431.15  111.08
   5  -4 -13  410.12  107.10
   5   4 -13  416.81  197.14
   4  -7  -7  391.68  129.31
   9   3   6   46.27   59.05
   4   1 -16  528.00  135.45
  -8   5  -4  -22.18   72.87
   8  -5   4  295.66   78.78
  -4   1  16  284.35   80.94
   4  -1 -16  511.57  161.50
   4   7  -7  307.36  125.63
  -9   3  -6   83.14   86.67
  -8  -5  -4   43.71   43.93
  -4   7   7  330.90  117.22
  -5  -4  13  357.81  115.19
  -4  -1  16  501.42  133.80
   8   5   4  188.58   90.98
   8   5   4  102.84  102.76
   9  -3   6  243.34   72.94
  -4   1  16  655.30  131.65
  -9  -3  -6  347.12   87.61
  -5   4  13  527.31  183.95
  -9  -3  -6  333.43  100.16
  -4  -1  16  427.36   91.11
  -5   4  13  295.38  110.54
   9   3   6  328.85   94.37
  -5   7   5  426.70  138.06
   5  -7  -5  530.61  136.33
  -5  -7   5  401.96  108.52
   5   7  -5  457.61  148.47
  -8   5   5  -41.90   70.47
   8   5  -5    7.57   70.82
   0   8  -5  179.52   91.54
   0   8   5  218.79  110.27
   0  -8   5  130.84   58.07
   0  -8  -5   44.43   71.34
   0   8   5  -39.12   68.17
   8  -5  -5   45.54   56.76
   0   8  -5  211.28   97.11
  -8  -5   5   71.07   55.70
  -3   8  -1   51.85  102.63
   3  -8   1  214.05   78.69
   3   8   1   87.27   76.63
   3   8   1   67.97   83.71
  -2   0  17   39.05   60.11
  -3  -8  -1  133.81   69.23
  10   0   5    4.37   45.69
 -10   0  -5   53.56   59.96
 -10   0  -5   25.67   72.86
  -2   8   4  280.13  149.24
   2  -8  -4  380.83  119.30
  -8  -2 -10   40.09   67.63
  -8   2 -10  268.99   62.98
  -8   2 -10   79.05   69.00
   0   6  12  228.79   99.52
   0  -6  12  103.68   60.63
   0   6 -12  482.23  154.94
  -2  -8   4  296.38   95.30
   2   8  -4  260.49  103.25
   8   2  10   36.93   66.10
   0  -6  12  105.94   89.38
   2  -8  -4  400.16   95.83
   8  -2  10   58.53   48.71
   0  -6 -12  113.39   75.79
  -2   7   9  599.09  193.90
   2  -7  -9  282.21   88.41
  -2   7   9  345.48  123.29
   2   7  -9  716.85  192.10
  -2  -7   9  356.68  103.48
   8  -2 -11  247.74   83.73
  -8   2  11  402.46  120.46
   8   2 -11  407.76  135.55
   8  -2 -11   86.75   99.15
  -8  -2  11  253.05   77.33
  -1   4 -15   39.43   90.61
  -1  -4 -15  113.95   80.84
   1  -4  15   91.45   65.08
   1   4  15  296.75   92.61
   1  -4  15  278.75   75.90
  -8  -3  -9   16.86   79.73
   8  -3   9   19.29   56.62
  -8   3  -9  151.51   94.12
   8   3   9  156.73   72.62
  -1   8   5 1130.87  239.60
  -1   6  12  165.61  117.34
  -1   8   5  982.49  226.24
   1   8  -5  892.19  193.88
  -1  -6  12  262.98   93.91
   1  -8  -5 1227.06  220.12
   1   6 -12  260.85   98.67
   1  -6 -12  221.24   79.66
  -3   8   2  601.12  161.70
  -3  -8   2  641.67  155.86
   3   8  -2  697.46  147.03
   3  -8  -2  543.20  138.57
  -3  -7  -8  812.50  183.25
   4  -5  12  278.50   64.72
  -4   5 -12  100.24   64.30
  -4   5 -12   66.98   95.52
  -4  -5 -12  279.29   83.97
   4   5  12  119.49   85.77
   3   7   8  960.70  193.42
   3  -7   8  784.05  133.72
  -3   7  -8  641.47  188.92
   8  -3 -10  676.31  148.66
   1   1  17  191.53  129.56
   8   3 -10  619.94  162.03
   8  -3 -10  666.21  134.36
 -10   1   6  110.96   60.74
  -1   1 -17  292.68   97.37
   2   8   4   37.19  122.29
  -2  -8  -4  212.74   74.50
  -1  -1 -17  239.77  100.59
  10  -1  -6   -6.34   46.21
  -8  -3  10  512.55  112.67
  10  -1  -6  -57.30   38.42
   2   8   4  267.77  108.38
  -2   8  -4  356.53  112.66
 -10  -1   6  -11.12   50.62
  10   1  -6   68.88   55.44
  -8   3  10  738.36  161.24
   2  -8   4  134.95   64.81
   1  -1  17  326.28  103.77
  -7  -3 -11  104.65   62.22
  -7   3 -11   61.50   65.57
  -7   3 -11   26.57   50.22
   7  -3  11   -4.09   43.53
   7   3  11  -60.69   70.35
   6   2 -14  811.17  203.10
   6  -2 -14  697.94  183.54
  -6  -2  14  755.17  132.76
  -6   2  14  908.86  186.26
  -6   2  14 1074.31  229.17
   6   4 -12  971.35  206.33
   6  -4 -12 1020.48  233.48
  -4   3  15   40.28   82.22
  -4  -3  15  -15.67   70.58
  -6  -4  12 1059.04  167.63
   4   3 -15    6.10   90.98
  -6   4  12 1255.61  248.80
  -6   4  12  897.38  189.53
   4  -3 -15   57.57   73.58
  -1  -3 -16  495.25  148.46
  -1   8  -5  -73.22   48.45
   1   8   5  211.69   77.79
   1   8   5   48.15   99.27
  -1   8  -5   60.66   70.94
   1  -3  16  728.11  129.27
  -1   3 -16  621.46  160.22
  -1  -8  -5  172.23   70.60
   1   3  16  442.57  138.03
   1  -3  16  611.97  136.60
   1  -8   5  -11.20   44.37
   3  -8   2   95.21   65.78
  -3  -8  -2   72.89   59.85
   3   8   2   96.98   81.13
  -3   8  -2   77.43   97.24
   3   8   2  120.46   79.09
   5  -2 -15   13.56   85.81
  -5  -2  15  125.48   56.76
   5   2 -15  117.54  101.00
  -5   2  15  -96.73   80.81
  -5   2  15   12.13   72.29
   4   4 -14  181.41  108.70
  -4   4  14   85.57  121.25
  -4  -4  14  408.15  104.31
   4  -6  10  323.16   83.13
  -4   6 -10  384.52  158.13
   4   6  10  397.54  115.65
   4  -4 -14  185.01   92.49
  -4  -6 -10  511.77  135.98
  -5  -5 -11  265.93   94.79
  -5   5 -11  223.23  123.03
   5   5  11  335.52  117.87
   5  -5  11  238.91   75.17
  -2  -4  15  165.60   76.96
  -2   4  15  165.21  124.67
   2   4 -15  152.59  116.72
   2  -4 -15   92.63   93.19
  -2  -1  17  343.65   98.36
  -2  -1  17  384.30   90.97
   2   1 -17  790.16  155.53
  -2   1  17  350.38  148.78
   2  -1 -17  329.68  112.92
 -10   1  -5   98.16   74.75
  -1   6 -12  374.94  134.73
   1   6  12  368.97  146.56
 -10  -1  -5   38.86   63.70
  -1   6 -12  639.38  212.36
  -1  -6 -12  442.24  121.88
   1  -6  12  448.99   88.32
 -10  -1  -5   16.26   63.50
  10   1   5   67.52   55.97
  10  -1   5   24.68   54.68
   5   0  15   -3.44   61.69
  -5   0 -15   38.32   61.39
  -7   2 -12  585.90  107.53
   2  -3 -16  449.90  126.78
  10   2  -5  274.21  100.79
  -2  -3  16  541.64  147.16
  -2  -3  16  266.94   95.97
  -2  -7  -9  653.94  144.21
   2   3 -16  521.90  157.29
   7  -2  12  523.67  107.57
 -10  -2   5  304.57   89.10
  -7  -2 -12  404.07  128.10
  -2   7  -9  615.50  150.91
  -2   3  16  476.51  158.75
   2  -7   9  570.70  104.05
  10  -2  -5  261.00   88.81
  -7   2 -12  303.72  135.11
 -10   2   5  482.74  148.96
   7   2  12  526.01  124.42
  -2   7  -9  696.58  161.81
   2   7   9  729.72  170.41
  -3   6 -11   18.86   75.65
  -3   6 -11   -0.52   65.23
  -3  -6 -11  -72.51   57.32
   3  -6  11   77.67   44.20
   3   6  11  -90.69   69.52
  -8   0 -11   10.92   52.00
   8   0  11  -15.98   46.74
  -8   0 -11   21.37   55.54
   7  -6   4  901.68  166.10
  -7  -6  -4  833.46  133.05
   7   6   4  530.34  133.18
   5   7   5   70.60   65.25
  -5  -7  -5   44.87   56.84
  -7   6  -4  825.47  189.20
  -5   7  -5   63.11   87.79
   5  -7   5  -42.16   53.90
   7   6   4  741.44  176.37
   5   7   5   67.82   80.39
  -6   0 -14 1190.67  192.18
   6   6   7  -31.10   56.08
   6  -6   7   37.69   51.60
   6   0  14 1005.36  185.07
  -6  -6  -7  -51.36   89.10
  -6   6  -7  176.07   87.05
   0  -5 -14    1.26   57.49
   0  -5  14   30.89   44.12
   0   5  14 -128.40   86.99
   0  -5  14  166.19   66.69
   0   5 -14  201.74  104.37
  -4   7  -7  272.70  137.17
   4   7   7  332.73  131.04
  -4  -7  -7  316.51  122.21
  -9   4   5   -7.81   63.97
  -7  -3  12  812.47  144.11
   9   4  -5   99.32   76.87
   9  -4  -5   39.76   71.14
   4  -7   7  419.05   95.56
   7   3 -12  461.30  167.67
   7  -3 -12  968.61  182.51
  -9  -4   5  -34.46   59.31
   7  -3 -12  517.65  167.79
  -7   3  12  744.30  177.72
  -8   0  12   26.19   55.92
   3  -8  -3  130.03   85.48
  -3   8   3   95.26   96.91
  -3  -8   3  162.14   74.31
   3   8  -3   74.35   77.09
  -9  -4  -4  473.63  118.00
  -6   7   0   58.32   83.79
   6   7   0   -6.94   69.47
   9   4   4  600.45  147.82
  -9   4  -4  529.17  188.07
   9  -4   4  561.79  107.16
   9   4   4  832.25  156.24
   6  -7   0  123.17   78.53
  -6  -7   0  104.74   69.59
 -10   2  -4 -124.02   97.35
  -1  -5  14  172.79   77.84
  -1   5  14  239.13   96.49
  10   2   4  119.66   65.38
  -3   2 -16    3.81   69.99
   1  -5 -14   32.14   85.40
  -3  -2 -16  -38.65   58.20
  10   2   4   11.03   59.56
   3  -2  16  -77.51   61.70
   3   2  16   30.02   56.06
   1   5 -14   50.03  125.38
  10  -2   4  123.93   56.58
   6   7  -1  150.44   81.21
   7  -6  -5   30.78   58.85
 -10  -3   1  188.66   80.22
   7   6  -5  -13.40   75.51
  -9  -2   9  336.13   85.62
  -9   2   9  205.45   92.04
 -10   3   1  159.80   80.04
   9  -2  -9   10.03   69.18
   9   2  -9  -50.21  110.56
   6  -7  -1  159.31   69.13
   9  -2  -9  113.95   68.08
  10  -3  -1   41.64   64.29
  -6  -7   1  -29.95   68.23
  -7  -6   5   26.46   53.61
  10   3  -1   -3.18   73.50
  -7   6   5  -48.47   69.46
  -6   7   1   81.03  102.79
  10  -3   0 1486.52  217.50
  10   3   0 1473.45  277.35
 -10   3   0 1482.73  257.92
 -10  -3   0 1638.60  234.76
   3  -5  13  102.62   57.37
  -3  -5 -13  145.01   81.35
   3   5  13   86.62   89.24
  -3   5 -13  161.02   83.78
  -3   5 -13   77.03   88.78
  -9   0  10  228.95   71.37
   2   0  17  -43.58   61.86
  -2   0 -17  -50.23   68.27
   9   0 -10  -89.62  110.04
  -2  -6  12   84.22   67.55
   2   6 -12   57.39   80.72
  -2   6  12   54.72   85.67
   2  -6 -12   29.91   67.94
   6   7   1  308.61  103.43
  -6   7  -1  388.87  115.04
   6  -7   1  159.73   75.55
  -6  -7  -1  275.34   89.17
  -9   2  -8  103.31   91.75
  -9  -2  -8  181.60   80.31
   9  -2   8   76.62   54.45
  -9  -2  -8  113.35   68.10
   9   2   8  104.10   66.63
  -3   8  -3   50.66   90.87
   3   8   3   45.91   86.16
   3  -8   3  -22.40   49.76
  -3  -8  -3   43.79   48.85
   3   8   3   54.30   68.77
   5   1  15  524.50  131.08
   5  -1  15  346.32  100.21
  -5   1 -15  272.66  106.83
  -5  -1 -15  304.71   92.84
  10   3  -2  269.28  103.89
  10  -3  -2  254.34   86.55
 -10   3   2  336.83  114.01
 -10  -3   2  268.25   88.12
  -5   6  -9  159.62   86.47
   5  -6   9   39.39   52.87
  -5  -6  -9   -6.87   65.84
   5   6   9  -29.52   77.84
  -2   8   5  712.25  161.11
  -7   2  13  657.70  221.13
   2   8  -5  847.34  186.94
   7   2 -13  941.84  275.69
  -2  -8   5  638.69  135.71
   2  -8  -5  389.89  120.72
  -7   2  13  866.07  162.09
  -7  -2  13  604.71  123.36
   7  -2 -13  837.10  187.15
  -6   7   2  221.57   94.54
  -8   5  -5  214.64  116.44
   8   5   5  303.91  125.29
   6   7  -2  169.96  104.20
   6  -7  -2   33.59   81.31
   8   5   5  268.12  107.91
   8  -5   5  299.20   76.77
  -8  -5  -5  250.25   68.54
  -6  -7   2   64.71   80.84
  10  -3   1  557.26  118.16
  10   3   1  513.53   89.21
 -10  -3  -1  705.26  128.23
  10   3   1  385.02  123.24
 -10   3  -1  616.14  164.50
  -9   0  -9   -5.62   61.21
   9   0   9  -28.09   50.24
  -9   0  -9   10.81   62.30
  -8   1 -11   26.11   53.65
  -8  -1 -11   75.25   62.48
   8  -5  -6   74.56   65.79
  -8  -5   6    9.97   56.49
   8  -1  11   88.30   57.45
  -8   5   6   34.00   76.33
   8   5  -6  -75.16   67.64
  -8   1 -11   60.67   45.62
   8   1  11   53.67   60.50
  10   0  -7   27.04   74.21
 -10   0   7   10.76   66.07
  10   0  -7  -20.52   39.09
   6   1  14   54.63   71.87
  -6   1 -14  167.37   81.57
   5   7  -6  835.34  197.18
  -6  -1 -14   79.22   69.61
  -5  -7   6  867.56  178.52
   6  -1  14   -0.23   61.06
  -5   7   6 1132.78  230.23
   5  -7  -6 1275.36  231.77
  -7   4 -10  156.86   95.07
   7  -4  10  127.12   72.51
  -6   6   8   61.42   91.94
   7   4  10  124.45   67.19
  -6  -6   8  167.57   95.42
  -7  -4 -10  269.28   97.17
   6   6  -8  277.53  133.31
   6  -6  -8  327.90  106.53
   0  -2 -17  545.96  144.56
   0  -2  17  487.41  111.22
   0   2  17  665.91  145.09
   0  -2  17  506.53  112.73
   0   2 -17  461.41  166.71
   1   5  14  -68.48   81.96
  -1  -5 -14  -62.69   62.24
   1  -5  14 -109.27   69.89
   4   0  16 1398.15  296.29
  -4   0 -16 1175.95  237.41
  -1   5 -14   40.27   90.12
   1  -5  14    0.17   56.85
  -7   5  -8  605.51  173.99
   7  -5   8  760.51  125.74
   7   5   8  691.38  202.08
  -7  -5  -8  473.43  147.07
  -8  -1  12  110.20   51.38
   8  -1 -12  -33.65   70.82
   8   1 -12  -12.67  105.17
   8  -1 -12  -63.65   49.33
  -8   1  12   15.50   65.72
   0   8  -6   91.48   83.32
   0   8  -6   77.37   88.09
   0   8   6   27.85   60.95
   0   8   6  152.20   95.46
   0  -8   6   -2.09   51.44
   0  -8  -6   43.67   92.67
  -1  -2  17   14.89   68.82
  -1   2  17   95.85   76.03
   1   2 -17  100.29   79.37
   1  -2 -17   61.99   70.95
  -1  -2  17    7.08   79.80
  -2   4 -15 1102.53  213.50
  -3   0  17   13.39   42.87
   2   4  15  794.95  182.70
   3   0 -17  -49.85  101.01
   2  -4  15 1027.86  179.79
  -3   0  17  113.93   73.84
   2  -4  15 1122.48  193.85
  -2  -4 -15  970.34  181.35
   0  -7 -10  338.28   99.69
   0   7 -10  140.22  101.23
   0  -7  10  -98.82   74.14
   0   7  10  127.71  100.16
   2   8   5 1636.43  315.73
  -2  -8  -5 1129.34  168.72
  -2   8  -5 1003.94  233.81
   2  -8   5 1256.61  184.13
  -2  -8  -5 1409.10  253.06
  -4   2  16  394.21  128.14
   4   2 -16  254.89  113.90
  -4  -2  16  126.68   74.80
   4  -2 -16  261.05  114.23
  -6   7  -2  372.00  142.59
  -6  -7  -2  617.89  110.98
   6   7   2  471.62  129.43
   6  -7   2  305.43  102.54
   9  -3  -8  398.62  113.29
  -9  -3   8  387.66   95.58
   2   1  17   96.28   79.28
  -2  -1 -17  125.06   87.97
  -9   3   8  426.50  137.21
  -2   1 -17   -8.67   80.93
   9   3  -8  615.29  171.85
   2  -1  17  400.79  103.57
  -9   1  10  482.21  143.80
   9  -1 -10  426.57   99.43
   9   1 -10  683.90  156.81
  -9  -1  10  445.17  110.80
   9  -1 -10  386.23  131.30
 -10   0  -6 1696.77  260.46
  10   0   6 1419.15  208.17
 -10   0  -6 1933.04  253.91
   6   5  10  201.64  131.94
   6  -5  10  271.30   84.51
  -6   5 -10  438.70  131.03
  -6  -5 -10  267.36  103.83
 -10  -3   3   91.59   66.71
  -1  -8   6  932.40  205.48
  -1   8   6  792.13  201.10
   1  -8  -6  658.13  167.09
 -10   3   3   13.71   88.78
  -1   8   6 1469.39  297.65
  10   3  -3  156.94   78.24
   1   8  -6  821.81  187.53
   2   3  16  -41.52   79.66
  -1  -7  10  215.92   85.44
   2  -3  16  -66.04   66.18
  -1   7  10   78.75  121.24
   1   7 -10  252.93  111.71
  -2   3 -16   18.20   78.82
   2  -3  16   17.66   42.93
   1  -7 -10  250.59   73.61
  -2  -3 -16   55.93   53.77
  -3   7   9  -59.21   76.32
  -3   7   9   27.98  109.17
  -3  -7   9  151.68   63.96
   3   7  -9  113.29  108.88
   3  -7  -9   37.93   55.02
   3   8  -4   81.86   66.94
  -5  -5  12   36.32   84.37
  -5   3 -14  582.67  140.42
   5   3  14  188.56  106.07
   5  -5 -12   52.89   71.57
   5   5 -12  141.98   82.95
  -5   5  12  132.03   67.40
  -5  -3 -14  570.64  117.56
  -5   5  12   -9.09  102.57
  -5   3 -14  385.72  108.73
  -3  -8   4   94.26   60.60
  -3   8   4  -20.19   78.02
   3  -8  -4 -122.33   74.59
   5  -3  14  427.61  101.25
  -2   5  14  194.42  123.34
   7  -5  -9   25.89   83.05
   8  -4   8  -50.81   46.00
   2   5 -14  358.44  124.15
  -2  -5  14  294.44  102.86
   2  -5 -14  215.65  125.30
  -7  -5   9  109.72   61.21
   8   4   8   72.23   55.77
  -8   4  -8   44.14   76.19
  -7   5   9   55.57   88.02
   7   5  -9  148.49  108.30
  -8  -4  -8   90.18   64.31
  -9   3  -7  282.85   83.01
   7  -4 -11  578.29  137.74
   7   4 -11  865.10  202.06
   9   3   7  240.62   85.08
  -7  -4  11  948.71  172.92
  -7   4  11 1016.17  194.44
   9  -3   7   39.11   59.13
  -9  -3  -7  282.49   91.21
  -9  -3  -7   57.40   53.72
   7  -4 -11  998.91  208.13
  -6  -7   3  142.64   79.64
   6  -7  -3  265.08   92.69
  10   3   2  -42.07   61.91
  -6   7   3  190.32  106.73
  10   3   2  -26.09   37.24
   6   7  -3  169.54  103.28
 -10   3  -2  -64.28   70.50
 -10  -3  -2   11.39   63.52
  10  -3   2   28.31   42.86
   2   6  12  -71.14   79.88
   9   1   9  109.95   54.02
  -2   6 -12  125.04  107.80
  -4   7   8  342.77  126.44
   8  -4  -9 1011.23  187.31
   2  -6  12  128.00   46.73
  -2  -6 -12 -119.59   89.40
  -4   7   8  634.57  185.98
  -9   1  -9   39.16   72.19
  -4  -7   8  542.97  129.79
  -8  -4   9  996.82  190.63
   4   7  -8  625.46  170.00
  -9  -1  -9   21.69   62.97
  -8   4   9 1027.15  211.65
   9  -1   9  -45.13   44.65
  -9   1  -9   71.47   48.60
  -2   6 -12   65.60   83.00
   8   4  -9 1108.99  278.52
  -9  -1  -9  -39.57   46.60
  10   1  -7  229.62  129.52
 -10  -1   7  215.17  103.24
  -6   0  15   52.30  101.22
   6   0 -15  -49.05  102.84
  -6   0  15  -45.35   47.13
  10  -1  -7  349.88   73.47
 -10   1   7  357.32  115.39
  10  -1  -7  172.60  124.15
  -7   0 -13  -30.14   64.65
   1   8   6  601.19  153.52
   1   8   6  767.76  219.41
  -1   8  -6  548.01  163.14
  -1  -8  -6  642.48  148.00
  -1   8  -6  657.80  131.87
   1  -8   6  468.86  118.48
   7   0  13   73.19   56.28
  -4   6  11  574.69  149.11
  -4   6  11  950.88  226.64
   4   6 -11  826.35  195.25
   4  -6 -11  774.50  165.09
  -4  -6  11  729.30  157.99
  -4   1 -16   63.52   57.74
  -4  -1 -16   64.46   66.31
   4  -1  16  -77.52   63.20
   4   1  16  -59.03   73.56
  10   2  -6    1.46   73.52
  10  -2  -6  -21.32   43.24
   5   4  13  140.09   99.48
   5  -4  13  206.64   63.20
   1  -2  17 -100.83   59.85
   1   2  17  135.48   78.45
  -1   2 -17   16.92   66.21
  -5   4 -13   85.10  104.61
  -5  -4 -13   40.14   96.30
 -10   2   6   36.96   74.40
  -5   4 -13   94.16   85.46
 -10  -2   6    4.05   50.91
  -4  -5  13  -36.20   70.18
   4  -5 -13   13.49   64.96
  -4   5  13  297.17  149.41
  -4   5  13  133.65   61.05
   4   5 -13  -19.05   82.57
  -1  -7 -10   52.06   85.74
   1  -7  10  108.09   54.35
  -1   7 -10   12.92   81.89
   1   7  10   39.63   86.82
  -1   7 -10  100.28   85.30
  -3  -1  17  148.33   59.06
  -3  -1  17   41.05   95.61
   3  -1 -17  195.64   93.22
  -3   1  17   70.43   99.66
   3   1 -17   98.75   94.61
   7  -6   5  -65.43   60.66
  -3  -4  15  -21.95   66.61
  -7   6  -5   87.33   83.31
  -3   4  15   71.25   91.47
   3  -4 -15  114.59   79.50
  -7  -6  -5   85.55   42.02
   7   6   5   -4.87   53.42
   3   4 -15   24.96   98.50
   7   6   5  120.30   77.19
   9  -4  -6  262.27   99.69
  -3  -8  -4  216.78   67.20
   3  -8   4  292.35   74.29
   9   4  -6  164.95  107.70
  -9  -4   6  283.01   83.97
  -3   8  -4  117.35  119.09
   3   8   4  112.30   88.24
   3   8   4  200.20  147.86
  -9   4   6  401.39  124.73
   6   3  13  -24.03   73.43
  -6   3 -13 -125.96   78.52
  -6  -3 -13   50.38   64.97
   6  -3  13  104.24   63.71
  -6   3 -13   -3.49   57.56
  -3  -3  16   76.66   98.76
   3   3 -16  320.90  111.71
  -3   3  16  140.73  108.95
   3  -3 -16  219.44   93.33
   5   6 -10   45.99   89.41
  -5   6  10   67.24   69.36
 -10   1  -6   76.83   67.69
  -5   6  10  157.10  109.59
  10  -1   6   35.88   47.48
  -5  -6  10  155.70   76.10
   5  -6 -10  123.26   69.37
 -10  -1  -6   19.81   55.43
  10   1   6   41.39   54.30
 -10  -1  -6  -63.83   52.65
  -2  -2  17   -7.70   91.19
  -9  -4  -5  562.10  106.48
   9   4   5  603.31  140.44
   2  -2 -17   86.48   77.40
  -9   4  -5  673.67  166.56
   9  -4   5  563.15  120.12
   2   2 -17  156.40   88.56
  -2  -2  17   51.02   54.25
  -2   2  17  -26.32   88.38
   9   4   5  569.64  133.33
  -4  -3 -15  244.62   90.13
   4  -3  15  170.99  104.60
   4   3  15  235.61  121.96
  -4   3 -15  310.47  113.30
   5   0 -16   15.23   74.70
  -5   0  16 -100.41   70.64
  -5   0  16   70.13   52.07
  -4   3 -15  341.10  101.68
   4  -4  14    3.68   53.16
  -4   8   0  758.35  164.93
  -4   4 -14  182.59   82.00
   4  -8   0  489.04  131.50
 -10   2  -5   58.75   81.12
  10   2   5   56.63   50.06
  -4   4 -14  -31.63   83.67
   4   4  14   89.64   81.84
 -10  -2  -5  181.96   78.58
   4   8   0  332.28  143.73
  10  -2   5  303.35   74.10
  -4  -8   0  435.28  124.22
  -4  -4 -14  -28.06   58.87
  10   2   5    0.48   59.28
  -5   7  -6  295.38  109.55
  -7  -6   6   83.68   65.60
   5  -7   6  126.46   67.08
   7  -6  -6   -8.69   70.41
   5   7   6  136.02  110.86
   7   6  -6  -60.42   72.79
   5   7   6   83.06   80.72
  -7   6   6  127.76   75.40
   4  -8  -1  -31.52   67.58
  -4  -8   1  112.49   61.43
   4   8  -1  -35.01   60.83
  -4   8   1  -20.41   83.36
   6   7   3  102.39   87.55
  -6   7  -3  421.57   94.97
  -6  -7  -3   43.01   55.13
   6  -7   3  -23.49   62.60
   6   1 -15  -95.68  107.10
  -6  -1  15   66.50   48.10
  -6   1  15  245.32  125.43
   6  -1 -15   18.54   99.51
  -6   1  15  -18.25   58.22
   7   1  13 1321.58  198.25
   7  -1  13 1034.02  167.80
  -7  -1 -13  982.61  178.57
  -7   1 -13 1105.92  200.07
  10   3  -4  101.18   97.09
  -7   0  14   25.85   52.80
 -10   3   4  -82.78   71.72
  -7   0  14   54.84   70.52
  10  -3  -4  -34.88   54.57
  -6   5  11  311.27  127.69
 -10  -3   4    8.79   62.69
   6  -5 -11  434.48  107.69
   6   5 -11  544.38  174.73
   7   0 -14   99.98  127.78
  -6  -5  11  404.66  122.39
  -6   5  11  509.64  165.96
   4   8   1   72.45   89.95
  -4   8  -1  180.02  121.22
  -4  -8  -1  186.45   80.18
   4  -8   1  364.51   88.93
  -3   7  -9   96.27   93.37
   3  -7   9   64.10   54.83
   3   7   9    2.89   89.06
  -3  -7  -9  109.62  105.59
   2   7 -10  538.22  166.00
  -2  -7  10  654.85  138.16
   2  -7 -10  520.93  112.48
  -2   7  10  518.55  224.92
   6   7  -4  168.51   90.49
  10   3   3   46.48   51.06
 -10   3  -3  -12.16   82.79
  -2   8   6   -3.90   79.86
  10   3   3  -25.16   80.24
   6  -7  -4  124.42   73.27
  -2  -8   6   -7.08   66.74
 -10  -3  -3  102.24   58.50
   2   8  -6  362.62   88.66
   2  -8  -6   -0.44   51.96
  -6  -7   4   86.25   86.98
  10  -3   3  129.02   54.47
  -6   7   4  -53.24   89.54
  -2   8   6  279.52  113.95
  -2   5 -14   93.69   88.67
   2   5  14   20.03   65.90
   6  -4  12  -39.78   45.27
   6   4  12  -25.63   56.56
  -6  -4 -12    1.05   61.22
  -2  -5 -14   32.03   64.26
  -3   6  12   74.94  127.17
  -3  -6  12  428.36  127.15
  -6   4 -12   60.63   68.97
   3   6 -12  194.24  107.29
   2  -5  14   55.59   61.76
  -2   5 -14  -31.06   80.71
   3  -6 -12  273.57   91.94
   4  -8  -2  397.19  127.61
   4   8  -2  286.96  114.55
  -4  -8   2  489.47  118.78
  -4   8   2  296.69  145.51
  -5   1  16  241.94   98.26
  -5  -1  16  140.73   57.58
  -5   1  16  105.87   56.71
   5   1 -16  221.43  111.02
   5  -1 -16  184.49  103.93
   8   5   6  -36.32   66.41
  -8   5  -6    4.89   84.65
  -8  -5  -6   27.27   46.90
   8  -5   6  -87.72   47.18
   5  -2  15  329.99   79.01
  -5  -2 -15   34.55   73.57
  -8  -3 -10  -41.22   59.71
  -5   2 -15   47.50   84.27
  -8   3 -10  -20.09   63.34
   8  -3  10   31.28   39.60
   8   3  10   -0.97   77.96
   5   2  15  112.61   77.12
   6   6   8  264.90   94.43
  -4  -7  -8  269.59  106.12
   4   7   8  335.40  121.10
  -4   7  -8  156.39  123.86
  -6  -6  -8  292.42  106.59
   6  -6   8  267.51   90.87
  -6   6  -8  450.96  170.18
   4  -7   8  224.97   69.45
   8   5  -7   95.07   87.53
   8  -5  -7   17.69   85.64
  -8   5   7   70.66   87.61
  -8  -5   7   63.52   68.24
   3  -8  -5  -15.91   80.18
   3   8  -5   18.94   80.74
  -3   8   5  -67.45   92.72
  -3  -8   5   75.54   62.37
   4  -8   2  122.56   87.09
  -4   8  -2  327.22  163.62
  -4  -8  -2  238.03  102.86
   4   8   2  373.62  141.13
   4   8   2  510.74  142.68
  -5  -7   7  112.57   76.08
   5   7  -7  113.37  113.91
   8  -2  11  165.12   69.22
  -5   7   7  134.96   85.54
  -8  -2 -11  232.90   85.77
   5  -7  -7  141.51  100.01
   8   2  11  383.36   98.04
   8  -3 -11  593.74  160.86
  -8  -3  11  328.90  100.58
  -8   2 -11  249.98   83.83
  -8   2 -11  120.46  103.88
   8  -3 -11  575.05  133.54
  -8   3  11  484.09  176.93
   8   3 -11  374.31  155.02
  -7   1  14   63.80   89.74
  -7  -1  14    6.93   49.97
   6  -2  14  280.51  104.20
   7  -1 -14  -30.24   80.10
  -6  -2 -14  395.55  125.81
  -7   1  14  -53.75   49.64
  -6   2 -14  361.03   94.12
   6   2  14  404.11  133.84
  -6   2 -14  340.82  124.09
   7   1 -14   13.32   84.80
  -2  -8  -6  832.43  192.22
   2  -8   6  736.17  163.79
  -2  -8  -6  952.66  131.57
  -2   8  -6  969.96  198.72
   2   8   6 1243.25  230.35
  -8  -2  12  -25.57   52.48
   8   2 -12   26.89   76.18
   8  -2 -12  110.07   87.96
  -8   2  12   -1.03   70.83
   8  -2 -12   16.81   62.57
   3   0  17 1151.61  255.16
  -3   0 -17 1085.58  243.41
  10   0  -8   15.54   82.80
   6   3 -14  -70.76  111.98
  -6   3  14  -18.77   89.08
  -6  -3  14   -6.60   73.03
  -6   3  14   26.46   81.36
   6  -3 -14   73.18   84.58
 -10   0   8   45.56   59.21
   0  -8   7   22.66   44.93
   0   8   7   27.60  105.48
   0   8  -7 -102.58   65.63
   0   8   7   24.28   55.41
   0  -8  -7   -6.05   68.81
   0   8  -7   35.24   55.41
  -2   7 -10  116.60   90.28
  -2   7 -10  160.56   94.28
   2  -7  10   64.74   60.44
  -2  -7 -10  177.02   88.95
   2   7  10   78.10   97.36
  -9   5   1  425.33  135.74
   9  -5  -1  386.39  106.73
  -9  -5   1  340.65  103.46
   9   5  -1  389.23  133.38
  11   0  -1  158.13   69.94
   9   5   0   68.70   61.67
  -5  -3  15   73.02   53.03
  11   0  -1   65.66   45.62
   9  -5   0   -0.66   51.88
   5  -3 -15  108.24   73.99
 -11   0   1   17.51  101.13
  -9   5   0  -26.69   67.05
   5   3 -15  -21.28   86.07
  -5   3  15  -50.77   86.32
  -5   3  15   -7.03   73.52
   4  -8  -3   -5.75   72.55
  -4  -8   3  131.19   77.51
  -4   8   3  155.49   96.47
   4   8  -3   79.07   94.85
   3   5 -14   97.11  136.63
  11   0   0   37.31   48.88
  -3  -5  14   30.24   87.82
   3  -5 -14   58.85   75.93
  11   0   0   52.81   68.61
  -3   5  14  193.08  105.23
 -11   0   0   85.64   90.41
  -2  -2 -17  -30.13   77.05
   2  -2  17  155.95  103.36
   9  -2 -10  677.55  153.34
  -9   2  10  735.76  176.55
  -2   2 -17   95.42   79.52
  -9  -2  10  639.16  133.02
   9   2 -10  840.62  181.94
   9  -2 -10  801.39  151.80
   2   2  17   49.56  126.57
   4   6  11   87.28   89.17
  -4  -6 -11  205.17   91.98
   4  -6  11  264.89   79.15
  -4   6 -11   45.69  103.77
  -3  -8  -5  274.75   82.15
  -3   8  -5  226.42  118.50
   0  -6 -13  944.56  201.67
   3   8   5   64.76   90.89
   0  -6  13  992.14  193.09
   3   8   5  308.99  110.26
   3  -8   5  257.75   74.27
   0   6 -13 1341.84  288.45
   0   6  13  969.37  243.90
  -1  -8   7  558.65  142.23
   6  -7   4  277.20   90.60
  -6   7  -4   16.21   93.78
  -6  -7  -4   52.01   54.92
   1  -8  -7  457.09  112.32
   1   8  -7  582.72  132.52
   6   7   4  103.28   87.91
  -1   8   7  469.70  183.81
   6   7   4   97.94   87.16
  -1   8   7  443.17  127.21
   5  -4 -14  583.76  168.46
  -5   4  14  772.25  224.29
  -5  -4  14  564.96  154.09
   5   4 -14  757.87  229.92
  -5   4  14  342.88  106.86
  -8  -6   1  187.39   86.65
  -8   6   0   64.08   80.98
   8   6  -1   43.29   90.48
  -8   6   1  111.88   91.75
   8  -6   0  -66.56   50.22
   8  -6  -1  151.47   64.15
   8   6   0    8.79   60.63
  -8  -6   0   41.01   49.82
 -10  -3   5  190.68   71.08
   3   4  15  -58.29  123.86
  11   0  -2   60.90   49.81
  -7   3 -12  136.89   76.04
 -11   0   2   68.79   75.64
  -7  -3 -12  201.09   82.58
   7   3  12  164.15  110.21
   7  -3  12  191.83   69.53
  -7   3 -12  265.26   98.49
   3  -4  15  113.18   76.62
  10   3  -5  171.34  104.94
  -3   4 -15  358.70  110.47
  -3  -4 -15  157.15   91.34
 -10   3   5   41.92   95.12
  10  -3  -5   98.25   63.27
  11   0  -2  -40.61   67.37
  -3   4 -15  -49.04  111.70
   9   5  -2  -28.77   76.32
  -6   6   9   48.61   88.85
  -6  -6   9  294.93   86.89
   6   6  -9  -15.40  109.36
   6  -6  -9   41.36   89.90
  -9  -5   2   58.55   52.25
  -9   5   2   75.42   81.58
   1  -6 -13  510.22  121.94
  -9   2  -9  -55.23   60.37
   9  -2   9  -24.84   48.59
  -9  -2  -9   22.04   61.03
  -1   6  13  514.50  176.86
   9   2   9  -39.65   50.40
   1   6 -13  679.14  224.31
  -1  -6  13  616.36  134.43
  -9  -5  -1   83.69   56.90
   9   5   1  199.78   78.92
 -10   0  -7   27.08   46.89
  10   0   7   24.17   54.05
  -9   5  -1   26.08   84.00
 -10   0  -7   -1.77   67.24
   9  -5   1    8.66   70.48
 -10  -2   7  379.47  106.42
 -10   2   7  410.10  165.88
  10  -2  -7  402.90  106.18
  10   2  -7  362.51  168.13
   6  -4 -13  114.01   89.31
  -6   4  13  -75.91   65.65
  -6   4  13  -22.46   87.78
  -6  -4  13   17.72   56.07
   6   4 -13  -87.85   79.47
  -1   8  -7  215.25   73.17
   1   8   7  120.76  133.50
   1  -8   7   75.70   69.38
  11   0   1   98.36   73.43
 -11   0  -1  148.79  116.36
  11   0   1  169.88   87.21
  -1  -8  -7  242.81  114.11
  -1   8  -7   54.17   96.91
  -4  -2 -16  -26.30   64.95
   7   6   6  381.58   95.73
  -4   2 -16  -14.58   54.35
   7  -6   6  227.49   86.09
   7   6   6  414.74  139.91
   4  -2  16  115.14   66.03
  -7   6  -6  356.29  130.57
   4   2  16  -52.11   56.60
  -5  -5 -12   46.36   57.01
   5  -5  12  -22.65   46.03
  -5   5 -12  -16.85   79.65
   5   5  12   55.45   75.17
   4   0 -17   12.19   71.82
  -4   5 -13   26.45   57.71
  -4   5 -13  -31.76   67.52
  -3   1 -17   16.50   65.73
  -3  -1 -17  -84.86   91.06
   4   5  13   -2.88   65.87
  -4   0  17   22.88   35.67
  -4   8  -3  -35.54   91.14
  -4  -8  -3  -77.93   62.94
   4  -5  13    3.98   46.89
   3  -1  17   13.19   76.08
  -4  -5 -13   82.38   66.13
   4  -8   3  -19.01   50.37
  -4   0  17 -122.61   79.18
   4   8   3  142.54   83.36
   4   8   3  -55.11   72.60
   3   1  17  -44.56   63.26
  -8   6  -1    2.65   74.61
  10  -1  -8  423.16  125.95
   8   6   1   51.07   72.14
  10   1  -8  572.89  179.95
   8  -6   1   78.85   60.48
  10  -1  -8  260.22   90.26
  -8  -6  -1  107.38   71.17
 -10  -1   8  257.47   97.27
 -10   1   8  495.30  141.48
   3   2 -17  405.46  113.19
   3  -2 -17  273.71  101.11
  -3   2  17  269.09  125.87
  10   3   4  263.59   80.62
  -9   4   7    0.08   68.91
   9   4  -7  -19.55   71.74
   3   3  16  398.98  141.86
   0  -4  16   65.61   68.83
  -8  -6   2  -10.21   56.61
 -10  -3  -4  177.03   86.25
  -9  -4   7  -79.30   60.64
  -3  -2  17   98.15   89.10
   9  -4  -7   70.67   57.31
  10  -3   4  193.37   75.94
  10   3   4  116.18   99.31
  -3   3 -16  342.66  127.14
  -9   0  11  590.16  136.06
   8  -6  -2  -55.14   51.78
   0  -4  16   36.30   70.14
  -3  -2  17  276.64   82.73
   3  -3  16  455.03  115.84
   8   6  -2   41.99   86.43
   0   4  16   22.82   98.17
   9   0 -11  844.65  181.40
   0   4 -16  129.53   82.76
  -3  -3 -16  198.57   92.71
   0  -4 -16   34.16  101.05
 -10   3  -4  227.16  103.66
  -8   6   2   66.64   73.16
   3  -3  16  459.12  109.14
   6   7  -5  248.22  162.85
  -6  -7   5  234.53  113.19
  -6   7   5  176.58  115.86
   6  -7  -5  326.22  102.85
  -9  -3   9  340.58   98.65
  -7  -5  -9  -30.98   90.03
  -9   3   9  476.46  141.20
   7  -5   9   92.46   54.52
   7   5   9   33.13  108.51
   9  -3  -9  324.80  119.48
   9   3  -9  643.71  200.92
  -7   5  -9   13.30   90.71
   0   0 -18   90.50   76.70
   0   0  18   17.80   94.29
  -3   6 -12   -6.14   60.93
  -3   6 -12  -11.00   62.26
   3   6  12   77.13   86.60
   3  -6  12  -38.45   39.49
  -3  -6 -12   69.24   60.21
   5   6  10 1139.10  221.52
   5  -6  10 1140.35  201.34
   1   4 -16   30.47   88.05
  -1   4  16  -68.27   86.22
   1  -4 -16   36.20   91.86
  -5   6 -10 1655.39  306.34
  -5  -6 -10 1599.23  282.77
  -1  -4  16  -35.65   58.59
 -11  -1   1  385.92  132.30
  11  -1  -1  312.14   80.54
  11   1  -1  263.43   88.76
   1   0 -18  -25.02   68.85
  11   1  -1  263.01   64.03
 -11   1   1  443.30  145.33
  -1   0  18  -15.27   66.41
  -9  -4  -6  449.58   95.43
   9   4   6  719.49  150.51
   9   4   6 1031.95  173.42
   9  -4   6  464.95  118.39
  -9   4  -6  540.31  178.59
  11   1   0   83.54   50.30
 -11  -1   0  100.44   90.88
  11   1   0   40.49   85.05
  11  -1   0  121.11   56.35
 -11   1   0  110.11   87.11
 -10   2  -6    4.98   70.44
 -10  -2  -6  -37.45   55.72
   7  -6  -7   33.06   73.62
  -7  -6   7  261.32   80.83
  -8   0 -12  556.32  122.57
  10   2   6   -0.01   51.39
  -7   6   7   56.06   93.31
   8   0  12  426.70  116.82
   7   6  -7  105.51   93.14
 -10  -2  -6  100.25   86.09
  10  -2   6  -66.98   53.38
   9  -3   8   42.04   50.08
  -9   3  -8  -29.81   73.67
   9   3   8   24.11   56.69
  -9  -3  -8  -55.33   76.05
   1  -6  13  193.43   81.66
  -9   0 -10   32.09   62.68
  -1  -6 -13   48.65   76.14
  -1   6 -13   74.58  108.11
   9   0  10  -76.13   62.41
   1   6  13  109.97   99.35
  -9   0 -10  105.33   54.97
   1  -6  13   58.33   55.68
  11   0  -3   61.38   57.63
  11   0  -3   75.84   43.30
 -11   0   3  -61.81   75.12
   9  -5  -3   42.25   58.28
  -7  -3  13  744.33  136.24
   7  -3 -13  730.54  172.35
  -9  -5   3   87.90   54.78
  -7   3  13  797.04  180.71
   9   5  -3   28.99   77.78
   7   3 -13  451.27  188.29
  -9   5   3    0.86   82.92
  -7   3  13  841.91  214.81
 -11   1   2   44.43   82.38
   4   7  -9  935.54  239.55
   8   0 -13  -69.77   84.12
  -8   0  13    8.63   73.12
  -4   7   9  723.99  162.05
  11   1  -2  -10.59   65.27
 -11  -1   2  138.66   85.29
  11   1  -2    1.84   43.17
  -4  -7   9  828.63  166.89
  -4   7   9  709.68  218.79
  11  -1  -2  119.98   44.84
   9  -5   2  160.26   70.05
   9   5   2   27.96   77.33
  -9   5  -2  290.03   92.41
  -9  -5  -2   -2.38   53.93
  -5   7  -7  158.83  103.30
   5  -7   7  134.12   69.46
  -5  -7  -7  126.48   87.79
   5   7   7   -3.58   85.66
  -6   2  15  129.93  132.39
  10   1   7   56.91   63.38
 -10  -1  -7   40.65   56.23
 -10  -1  -7   29.04   65.19
  -6  -2  15   78.84   62.52
 -10   1  -7  -23.11   66.96
   6  -2 -15   81.84   95.19
  10  -1   7   30.43   59.04
  -6   2  15   39.04   76.10
   6   2 -15  140.62  104.62
  -7  -2 -13  479.27  126.27
  -7   2 -13  391.92   97.66
  -7   2 -13  362.51  115.08
   7  -2  13  253.14  100.48
   7   2  13  698.62  149.53
   8   4   9   18.82   61.97
   8  -4   9   24.85   61.06
  -4   8   4  621.13  210.27
  -4  -8   4  688.98  156.80
  -8  -4  -9  163.98   83.02
   4  -8  -4  583.43  167.39
  -8   4  -9  120.96   82.29
   4   8  -4  435.32  140.57
  11  -1   1   55.89   42.18
   7   5 -10   73.83   97.60
   7  -5 -10   98.19   96.88
  11   1   1   74.47   57.90
   0   3  17  444.50  149.51
   0   3 -17  555.73  163.51
  -7  -5  10  232.67   82.77
 -11   0  -2  -55.65   65.79
  11   1   1  -40.11   38.21
  11   0   2   68.18   46.11
 -11   1  -1  -63.09   63.34
   0  -3 -17  746.59  167.88
   0  -3  17  557.83  117.40
   0  -3  17  576.88  126.59
  11   0   2  -44.40   54.48
 -11  -1  -1  -47.36   60.77
  -3  -7  10   46.35   65.15
   3  -7 -10    5.30   46.43
   3   7 -10   55.83   79.86
  -3   7  10   88.38   98.64
  -3   7  10   -4.53   70.26
   4  -1 -17   -9.72   86.31
  -4   1  17  -65.46   69.53
   8  -6   2  158.77   68.90
  -8   6  -2   82.02   94.21
  -8   4  10  639.86  161.97
   8   4 -10  350.63  160.27
  -4  -1  17   10.29   64.43
  -4  -1  17    0.64   39.22
   8  -4 -10  525.57  154.63
   8   6   2   76.10   99.26
   4   1 -17   19.97   72.36
  -8  -4  10  503.17  131.23
  -8  -6  -2  113.16   68.28
   1  -3 -17  161.00  110.74
  -7   4 -11  -13.68   84.47
  -7  -4 -11   94.95   73.01
   7  -4  11   72.94   66.44
  -1  -3  17   94.46   71.05
   1   3 -17  266.10   99.53
  -1  -3  17  106.52   58.84
  -1   3  17  181.25  114.04
   7   4  11   67.75   62.88
  -4   4  15 -128.35   86.58
  -4  -4  15  117.91   76.02
   4  -4 -15   55.15   67.85
  -8  -6   3   30.20   54.75
  -8   6   3   52.05   83.42
   8  -6  -3   29.24   65.66
   4   4 -15   74.94  105.30
   8   6  -3  134.13  100.22
   9  -1 -11  415.41  157.85
  -9  -1  11  413.71  109.96
   9   1 -11  361.05  147.30
  -9   1  11  466.50  136.91
   9  -1 -11  338.72   98.30
   3  -8  -6   -9.68   77.48
  -3  -8   6  -74.65   61.05
   0  -7 -11  351.39  140.56
  -3   8   6  -18.20   75.87
   0   7  11  501.22  168.05
   0   7 -11  521.70  157.22
   0  -7  11  394.36  148.60
   3   8  -6  103.04   84.71
   1   4  16  -30.75   73.44
  -1   4 -16   28.86   78.63
   1  -4  16   -9.24   74.81
   1  -4  16   84.83   59.32
  -1  -4 -16   70.36   62.56
  -2   8   7   78.57  126.90
   2   8  -7  -28.96   95.10
   0   1 -18  -74.46   80.60
   0   1  18  188.94   98.71
  -2   8   7  132.18   90.93
   0  -1  18   65.32   85.66
  -2  -8   7  242.01   75.73
   0  -1 -18   23.60   69.35
   2  -8  -7  143.01   86.18
   2   6 -13  199.20   87.57
  -2  -6  13   52.78   77.53
   2  -6 -13   77.32   76.85
  -2   6  13   -1.33  106.74
  -4  -3  16  -61.79   48.89
   4   3 -16   39.65  108.92
   4  -3 -16   36.74   61.76
   1   1 -18    9.81  111.82
   1  -1 -18  -17.08   73.44
  -4   3  16   66.82   79.47
  -1  -1  18  264.61  110.41
  -1   1  18   52.72   77.23
   1   0  18   96.23   87.47
  -1   0 -18  -41.71   71.43
  -8  -1 -12  296.48   89.60
  -1  -7  11   25.49   65.89
   8   1  12  264.18   77.21
  -8   1 -12   17.04   61.20
   1   7 -11   69.73  112.79
   8  -1  12  193.66   66.83
  -1   7  11   54.51  113.67
   1  -7 -11   50.01   57.89
  -9   1 -10   -9.34   55.86
  -5   2  16   13.52   54.13
  -5  -2  16   17.25   49.86
  -5   2  16  -21.74   78.68
  -9  -1 -10  141.28   60.74
  -9   1 -10   16.90   57.16
   5  -2 -16   92.54   91.19
   5   2 -16  -15.06  103.52
   9  -1  10  -10.85   55.51
   9   1  10   99.17   58.80
  11   1  -3  404.64  113.09
 -11   1   3  519.33  152.75
  11   1  -3  466.03   92.10
  11  -1  -3  373.47  101.51
 -11  -1   3  541.17  126.55
  -6  -5 -11  303.37  111.14
   6   5  11  416.31  130.68
  -6   5 -11  360.17  128.68
   6  -5  11  295.43  111.41
   2   0 -18  191.41  101.34
   8  -1 -13 1262.71  269.16
  -8   1  13 1178.36  210.77
   8  -1 -13 1296.94  251.02
  -2   0  18   66.60   83.98
   8   1 -13 2492.99  508.93
  -8  -1  13 1299.23  207.67
   2  -4 -16   74.16   87.84
  -2  -4  16  191.82   86.92
   2   4 -16  218.81  162.13
  -2   4  16  207.99  126.25
   3  -5  14  116.97   79.74
  -3  -5 -14   63.80   70.30
   3   5  14  134.76   75.64
  -3   5 -14  -75.14   85.06
  -3   5 -14   82.20   76.28
  -4  -8  -4  135.45   48.63
   0  -5 -15   84.30   67.77
   0  -5  15  -35.79   77.93
   4  -8   4   28.94   56.98
   4   8   4  -54.53   79.14
   0   5  15    4.23   89.26
   4   8   4  -38.21   88.18
  -4   8  -4 -130.15   86.92
   0  -5  15   -2.92   43.04
  -8  -5  -7  556.83  164.14
   8  -5   7  776.82  131.98
   8   5   7  640.21  197.71
  -8   5  -7  413.23  168.06
   7  -2 -14    3.16   84.14
  -7   2  14  156.72   84.79
  -6  -7  -5   33.57   43.76
   6   7   5  -92.21   86.82
   7   2 -14  -11.92  163.22
  -7   2  14  -98.87   74.94
   6   7   5   80.88   73.92
   6  -7   5   42.12   58.57
  -7  -2  14  -49.03   51.26
  -6   7  -5   35.30   92.72
   6   0  15  111.95   71.43
 -11   0   4  237.34   84.12
  11   0  -4  -25.62   69.50
  11   0  -4   -2.90   51.05
  -6   0 -15   38.52   74.36
  -7  -4  12  210.35   83.24
 -11   1  -2  209.47  118.84
 -11  -1  -2   30.16   86.64
   7   4 -12  418.27  119.14
  11   1   2  163.55   89.12
   7  -4 -12  -11.73   81.34
  11   1   2  172.01   59.24
   7  -4 -12  -16.43  130.65
  11  -1   2  161.89   62.71
  -7   4  12  114.96   90.18
  -1   5  15   -0.76   78.20
   8  -5  -8  402.36  132.41
  -8   5   8  537.06  163.27
   1   5 -15  128.13   96.62
  -8  -5   8  679.39  138.28
   8   5  -8  546.84  163.90
   1  -5 -15  -23.24   67.97
  -2  -8  -7  -78.65   95.38
   2   8   7  117.13  112.81
  10   3  -6  417.41  112.28
 -10   3   6   -2.04  104.81
  10  -3  -6  273.57   75.49
 -10  -3   6  147.18   83.95
   2  -8   7   58.44   63.97
  -2   8  -7  126.34   77.80
   1  -3  17  193.06   93.50
  -1  -3 -17  439.40  119.55
  -9   5   4 -113.10   81.33
   9   5  -4   28.09   82.29
  -1   3 -17 -107.86  155.59
   1   3  17  251.23  111.29
  -5   0 -16   36.72   68.06
   9  -5  -4   43.62   63.77
  -9  -5   4 -104.77   67.32
   1  -3  17  279.38  109.93
   5   0  16    9.03   69.08
  -1   7 -11  109.35   84.20
  -1   7 -11   10.79   95.91
   1   7  11   12.31   83.30
  -1  -7 -11   45.22   70.91
   1  -7  11    9.04   39.11
  -3   8  -6  504.32  154.66
   9  -5   3  160.45   67.27
  -3  -8  -6  446.45  146.94
 -10  -4   1  182.17   65.60
  -3  -8  -6  235.38   80.52
   3   8   6  589.04  168.76
  -9   5  -3   83.31   89.36
   3  -8   6  592.83  122.54
  -9  -5  -3  114.06   69.82
  10  -4  -1   -7.56   63.70
   9   5   3   58.53   90.76
 -10   4   1   79.54   86.36
  10   4  -1   -4.43   91.20
  -5  -7   8  -83.32   55.97
 -10   4   0  529.94  133.12
  -5   7   8  -40.29   80.82
  10   4   0  387.67  117.84
   5   7  -8  104.86   78.88
  10  -4   0  361.57  110.31
 -10  -4   0  312.67  121.63
   5  -7  -8  126.86   78.39
  -5   6  11   45.63   68.70
  -4   6  12   69.99  124.63
   5  -6 -11   74.07   58.90
   4   6 -12  -15.16   88.30
   5   6 -11  178.11   87.88
   4  -6 -12   62.73   66.10
  -4  -6  12  149.34   77.33
  -5   6  11  129.09  107.28
  -5  -6  11   18.75   74.24
  -5   5  13   87.60  120.83
  -1   1 -18   95.73   75.01
   1   1  18    8.88   97.53
  -1  -1 -18   96.53   77.19
  -5  -5  13   45.15   83.72
   5  -5 -13   92.41   64.45
   1  -1  18   20.16   66.88
  -5   5  13  104.63   71.29
   5   5 -13   38.17   89.37
  -8   6  -3  -31.55   88.25
   8  -6   3   30.13   69.58
  -8  -6  -3  257.10   63.06
 -11   0  -3   61.83   71.43
  11   0   3  182.20   59.97
 -11   0  -3   -1.23   76.87
   8   6   3   44.58   86.64
  -2   3  17   -8.63  101.38
   2   3 -17  196.12  110.22
  -2  -3  17   98.43   79.11
   2  -3 -17   56.49   78.97
   8   6  -4  110.91  101.59
  -8   6   4   73.76   96.88
  -8  -6   4  232.96   70.25
   8  -6  -4   89.16   92.86
  10   3   5  225.60   63.43
  10  -3   5   94.19   83.96
  10   3   5   85.20  104.98
 -10   3  -5   44.72  100.43
 -10  -3  -5  279.70  102.92
  -6   7   6  338.95  168.84
   6  -7  -6  341.43  141.76
  -6  -7   6  457.93  127.79
   6   7  -6  402.96  135.70
 -10   4   2  429.09  132.97
  10   4  -2  401.94  134.48
 -10  -4   2  422.29  107.00
  10  -4  -2  428.44  132.81
  -3   7 -10  572.79  163.80
   0  -8  -8  311.07  125.08
   3  -7  10  563.92  124.10
   0   8  -8  387.97  137.86
  -3  -7 -10  549.47  157.68
   3   7  10  819.74  200.90
   0   8  -8  541.15  129.38
   0   8   8  703.10  225.69
   2   1 -18  -62.04   89.50
  -2   1  18 -127.97   91.76
   2  -1 -18  -44.84   71.97
  -2  -1  18   40.04   67.50
  10  -4   1  405.23  128.35
 -10   4  -1  497.45  133.65
   4  -7   9   64.72   57.88
 -10  -4  -1  375.39  123.48
   4   7   9  -13.68   92.11
  -4   7  -9  177.46   92.33
  10   4   1  282.26  150.25
  -4  -7  -9  -48.50   91.67
  -2   6 -13    6.02   77.73
   2  -6  13  101.98   55.58
   2   6  13  -17.12   79.59
  -2  -6 -13   18.57   85.06
  -2   6 -13 -186.17   95.86
  -6   6  -9   64.80  126.94
  -6  -6  -9  168.34   93.90
   6   6   9  130.01   92.44
   6  -6   9  222.37   75.12
   1  -5  15   -3.47   70.39
  -1   5 -15   77.04   98.07
  -1  -5 -15   92.93   69.94
   1   5  15   59.57   96.86
 -10   0   9  124.62   81.76
   1  -5  15   97.59   82.90
  10   0  -9  209.10   93.89
  -6  -1 -15  -38.81   54.70
 -11  -1   4  115.94   71.15
   6  -1  15   20.69   57.85
   4  -8  -5  754.23  192.18
  -4  -8   5  866.42  183.94
   6   1  15  150.23   76.55
  11  -1  -4  -24.49   42.30
  -4   8   5  556.50  186.00
   4   8  -5  558.46  230.87
 -11   1   4  -49.06   80.14
  -6   1 -15   59.64   88.34
  11   1  -4  -59.50   58.89
   3   2  17   51.09  102.02
  -2   7  11  291.60  175.68
   2   7 -11   99.31  129.40
   2  -7 -11  329.79  108.41
  -2  -7  11  402.97  116.65
   3  -2  17  105.32   74.60
  -3   2 -17  -17.05   70.34
  -3  -2 -17   38.33   80.43
   1  -8  -8   66.87   69.21
  -5  -1 -16  106.22   58.41
  -1  -8   8    6.61   66.27
  -5   1 -16  -19.73   56.59
  -1   8   8   18.57   72.00
   5  -1  16 -104.77   68.42
   5   1  16   24.10   74.05
  -1   8   8  -65.27  127.15
   1   8  -8   -1.21   74.69
 -10  -2   8   35.96   61.81
  10  -2  -8  108.67   64.09
  10   2  -8   68.27  113.66
 -10   2   8   16.94   88.05
  -6   5  12   69.11   90.43
  -6   5  12   51.96   70.64
   6  -5 -12  -43.16   78.64
  -6  -5  12  -78.94   64.13
   6   5 -12  -64.55   76.58
  -5   8   0  -19.43   89.07
  -5  -8   0    5.60   66.24
   5  -8   0  -32.63   62.43
   5   8   0  -29.37   85.29
  -7   6  -7  -65.58   86.84
  -7   7   0  460.92  135.10
   7  -6   7  123.55   56.79
   7  -7   0  203.07   82.78
  -7  -7   0  278.08   95.05
   7   6   7   17.64   69.91
  -7  -6  -7  193.19   84.94
   7   7   0  334.07  110.48
   7  -7  -1   85.47   61.15
   5   8  -1  -12.16   70.41
  -7  -7   1  -25.07   57.44
  -5  -8   1   75.71   64.93
   7   7  -1   45.81   68.16
  -5   8   1  -34.40   94.06
  -7   7   1  -34.35   82.43
   5  -8  -1  107.82   71.91
 -11  -2   1  236.84   95.49
 -11   2   1  205.70  127.97
  11  -2  -1   84.13   66.14
  11   2  -1  151.99   83.47
  -4   5  14  -17.67   85.81
   4  -5 -14   54.58   61.06
  11  -2   0 1370.98  180.04
 -11   2   0 1435.93  274.89
   4   5 -14  -61.24  120.53
  11   2   0 1414.15  227.57
  -4  -5  14   20.26   79.55
 -11  -2   0 1366.27  228.74
  11   2   0 1105.71  159.42
   9  -4  -8  168.39   88.22
  -9  -4   8  150.93   65.44
   9   4  -8  -94.08   98.66
  -9   4   8   31.61   89.23
  -2   5  15   31.68  121.12
  11   1   3   15.20   54.05
  11  -1   3    2.64   51.30
 -11   1  -3   14.41   71.65
  -2  -5  15   84.96   76.42
  11   1   3   -5.47   68.52
  -7   0 -14   55.92   63.27
   2   5 -15  159.60   98.19
   2  -5 -15   80.42  106.62
 -11  -1  -3   49.96   86.33
  10   4  -3  532.41  150.97
 -10   4   3  406.53  139.88
 -10  -4   3  686.07  125.66
  10  -4  -3  591.45  131.69
   1  -8   8   43.80   48.57
  -2   4 -16 -113.92   78.40
  -2  -4 -16  -29.39   64.26
  -1  -8  -8  288.73   84.83
   2   4  16  -56.18   71.71
  -1   8  -8  162.29   96.23
   2  -4  16   33.46   59.35
   1   8   8  227.79  112.43
  -1   8  -8  -43.77   93.21
   2  -4  16  -57.26   61.82
   5  -8   1   77.97   69.22
  -5   4 -14  149.17   86.59
  -5  -4 -14  -80.52   74.65
   5   4  14 -151.66   80.98
   5  -4  14   76.31   54.59
  -5   8  -1  -53.21   78.27
  -5  -8  -1   -4.49   69.17
  -5   4 -14   22.51   73.81
   5   8   1  -40.98   65.80
  -5  -3 -15   55.76   63.93
   5   3  15    8.69   55.81
  -5   3 -15   33.77   71.07
   5  -3  15   -7.47   53.27
  -5   3 -15    1.55   56.10
 -10   0  -8  177.14  110.08
 -10   0  -8  224.78   75.49
  10   0   8  138.73   80.84
   7   7   1  123.39   89.98
  -7  -7  -1  150.16   90.91
   7  -7   1   94.94   69.77
  -7   7  -1  172.19  100.33
   9  -4   7  228.01   95.22
  -9  -4  -7  439.46  134.65
 -11   2   2  320.46  120.68
  11   2  -2  385.30  108.73
 -11  -2   2  367.25  106.32
  11  -2  -2  274.37   88.83
   9   4   7  443.38  103.12
  -9   4  -7  329.34  132.79
  11   0  -5  147.03   48.96
  11   0  -5  190.83  105.14
 -10   4  -2  135.82  104.00
 -11   0   5  192.30  101.59
  10   4   2   78.36   77.95
 -10  -4  -2    6.33   73.67
  10  -4   2    5.28   57.76
  -2   0 -18   78.58   73.43
   2   0  18   -2.03   66.59
  -8  -3 -11  -10.78   63.00
  -7  -6   8  236.71   81.54
 -10  -2  -7  -14.58   56.55
  -8   3 -11  -37.84   66.49
   8   3  11   53.80   71.86
   7  -7  -2  417.99  114.61
  -7   7   2  497.35  163.62
   7   7  -2  312.47  136.89
  10  -2   7   91.59   60.32
   7   6  -8  294.52   99.27
 -10  -2  -7  -21.32   66.51
   7  -6  -8   57.76   76.11
   8  -3  11  -20.62   44.46
 -10   2  -7  253.83   92.59
  10   2   7    2.88   70.42
  -7  -7   2  471.96  121.49
  -7   6   8 -168.97  124.33
  10   1  -9   76.18  132.95
  10  -1  -9  206.45   67.38
 -10  -1   9  227.32   86.28
 -10   1   9   75.77  115.10
  10  -1  -9  461.69  124.37
  -5   8   2  217.58  103.69
   6   3  14  232.73  102.34
  -6   3 -14  224.75   95.58
  -5  -8   2    5.24   83.41
   5  -8  -2  314.35   94.26
   6  -3  14   63.31   99.98
  -6  -3 -14  217.60  101.85
  -6   3 -14  366.74  104.14
   5   8  -2   69.20   85.87
   4   0  17  -17.40   78.91
  -4   0 -17   26.00   70.00
  -9  -5   5  200.16   78.75
   9   5  -5  106.29  117.16
   9  -5  -5  115.00  103.84
 -11   2  -1  181.65  110.17
  -9   5   5  206.53  136.29
  11  -2   1  193.08   74.50
  11   2   1  172.74   95.60
 -11  -2  -1  182.32  107.09
  11   2   1  241.09   79.15
  -6   0  16   23.45  120.94
  -6   0  16  -14.63   54.96
   6   0 -16  197.41  100.02
  -8  -3  12  123.24   85.33
  -8   3  12  229.88  116.65
   8   3 -12  264.14  142.87
   8  -3 -12   86.19  139.22
   8  -3 -12  202.65  103.96
   4   8   5  325.86  127.25
   4   8   5  141.94  104.21
  -4  -8  -5  261.84   86.28
   4  -2 -17  162.54  120.43
   4  -8   5  172.98  102.80
   4   2 -17  394.28  137.06
  -4   2  17  250.94  127.02
  -4  -2  17  338.82  111.76
  -4   8  -5  315.12  141.33
  -3   6  13   56.33   94.09
   3  -6 -13   16.05   65.82
  -6   6  10  161.10  109.51
  -3  -6  13   -6.55   65.49
   3   6 -13   43.01   95.31
  -6  -6  10  364.00  121.51
   6   6 -10  297.89  150.23
   6  -6 -10  299.12  125.71
  -9   5  -4  159.55  100.28
  -9  -5  -4  217.54   83.31
   9  -5   4  178.75   79.36
   9   5   4  168.75   78.25
   9   5   4  167.20  130.29
   9  -2 -11  321.21  103.94
  -9  -2  11  247.91   88.03
   9  -2 -11  515.83  193.05
  -9   2  11  383.33  112.05
   9   2 -11   -6.34  135.78
  -3   8   7  -39.13   78.53
  -3   8   7  148.00   86.21
  -3  -8   7  107.79   72.80
   3   8  -7   75.46   87.29
   0   2  18  139.83   80.27
   0   2 -18  119.84   90.07
   0  -2 -18 -104.75   66.44
   0  -2  18   15.86   60.30
   2   7  11    9.19   86.35
  -6   4 -13   46.32  135.66
  -6  -4 -13  120.63   92.87
   6   4  13  147.41   82.41
   2  -7  11    5.81   59.92
   6  -4  13  312.31   77.43
  -2   7 -11  -41.27   88.46
  -2   7 -11   66.12   92.27
  -2  -7 -11  114.11   74.51
  -8   6  -4  231.48  111.14
  -1  -2  18  -16.28   75.32
  -8  -6  -4  137.55   69.85
   3   0 -18   52.57   89.45
   1  -2 -18   -3.80   71.16
   8   6   4  153.71  104.57
  -3   0  18   26.43  103.24
   1   2 -18  -20.84   72.91
  -1   2  18    6.33   85.19
   8  -6   4  270.18   88.27
   2  -3  17  109.88   72.72
   3  -4 -16   47.83   73.55
   3   4 -16   61.03  107.98
   2  -3  17  258.55  101.47
  -2  -3 -17  -55.23   77.05
  -3   4  16   -6.54   98.56
  -3  -4  16   44.16   76.13
  -2   3 -17   -6.60   94.44
   2   3  17   71.37  104.79
  -8   6   5   -3.95   74.72
  -7   1 -14   41.20   65.20
  -9   3  10 -104.06  123.59
   7   1  14  120.08   69.96
  -9  -3  10   86.74   67.10
   8  -6  -5    2.23   55.66
   7  -1  14  116.18   65.86
   9   3 -10  300.99  106.14
  11   0   4   40.92   71.48
 -11   0  -4  142.71   77.18
  -8  -6   5    1.70   47.07
  -5   8  -2  -52.46  110.14
  -5  -8  -2  117.04   85.62
   9  -3 -10  108.44   80.04
  -7  -1 -14  -11.98   65.01
   5  -8   2  -36.42   69.45
   5   8   2  335.53   91.58
   5   7   8  524.59  127.91
  -5  -7  -8  134.48  109.63
  -8   2 -12   -5.72   64.88
   8  -2  12  -70.80   51.51
   5  -7   8  284.24   98.75
  -8   2 -12  -60.84   59.04
  -5   7  -8  271.70  151.95
   0   9   0  140.13   88.90
   0  -9   0    3.78   56.78
  -4   4 -15  328.20  109.62
   0   9   0  -65.05  101.23
   4   4  15  285.00  155.93
  -9  -2 -10 -105.92   74.04
  -9   2 -10   -5.81   67.23
  -4  -4 -15  349.38   94.42
   9   2  10   25.91   56.11
   9  -2  10   63.98   50.65
   4  -4  15   74.38   80.46
  -7   0  15   71.25   63.79
  -4   4 -15  267.25  137.52
   7   0 -15  148.19  130.87
 -11  -2   3   20.14   82.81
  11  -2  -3   78.77   68.87
  11   2  -3  -16.04   86.94
 -11   2   3   41.59   77.88
   7   7   2  -27.79   79.58
   7  -7   2   77.97   63.85
  -7   7  -2  154.05   85.16
  -7  -7  -2   26.81   47.80
 -10   1  -8  158.94   96.37
  10   1   8  230.13   94.36
 -10  -1  -8  168.31   87.57
  10  -1   8  226.12   73.87
   6   7   6  319.89  116.89
 -10  -1  -8  158.87   80.62
   6  -7   6  465.59  124.38
  -6   7  -6  356.99  156.46
   6   7   6  329.42  138.30
   8   2 -13  -14.15   93.25
   8  -2 -13  353.07   93.27
  -8  -2  13  -50.61   53.57
  -8   2  13   17.54   96.35
   8  -2 -13   -9.86   93.01
   2  -8  -8  -69.35   73.69
 -11   1   5  -57.08   71.36
  -2  -8   8  -44.23   65.70
   2   8  -8   -2.80  105.71
  11   1  -5   -4.41   70.86
  -2   8   8  -58.62  101.94
  -2   8   8  -21.08   92.21
  11  -1  -5  115.42   59.27
 -11  -1   5   61.70   64.73
  -2  -1 -18  310.91  125.66
   7  -7  -3  -45.53   94.58
   0   9  -1  323.93  133.42
   0   9  -1  541.68  135.34
   7   7  -3   76.87   92.83
   0   9   1  366.52  126.57
   0   9   1  312.91  124.90
   0  -9  -1  184.38   89.06
  -7   7   3  361.00  125.12
   2   1  18  479.80  170.54
  -7  -7   3  136.26   79.59
  -2   1 -18  328.20  124.00
   0  -9   1  134.24   87.47
   2  -1  18  392.52  130.93
   9   3   9  392.53   94.44
   9  -3   9  262.34   85.86
  -9   3  -9  260.54  116.38
  -9  -3  -9  153.50  123.76
 -10   3   7  133.00  112.83
 -10  -3   7  290.11   80.28
  10   3  -7  304.37  131.91
  10  -3  -7  147.68   84.33
 -10  -4   4   84.86   66.56
 -10   4   4   32.30   80.96
  10   4  -4  224.92   92.56
  10  -4  -4   55.34   89.37
  -7   5 -10  -81.50   78.90
   5  -8  -3  207.57  104.57
   5   8  -3  197.12  102.65
  -4  -1 -17   87.34   79.72
  -7  -5 -10   15.35   77.00
  -5  -8   3  199.13  101.46
   7   5  10  -24.34   86.12
   4  -1  17  175.15   83.15
  -5   8   3   42.63  114.31
  -4   1 -17   58.11   74.07
   4   1  17  -36.47   80.62
   7  -5  10   42.61   64.32
  11   2   2  500.25  140.52
   6  -1 -16   89.98  102.78
 -11   2  -2  465.36  134.50
  -4   3 -16  177.81   80.87
  11   2   2  407.28   87.83
  -4  -3 -16  123.00   80.46
  -6   1  16   53.14  154.93
   4  -3  16   58.45   93.99
  -6  -1  16   81.96   59.46
  -4   3 -16  128.59   90.29
  -6   1  16   96.22   71.38
   4   3  16   -8.41  107.30
   6   1 -16  255.64  131.57
 -11  -2  -2  419.13  164.90
  11  -2   2  387.52  100.23
  -4   6 -12   24.36   70.03
  -4  -6 -12  -79.93   69.46
   4  -6  12  -60.98   58.58
   4   6  12   28.69   87.34
  -4  -7  10  -12.38   60.79
  -4   7  10   59.96   88.29
  -4   7  10   19.41   61.63
   4   7 -10 -160.43   99.07
  -1   9   0  120.56  129.75
  -2   5 -15   -8.79   73.46
  -1  -9   0  311.56  115.04
  -3   3  17   19.06   88.00
   2  -5  15  -37.09   66.21
  -3  -3  17  -14.33   74.38
   1  -9   0  611.70  147.29
   3  -3 -17 -101.89   67.17
   2  -5  15  -10.95   64.35
  -2  -5 -15  107.10   63.84
   3   3 -17   84.06   88.71
   2   5  15    0.89   67.13
   1   9   0  431.66  145.74
   1   9   0  534.04  156.42
  -5   0  17  299.52  164.08
 -10  -4  -3   20.59   58.08
   5   0 -17  390.91  144.50
  -5   0  17  314.14   96.89
  10   4   3  -28.42  101.13
  10  -4   3   61.18   53.59
 -10   4  -3   46.41   76.53
  -3  -1  18   81.80   83.83
   3   1 -18   -0.24   79.23
   9   0 -12  -34.20   90.13
  -3   1  18  160.57  107.16
   3  -1 -18  -80.93   73.01
  -9   0  12  -67.48   62.00
  -3  -1  18  -28.29   47.23
  -3   8  -7  -71.95   86.10
   3  -8   7  -57.41   62.48
  -3  -8  -7   -0.52   73.71
  -1   9   1   47.87   89.62
  -1   2 -18   58.48   77.53
   1  -2  18  -68.52   66.39
   1   9  -1  193.80  104.49
   1   9  -1  138.87   75.66
   3   8   7  -25.56  108.76
  -1  -9   1    6.39   81.22
   1   2  18   65.84  116.73
  -1  -2 -18  -50.29   71.28
   1  -9  -1  102.57   75.56
  -5  -6 -11   73.06   86.33
   1   9   1  108.23   97.18
   5   6  11  125.20   93.65
  -1   9  -1  138.07   88.56
   5  -6  11  268.10   78.86
   4  -8  -6   44.87  100.84
   4   8  -6  -33.67  124.29
  -1  -9  -1  -29.78   87.19
   1  -9   1  235.02   96.33
  -5   6 -11  191.64  127.88
  -4   8   6    8.70  109.33
  -4  -8   6  179.32   79.89
   1   9   1   67.44  112.76
 -11  -1  -4  203.20   98.47
  11  -1   4   65.33   62.04
 -11  -1  -4   44.97   89.21
  11   1   4   61.37   61.57
  10   3   6   93.98   66.66
 -11   1  -4   49.48   95.25
 -10  -3  -6   59.79   77.81
  10  -3   6   -7.83   61.56
 -10   3  -6   -3.08  104.46
 -10  -3  -6  281.81   91.99
   0   9  -2  155.62   93.13
   0  -9  -2  167.78  101.90
   0   9  -2   82.79  102.45
   0  -9   2  201.80   81.46
   0   9   2  -95.44   91.40
   0   9   2  -69.62   91.42
  -6   7   7  265.98  113.17
   6  -7  -7  252.65  100.46
   6   7  -7  349.42  117.28
  -6  -7   7   24.30   90.19
   7   1 -15  -87.08  107.77
  -7  -1  15  -20.38   49.88
  -7   1  15   58.92   63.63
  -7   1  15    2.07  100.52
   7  -1 -15  -21.69   85.32
  -8  -4 -10   26.70   80.84
  -8   4 -10   -1.52   81.65
   8  -4  10   29.61   62.05
   8   4  10   83.69   66.62
   8  -5   8  138.08   60.72
  -2  -8  -8    5.41   94.16
  -8   5  -8  -31.88   88.92
   8   5   8   -0.08  103.07
   2  -8   8   64.38   46.47
   2   8   8   60.79   94.49
  -8  -5  -8   26.57   72.80
  -2   8  -8    7.55   88.51
   7   5 -11   10.66   86.36
  -2  -2  18   -2.37   70.27
  -2   2  18  111.18   89.71
  -7   5  11  268.28  120.32
   2   2 -18   -9.23   77.40
   7  -5 -11   70.76   97.96
   2  -2 -18   25.70   72.77
  -7  -5  11   70.82   62.54
  -2  -2  18  -12.95   49.64
  -8   5   9   58.09   82.05
  -8  -5   9    7.02   64.50
   5   8   3  298.13  105.99
   8   5  -9  -19.24   93.23
   5  -8   3  118.14   78.02
  -9   0 -11    2.78   51.62
   8  -5  -9   21.57   82.99
   9   0  11  -12.08   51.35
  -5  -8  -3  111.61   71.58
  -5   8  -3  309.29  124.75
  -6   3  15   11.02   99.00
  -8  -4  11  490.36  131.78
  -6   3  15  -26.91   83.31
  -8   4  11  789.45  216.37
  -6  -3  15   19.67   78.63
   6   3 -15  -51.85   89.02
   6  -3 -15  212.69  106.16
   8  -4 -11  627.60  170.25
   8   4 -11  357.55  164.58
   7   3  13  364.51  123.95
  -7   3 -13  393.49  127.24
  -7  -3 -13  458.67  131.07
   7  -3  13  372.91   99.17
   3  -7 -11   33.25   57.31
  -3   7  11  -20.47  108.86
  -3  -7  11  -48.36   63.51
   3   7 -11    4.55   78.78
  -6  -2 -15  -66.18   70.91
  -6   2 -15  175.93   67.62
   6   2  15  134.75   80.40
   6  -2  15   57.30   68.36
 -11   2   4   72.65   88.19
  11  -2  -4   36.86   66.34
   0  -6 -14   30.72   72.83
 -11  -2   4   84.49   76.07
  11   2  -4  205.20   86.09
   0   6 -14  167.14  156.01
   0  -6  14   40.30   81.12
   0   6  14  156.99   96.11
  -7  -7  -3   41.39   45.60
  -7   7  -3   93.73   87.59
   7   7   3   55.41  103.21
   7  -7   3  101.72   70.80
   1   9  -2  320.05  133.71
   1   9  -2  507.16  142.66
 -11   0   6 -125.02   83.19
  -5   5 -13  -30.65   76.52
  -1   9   2  638.38  164.54
   5  -5  13   41.04   50.82
   5   5  13  -17.42  101.97
  -1  -9   2  746.51  126.52
  -5  -5 -13   20.58   71.65
  11   0  -6  -69.99   83.99
   1  -9  -2 1057.35  205.28
  -5  -2 -16  -42.69   71.16
  -5   2 -16   64.70   64.05
   5   2  16   42.42   68.27
   5  -2  16    3.25   57.92
  -6   4  14  129.01   96.23
  -6   4  14  238.69  147.10
   6  -4 -14  390.04  143.04
  -5   7   9  148.04   98.96
  -6  -4  14  177.16   80.16
   5   7  -9  -69.06   93.14
  -5  -7   9  166.67   85.30
   6   4 -14  129.73  117.84
   5  -7  -9 -105.50   95.39
  -1  -9  -2   71.64   81.64
   1   9   2  -88.80   81.83
   1   9   2  114.18   70.98
  -1   9  -2   86.49   81.55
   1  -9   2    3.52   80.05
   3   5 -15  -80.33  138.87
  -3   5  15    8.59   97.96
   1  -6 -14  108.93   81.85
   1   6 -14  194.59  154.88
   3  -5 -15  192.90   93.60
  -1  -6  14   53.64   70.60
  -1   6  14  -59.73   91.18
  -3  -5  15   37.09   78.85
  -5  -1  17   32.29   48.39
  -5   1  17 -109.13   78.43
   5  -1 -17  -49.37   95.05
   5   1 -17  -61.39   94.80
  -5   1  17  -42.77   46.30
  -7  -7   4 1431.85  233.11
  -7   7   4  843.90  296.30
   7   7  -4  963.18  235.01
   7  -7  -4 1089.83  213.14
  -3   6 -13  -73.99   76.14
  -3   6 -13   -8.45   93.30
   3   6  13 -124.75  100.52
  -3  -6 -13    3.22   75.61
   3  -6  13  -13.77   50.75
   9   5  -6  149.62   93.87
   9  -5  -6   59.23   80.98
  -9   5   6   84.81   94.33
  -9  -5   6   95.08   69.48
  -5   4  15    1.30  153.55
   5   4 -15 -106.88  127.53
  -9  -1  12  442.68  119.78
   9  -1 -12  857.61  249.20
  -9   1  12  472.60  153.61
   9  -1 -12  311.44  131.37
   5  -4 -15    4.72   78.37
   9   1 -12  313.61  138.68
  -5  -4  15  -36.82   74.06
   5  -8  -4 1002.90  206.08
  -5  -8   4 1018.75  210.50
  -5   8   4  846.81  254.98
   5   8  -4  875.28  221.07
  11   2   3   16.90   81.88
 -11  -2  -3  -19.77   65.58
 -11   2  -3  -14.22   75.19
  11  -2   3  106.82   60.57
  11   2   3  -97.07   57.97
   9   5   5   17.18   52.24
  -9   5  -5  -22.62   75.19
   9   5   5   25.38   71.75
   9  -5   5   11.29   50.60
  -9  -5  -5  -62.77   53.21
  -4  -5 -14   89.64   83.94
  -4   5 -14   26.33   75.86
   4  -5  14  160.52   88.73
  -5  -3  16   92.98   76.69
   5   3 -16  -97.22   97.57
  -4   5 -14   89.90  116.14
  -5   3  16    9.65   96.68
   5  -3 -16  225.06   94.80
   4   5  14   72.34   83.61
   0   7 -12  329.59  135.10
   0  -7  12  198.76  109.39
  -8   0 -13  -45.84   68.55
   0   7  12  281.50  146.03
   8   0  13  -18.84   71.78
   0  -7 -12  272.33  114.30
   0   9  -3  -70.70   80.48
   0   9  -3   53.89   70.11
   0  -9  -3    3.19   71.38
   0  -9   3  -45.53   59.09
   0  -9  -3   19.27   87.56
   0   9   3   66.82   73.73
  -7  -4 -12  -31.31   67.03
   8  -6   5  209.94   88.20
  10  -4  -5   41.39   62.74
   0   8  -9  172.72   90.89
   8   6   5  300.93   82.97
   7  -4  12  -18.48   50.26
  -8  -6  -5  126.57   68.22
  -7   4 -12 -151.91  107.70
  -8   6  -5  361.20  121.60
   0   8   9  119.43  136.64
  10   4  -5  151.83   93.31
   7   4  12   14.43   60.33
   8   6   5  288.86  124.69
   0   8  -9   27.95   66.97
   0  -8  -9   90.54   81.68
 -10   4   5   94.29   88.15
 -10  -4   5   -3.63   61.12
  -4  -8  -6   11.88   83.73
   9  -1  11   69.02   59.45
  -4   8  -6  -24.62  112.88
   4   8   6  -18.31   92.81
   9   1  11   73.91   61.86
   4  -8   6   64.02   74.40
  -9   1 -11   -5.11   61.26
  -9   1 -11  154.48   78.46
  -9  -1 -11  -46.03   81.50
   8   6  -6   54.20  103.98
  -8  -6   6  147.00   67.27
   8  -6  -6  -69.43   76.34
  -8   6   6  197.39   95.96
 -10  -2   9  404.61  114.97
 -10   2   9  428.20  154.48
  10  -2  -9  361.77  114.68
  10   2  -9  594.65  177.24
  -7   3  14   46.23  120.77
   7   3 -14  -66.34  118.59
   7  -3 -14   90.23   71.88
  -7  -3  14  -16.31   53.45
   8   0 -14  392.89  156.86
  -7   3  14  -12.46   73.78
  -8   0  14  399.57  110.42
  11   0   5  -66.76   55.29
 -11   0  -5    3.74   74.54
  -1   7  12  124.02  116.92
  -1  -7  12  164.90   73.45
   1  -7 -12  -36.67   59.73
   1   7 -12  -21.04  113.83
  -1  -6 -14   77.57  100.63
   1  -6  14  222.22   95.16
   1   6  14  149.60  115.28
  -1   6 -14  169.53   90.87
   1  -6  14   43.79   74.23
  -7   6  -8   68.58  107.63
   7   6   8   -7.06   75.18
   7  -6   8  112.93   67.32
  -7  -6  -8  131.41   91.72
   2   9   0  110.99   79.77
 -10   0  10  351.36  115.75
 -11  -1   6  113.41   87.04
   2  -9   0  -21.56   75.11
 -11   1   6  169.46   84.56
  -2   9   0   59.21   92.01
  11   1  -6  106.23   79.61
  11  -1  -6   43.41   58.18
  10   0 -10  426.38  144.40
  -2  -9   0    7.48   85.98
  -2  -9   0   -1.51   71.61
  -1  -8   9   10.86   57.17
   1   8  -9   79.42   79.59
  -1   8   9   15.41  118.19
   1  -8  -9  -96.28   64.16
  -3   4 -16  224.91  115.04
 -10  -4  -4   25.24   49.86
  -3  -4 -16  224.20   94.35
   3  -4  16  286.54  111.55
   3   4  16  210.37  101.28
  10   4   4   23.58   78.94
  10  -4   4    7.00   49.94
 -10   4  -4   -3.75   70.42
   3  -4  16  136.42   90.71
  10   4   4 -124.06   78.97
   9  -4  -9  -75.24   72.72
  -9  -4   9   -5.18   52.30
  -9   4   9   61.69   87.86
   9   4  -9  -38.56   94.26
  -1   9   3  -42.16   74.71
  -1  -9   3  103.77   81.14
   1  -9  -3  111.24  103.83
   2  -9  -1   33.36   93.23
   1   9  -3   39.97   77.14
   1  -9  -3  -45.73   77.46
   2   9  -1  -16.51   64.22
  -2   9   1   61.08   99.04
   6   5  12   23.71   79.73
   6  -5  12   42.67   47.58
  -6   5 -12  -30.44   89.84
  -6  -5 -12  -19.59   67.92
   2  -9   1  -19.44  101.31
   2   9   1  134.96  100.75
  -2  -9  -1  408.42  104.58
  -2  -9  -1  188.19   82.16
  -2   9  -1   47.03  110.28
  -4   7 -10  -21.69   94.66
  -4  -7 -10  -89.28   82.33
   1  -9   3  141.31   64.21
   4   7  10  -20.67   83.77
  -1   9  -3   44.18  116.09
   1   9   3  101.13   84.67
   1   9   3  -73.58   77.65
   4  -7  10  -31.24   52.66
   7  -2  14  204.99   71.23
  -7  -2 -14  281.96   89.31
   3   0  18   62.50   99.76
  -7   2 -14  -22.22   68.84
   7   2  14  189.05  105.09
  -3   0 -18   32.59   94.66
  -6   6 -10    8.21  127.76
  -6  -6 -10   74.87   87.98
   6  -6  10  124.25   64.65
   6   6  10   17.91   99.70
  -9  -4  -8  119.79   89.01
   9  -4   8    0.03   52.86
   9   4   8   -8.32   58.09
  -9   4  -8   35.47   82.27
   5  -8   4  126.01   90.30
   5   8   4  244.23  104.09
  -5  -8  -4   90.45   75.42
  -5   8  -4   -8.58  114.05
   5   6 -12  180.42  138.40
  -5   6  12  329.12  164.39
   1   7  12   53.85   91.94
  -1   7 -12  169.13   96.80
   1   8   9  153.91   89.92
  -1   8  -9  -90.77   75.13
  -1  -8  -9  103.12   73.37
  -5   6  12  198.02  116.48
  -1  -7 -12   -6.43   80.74
  -5  -6  12  585.60  125.78
  -1   8  -9 -120.23   64.68
  -1   7 -12   36.99   61.30
  -8  -1 -13   81.92   82.33
  -8   1 -13  350.60   97.84
   8   1  13   36.39   80.21
   8  -1  13  178.30   66.64
  -3   8   8  -30.65  144.29
  -2  -6  14   53.96   79.55
   2  -6 -14   21.93   76.94
  -2   6  14   39.44  100.23
   3   8  -8  443.63  121.75
  10   2   8   33.99   57.38
  -3   8   8  331.36  114.48
  -7   6   9   78.31   92.45
  -3  -8   8  127.04   95.83
   2   6 -14  314.14  147.50
  -7  -6   9  102.65  100.57
   7  -6  -9  -23.40  114.72
 -10  -2  -8   24.12   79.56
 -10   2  -8    8.23   71.32
  10  -2   8  101.26   61.35
   7   6  -9  108.66   98.24
   7  -4 -13   72.30   73.10
  -7  -4  13   47.62   78.81
  -7   4  13   39.07   83.95
   7   4 -13   23.50   91.89
  -7   4  13   57.37  111.73
  -2  -2 -18   51.16  119.78
  11   2  -5    2.82   86.65
   3  -7  11  186.04   68.30
   2  -2  18  375.84  133.13
   2   2  18  382.18  142.06
 -11  -2   5   54.82   69.58
  -2   2 -18  306.04  123.28
  -3  -7 -11  148.09   91.04
  11  -2  -5   51.76   72.81
  -3   7 -11   14.64   98.22
   3   7  11   25.86  110.69
   7  -7   4   39.18   56.12
  -7   7  -4    9.50   81.97
  -7  -7  -4  -70.23   42.73
   7   7   4  129.26   75.11
  -2   9   2  110.39   97.38
   2   9  -2    8.44   81.13
   2  -9  -2  185.32   94.88
  -2  -9   2   36.19   76.90
  -8   1  14    3.16   63.17
 -11   1  -5  179.11   73.51
  -6  -7  -7  -62.60   94.87
   8  -1 -14  144.20  137.28
  11  -1   5   32.00   53.28
  -6   7  -7 -120.10  104.02
  11   1   5   25.62   61.06
   8   1 -14  -20.77  158.78
   8  -1 -14  180.68   93.96
   6   7   7  -48.00   86.48
 -11  -1  -5   63.36   71.97
  -8  -1  14    1.86   81.19
   6  -7   7  -93.95   62.00
 -11  -1  -5 -109.13   79.46
   4   2  17   32.61   60.91
  -4   2 -17 -100.27   81.03
   4  -2  17   57.88   70.43
  -4  -2 -17   66.36   67.05
 -10   0  -9  -30.21   66.44
   0  -4  17   52.92   64.37
   0   4 -17  -18.29   86.55
 -10   0  -9   59.75   60.11
   0  -4 -17  -56.02   78.56
   0  -4  17   40.65   73.05
   0   4  17  189.99   97.05
  10   0   9  -11.93   52.51
  -6   2  16  -22.64  176.59
  -6   2  16  -61.11   73.70
   6   2 -16 -174.82  134.10
   6  -2 -16  -41.90  100.77
  -6  -2  16  -44.35   57.03
   3   3  17  630.30  187.36
  -3  -3 -17  520.71  128.77
   3  -3  17  220.39  120.61
  -3   3 -17  784.40  176.60
  10  -1 -10  238.77  152.36
 -10  -1  10  224.14  102.75
 -10   1  10  354.96  133.13
  10  -1 -10  331.85   87.04
  10   1 -10  217.45  159.13
  -2  -9  -2  143.86   65.90
  -2   9  -2  -88.02   73.63
  -4  -6  13   37.75   68.50
 -10  -3   8  660.27  143.01
   2  -9   2  -33.40   68.76
   4  -6 -13  -11.46   71.37
  -1  -4  17 -113.59   80.80
  -2  -9  -2   11.19   69.47
   1  -4 -17   34.48  101.18
   4   6 -13   12.26   83.01
  10  -3  -8  730.88  183.07
  10   3  -8  707.13  203.00
  -4   6  13  -61.18  111.03
  -1   4  17   21.06   95.54
 -10   3   8  734.33  220.71
   1   4 -17  -35.58  114.53
   2   9   2  -26.59   71.52
   7   7  -5  316.61  146.45
  -7  -7   5  366.78  124.80
  -7   7   5  356.12  134.02
   7  -7  -5  279.31  107.68
  -4   0  18   44.88   94.31
   4   0 -18  169.19  102.36
   0  -9  -4  148.83   83.11
  11   3  -1   73.38   83.29
   0   9  -4  150.58   93.43
  11  -3  -1  179.57   89.81
  -3   2  18  211.37  112.35
   3   2 -18  183.34   91.84
  -3  -2  18  -10.73   77.27
   3  -2 -18  -16.22   94.37
 -11  -3   1  193.01   99.51
 -11   3   1  -36.48  104.60
   0   9   4  -84.77   84.63
   0   9  -4   71.66   88.30
  -4   8   7  377.21  129.13
   4   8  -7   99.05  126.40
   4  -4 -16  -49.35   65.92
  -4   4  16  277.90  112.59
   4  -8  -7  262.43  134.39
  -4  -4  16  -45.84   68.30
   4   4 -16   36.67   91.44
  -4  -8   7  398.15  118.91
 -11   3   0  928.73  218.08
  -5   8   5  258.19  116.34
  -3   1 -18  -18.70  101.08
  11   3   0  817.08  200.56
  -3  -1 -18  436.23  115.40
 -11  -3   0 1355.02  207.27
   3  -1  18  150.78  112.53
  -5  -8   5  178.17  102.10
   5  -8  -5  318.52  104.87
   3   1  18  133.98   95.23
  11  -3   0  949.00  168.04
   5   8  -5   67.43  120.71
  -2  -7  12  128.17   73.36
   2  -7 -12   36.75   59.41
  11   2   4   -8.55   90.08
  -2   7  12  -84.87  115.74
  11  -2   4    2.37   62.71
 -11  -2  -4  167.61   76.37
  11   2   4  163.02   63.02
 -11   2  -4   40.97   93.87
   2   7 -12  -44.66   90.07
  -7   2  15  122.45   74.44
  -7  -2  15   10.72   61.47
  -7   2  15   45.72   98.49
   7  -2 -15   43.99   89.32
   7   2 -15   -9.96  117.25
   5  -5 -14   -0.04   59.75
  -5   5  14  -78.94  106.91
  -5  -5  14   62.62   76.50
   5   5 -14  -28.53   78.35
   5  -7   9  134.67   77.04
  -5  -7  -9  157.07   91.35
   5   7   9  164.07  108.86
  -5   7  -9  -46.20  142.22
  -3   5 -15  -24.02  112.12
  11  -3  -2   13.83   60.78
 -11  -3   2   -5.51   70.37
  11   3  -2   39.18   74.46
  -3   5 -15  -37.90   82.77
  -2   8   9   77.07  134.73
   2  -8  -9   69.33   74.77
   2   8  -9 -100.32   92.98
  -3  -5 -15  -31.47   74.24
 -11   3   2  107.67   85.03
  -2  -8   9   94.91   66.10
   3   5  15  -23.87   75.37
   3  -5  15  -52.87   59.22
 -11   0   7  537.38  131.60
 -10   3  -7  167.05  117.77
 -10  -3  -7  197.13  119.44
  11   0  -7  215.02  105.93
  10   3   7  191.06   87.51
  10  -3   7  171.20   85.41
   1   9  -4  350.03  117.37
   1  -9  -4  391.20  150.58
  -1   9   4  466.28  133.28
   1  -9  -4  429.34  171.70
  -1  -9   4  248.30  150.55
  -6  -7   8  456.61  144.71
  -6  -6  11  331.26  106.27
   6  -6 -11  244.18  113.37
  -6   7   8  349.28  151.69
  -6   6  11 -104.78   88.29
   6   6 -11  221.85  107.16
   6  -7  -8  542.98  190.78
  -6   6  11  217.47   94.28
   6   7  -8  417.14  162.55
  -6  -5  13  -23.28   78.74
   6  -5 -13  213.73   93.98
   6   5 -13   69.76   92.07
  -6   5  13 -101.07  106.51
  -6   5  13   52.84   93.14
  11   3   1   13.46   80.03
  11  -3   1   34.89   77.40
 -11   3  -1  118.96  104.71
 -11  -3  -1  219.58   76.59
  10   1   9   -4.35   70.32
  10  -1   9  -42.57   55.24
 -10  -1  -9   22.54   59.03
 -10   1  -9   55.13   74.28
   0   0  19  -17.06   95.18
  -2  -9   3   37.94   62.59
   3  -8   8  242.63   75.10
   0   0 -19  -25.41   69.82
   2  -9  -3 -133.20   97.49
   3   8   8  314.03  144.43
  -2   9   3    0.15   98.55
  -3   8  -8  331.57  122.88
  -3  -8  -8  244.02  132.18
   2   9  -3  121.16   84.33
   1   4  17   64.75   87.98
 -10   4   6  336.74  143.67
  -1  -4 -17  -94.30   79.73
  -1   4 -17   42.15   93.45
   4  -3 -17  148.19  102.56
   4   3 -17   -8.41  134.85
  10  -4  -6  453.50  127.91
 -10  -4   6  429.09  128.59
   1  -9   4   25.52   59.14
  -1   9  -4   -2.13  100.77
   1  -4  17   34.71   68.34
   1  -4  17  154.53   86.47
  -4   3  17  265.92  143.68
  10   4  -6  525.48  212.65
  -1  -9  -4   30.49   91.67
   1   9   4  -41.47   89.52
  -4  -3  17  124.44   68.42
   1   9   4  -61.34   69.63
   1   0 -19  249.21  151.34
  -1   0  19  236.14  108.60
  -9  -5   7   -1.98   56.40
   9  -5  -7   -6.10   71.00
  -9   5   7 -117.19   87.79
   0   5 -16    0.72   89.21
   0  -5 -16  111.93   70.54
   9  -3 -11   26.63   81.99
  -9  -3  11  -36.07   74.56
   0   5  16   18.99   95.30
  -9   3  11  107.29   92.02
   9   3 -11  144.14   95.00
   0  -5  16 -100.96   60.25
  -5   2  17  137.35  131.29
  -4   1  18   -1.25   82.50
   4  -1 -18   72.00   95.08
  -5  -2  17   75.20   74.24
   5   2 -17   52.38  122.83
  -4  -1  18   40.30   53.77
   5  -2 -17   24.47  117.69
   4   1 -18  -74.04   74.44
   0   3 -18   78.35   98.14
   2  -6  14  196.86   93.54
   0  -3 -18  268.09  103.02
  -2   6 -14  232.09   90.79
   0  -3  18   89.21   65.90
   0  -3  18  -31.41   92.19
   0   3  18  147.70   90.95
   2   6  14  167.99  119.48
  -2  -6 -14   30.02  110.72
  -2   6 -14  217.36  118.04
   1   5 -16 -153.53  110.93
  -1  -5  16  103.46   84.56
   1  -5 -16  -56.68   72.15
  -1   5  16   40.38   84.58
  -9  -2  12  -39.65   59.61
  -9   2  12   38.99   85.86
  -1   3  18  217.41  100.14
   9  -2 -12  642.88  156.17
   2   9   3   26.63   74.96
   9   2 -12  -76.67   99.22
  -1  -3  18   34.57   81.77
  -2  -9  -3  -23.79   58.63
   2  -9   3   56.31   62.95
   9  -2 -12   73.64   64.96
  -1  -3  18  -67.02   86.62
   1  -3 -18   31.38   80.00
   1   3 -18  -14.83  101.06
  -2   9  -3  -10.76   74.82
   2   9   3  -16.71   65.99
  -9   5  -6  277.89  138.51
   9   5   6  165.52   78.41
   9   5   6  231.70  105.49
   9  -5   6  210.64   85.91
  -6   0 -16   15.12   98.66
   6   0  16   61.19   71.75
   8   3  12  287.47  120.29
   2  -4 -17  288.39  117.90
   8  -3  12  249.52   80.66
  -2  -4  17  262.81  127.36
  -8  -3 -12  233.94  103.79
  -2   4  17  115.51  162.50
  -8   3 -12  224.13  113.84
   2   4 -17  329.71  170.99
  10  -4   5  888.25  160.37
   8   6   6  -75.61   72.03
  10   4   5  675.54  209.94
  -9   3 -10   66.99   76.87
   8   6   6   42.75   83.16
  -9  -3 -10  -71.02   69.07
   8  -6   6  104.16   57.19
  -8   6  -6    8.68   84.81
  10   4   5  868.00  184.10
 -10  -4  -5  910.13  147.29
   9  -3  10   53.51   51.89
   9   3  10  -60.36  100.72
 -10   4  -5  595.26  196.54
 -11   3   3  281.06  125.26
  11   3  -3   27.43   91.14
  11  -3  -3  176.17   96.86
 -11  -3   3  188.32   79.24
  -8   6   7   72.68  100.12
  -8  -6   7   49.00   66.75
   8  -6  -7   49.02   84.51
   8   6  -7  177.33   92.17
  -2   8  -9   44.75  100.57
   8  -3 -13  131.62   98.08
   2   8   9  117.44  104.55
  -8   3  13  -31.17  111.99
   2  -8   9   54.91   60.16
   8   3 -13  -64.47   94.99
  -8  -3  13  111.98   60.66
   8  -3 -13  -10.24   87.37
  -2  -8  -9  106.53   86.00
   9   2  11   -7.58   82.03
  -9   2 -11  -37.08   83.13
   9  -2  11   43.31   57.61
 -11   0  -6  -14.75   69.50
  11   0   6   86.84   62.72
  -2  -7 -12   72.05   77.00
 -11  -1   7  349.61  107.61
  11   1  -7  207.63  143.74
   2   7  12   37.04   97.11
   5  -8   5  -12.16   62.42
  -2   7 -12  -47.11   95.39
   2  -7  12   -6.21   48.25
 -11   1   7  437.52  126.09
  11  -1  -7  378.40  103.58
  -2   7 -12  146.93   88.00
   5   8   5   88.91   79.74
   5   8   5  120.26   83.82
  -5   8  -5   -8.69  123.69
  -8  -5  -9    6.91   70.46
  -8   5  -9  -49.66   82.57
   8   5   9   22.20   88.57
   8  -5   9   60.71   57.69
 -11   3  -2   33.71   87.74
  -4  -7  11  238.98  103.69
  -4   8  -7  356.07  133.83
  -4  -8  -7  195.16  129.19
   4   7 -11  195.05  133.30
  -4   7  11  340.22  154.15
 -11  -3  -2  -37.75   75.61
  11  -3   2   46.61   57.67
  11   3   2   12.45   98.46
   4   8   7  395.81  153.73
   4  -8   7  190.62  104.90
   0   1  19   89.10   89.02
   0  -1 -19  -30.44   77.80
   0   1 -19  125.08   89.68
   0  -1  19   44.11  125.69
  11   2  -6  344.96  129.45
   5   0  17  323.00  128.91
  -5   0 -17  217.84  118.91
  11  -2  -6  175.84   86.27
 -11   2   6  335.80  126.28
 -11  -2   6  263.46  116.69
   8   5 -10  146.86  119.88
  -8  -5  10  183.34   82.48
   8  -5 -10   69.07   86.73
  -8   5  10  -64.36  109.22
   1  -1 -19  217.16   82.35
   7  -5  11   14.58   60.51
  -6   8   0  259.84  125.97
   7   5  11   69.26   93.06
  -7   5 -11  243.43   97.49
   1   1 -19  -71.43  109.48
  -6  -8   0  260.48  135.99
  -1   1  19  114.11   90.00
   6   8   0  300.89  113.33
  -7  -5 -11  -22.96   76.15
   6  -8   0  144.25   90.42
  -1  -1  19  -52.53  102.29
  -4   5  15   90.10  128.03
   4  -5 -15  102.76  109.47
  -4  -5  15  232.35  108.33
   4   5 -15  118.24  177.03
  -7   7  -5  186.95  109.55
   6  -8  -1  113.94   72.47
  -3  -9   0  309.64  155.85
   7  -7   5   81.61   78.02
  -6   8   1   50.71   99.22
   6   8  -1   -3.69   85.55
   3   9   0  253.98  154.81
   7   7   5  122.39   81.97
  -6  -8   1   60.45   95.40
  -1   0 -19   17.92   74.40
  -3   9   0  779.10  201.76
   1   0  19   22.57  102.31
   3  -9   0  652.15  162.30
   1  -5  16  -87.81   51.47
  -1  -5 -16  -25.37   72.30
  -1   5 -16  245.64   86.68
   1   5  16   17.32   79.49
   9  -6  -1   55.41   66.30
  -9  -6   1   52.31   61.37
   9  -6   0  222.29   80.87
   9   6  -1  141.62   82.26
  -9   6   0  103.82   92.47
   9   6   0   67.89  108.03
  -9  -6   0  174.08   81.47
  -9   6   1   76.89   88.05
   3   9  -1   -1.38   71.19
   3  -9  -1  -10.34   70.17
  -3   9   1    3.71   86.31
   1  -3  18   68.46  103.78
  -3  -6  14   12.38  108.92
  -1  -3 -18  107.76   90.31
   1   3  18  122.17   88.17
   3  -6 -14  118.76   81.81
  -3   6  14   87.25  110.51
   3   6 -14   20.17   98.03
  -1   3 -18 -115.71   89.91
   0  -9  -5    9.61   87.20
  -6   1 -16   47.26   91.63
  -2   0  19 -122.52   85.98
   6   1  16  -41.75   76.59
  -6  -1 -16   94.64   65.65
   0   9  -5   20.79   60.87
   0   9   5   52.12   96.63
   2   0 -19  -27.19  104.96
   0   9   5  -45.66   91.61
   6  -1  16   11.04   63.94
   5   7 -10  -25.52  106.37
  -5   7  10  115.23   92.33
  -5  -7  10   19.52   69.47
  -5   7  10    8.53   66.58
  -7   0 -15  459.60  123.01
   7   0  15  609.49  130.83
   3   9   1  -40.38   83.80
   6   8   1  281.72  100.81
  -3   9  -1   81.05   95.97
   3  -9   1 -107.90   70.02
   6  -8   1  110.44   81.25
  -3  -9  -1   18.11   62.23
  -6  -8  -1  106.17  124.11
  -6   8  -1  193.81  120.66
  -7  -7   6  -55.00   78.85
   7  -7  -6  128.17   88.77
  -7   7   6   62.31   86.50
   7   7  -6  147.61  109.28
  -2  -9   4  -16.55   74.13
  -5   4 -15  389.31  107.83
   2   9  -4  -59.63   71.36
   5   4  15  -39.12  112.73
  -5  -4 -15  -30.57   97.22
   5  -4  15   89.79   68.92
  -8  -2 -13  594.52  155.65
   8  -2  13  293.72  122.51
  -5   4 -15  128.71  102.52
   8   2  13  288.87  142.93
  -6  -8   2  986.48  191.58
  -6   8   2  641.47  211.13
   6  -8  -2  717.71  181.78
  -2   3  18   22.59  119.46
   2   3 -18  126.52  117.98
  -2  -3  18   10.24   74.79
   6   8  -2  703.41  202.06
   2  -3 -18  149.44   89.23
  -2  -5  16  310.75   92.54
   9  -6  -2   26.17   56.38
   2  -5 -16   43.47   99.60
   2   5 -16  124.48  107.27
  -2   5  16  -93.00  109.90
   9   6  -2  -16.63   91.90
  -9   6   2  -24.61   99.26
  -9  -6   2   34.82   54.59
  11   1   6  103.79   57.46
  11  -1   6 -116.53   63.51
 -11  -1  -6  -36.20   77.69
 -11   1  -6   88.24   72.90
 -11  -1  -6   62.74   85.37
  -9   6  -1   83.45   68.94
  -8   4 -11   17.48   96.93
   8  -4  11   18.55   48.99
   9   6   1   28.23   86.66
   8   4  11   -0.16   61.75
  -8  -4 -11  -31.31   66.19
   9  -6   1   10.69   50.82
  -9  -6  -1  -64.54   45.98
  -8  -2  14   39.42   64.20
 -11  -2  -5   22.52   81.18
   8   2 -14  -72.88  138.46
  11  -2   5  -13.25   75.72
  -6   4 -14   45.10   71.26
  -8   2  14   10.44   91.73
  11   2   5  -58.55   63.17
   5  -8  -6   18.16   85.59
   8  -2 -14 -115.09   82.79
   6  -4  14  -16.61   55.19
   6   4  14   50.88   93.44
  -6  -4 -14   54.89   75.88
   5   8  -6  -84.50   94.76
   8  -2 -14 -134.02  128.95
  -5  -8   6  -57.56   78.09
  -5   8   6   24.43  102.87
 -11   2  -5  -16.52  101.01
 -11  -2  -5 -120.90   75.94
  11   3  -4   12.98   77.30
  -6   3 -15   72.06   79.48
   6  -3  15   50.60   73.86
  -1   9   5   58.29   95.26
   1   9  -5   63.59  120.69
 -11  -3   4   14.76   66.13
  -6  -3 -15   31.80   72.14
 -11   3   4    2.88   82.72
   1  -9  -5  116.60  118.63
   6   3  15   28.34   64.34
  11  -3  -4   52.12   66.99
  -1  -9   5  306.61  108.50
   1  -9  -5  431.92  125.64
  -7   5  12  145.32  164.03
  -3  -9   2  208.10  110.04
   7  -5 -12  275.92  160.46
   3   9  -2  114.68   89.89
  -3   9   2  127.43  117.78
  -7  -5  12  282.15   94.38
   7   5 -12  406.30  131.57
   3  -9  -2   99.24  102.29
   5  -6  12  -20.50   58.44
  -5  -6 -12   48.64   72.05
   5   6  12   19.35   75.19
  -5   6 -12  105.86   89.33
  -5  -1 -17  -18.95   75.16
  -8   4  12  445.40  128.33
  -9   0  13  209.09   90.99
  -8  -4  12   46.88  102.12
   5  -1  17  -44.01   70.89
  -5   1 -17   76.84   69.85
   9   0 -13  130.33  223.30
   8   4 -12   31.51  103.81
   8  -4 -12  -62.51   95.31
   5   1  17  108.67   77.47
   2   9   4   21.09  100.47
   2  -9   4   22.26   70.81
  -4   6 -13   93.24   91.74
  -2  -9  -4  -57.60   74.70
 -10   2  10  402.20  104.19
  -2   9  -4  -32.76   83.50
  10   2 -10  231.66  148.70
   4   6  13   59.80  108.24
 -10  -2  10  127.43   78.98
  -4  -6 -13  140.84   90.64
   2   9   4  -58.58   55.48
   4  -6  13  122.24   78.26
  10  -2 -10  -50.61   84.55
   5  -3  16   10.22   66.20
  -5   3 -16   60.55   71.29
   5   3  16  -26.53   72.41
  -5  -3 -16   14.32   69.52
  -1   1 -19  138.45   88.79
   1  -1  19  -14.22   77.59
  -1  -1 -19   61.87   74.72
   1   1  19   31.51  112.32
  10  -5  -1  -24.97   72.61
   0  -8 -10  173.70   81.82
   0   8  10    9.13   94.76
   0   8 -10  -71.61  103.81
  10   5  -1  188.45   89.00
 -10   5   1   99.33   87.90
   0  -8  10  -41.02   75.08
 -10  -5   1  100.71   67.04
   3   7 -12  145.96  114.13
  -7   6  -9  -31.90   86.64
   3  -7 -12  126.16   97.22
   7   6   9  -37.42   80.91
 -10   5   0   19.03  102.78
  -3  -7  12   87.60  116.32
   1  -9   5   16.75   51.87
  -1  -9  -5   55.70   76.28
  10  -5   0  110.81   85.78
  -1   9  -5   55.54  111.91
   1   9   5  -25.00   95.24
 -10  -5   0  346.85   91.88
  -3   7  12  147.59  156.84
   7  -6   9  -20.23   53.99
  -7  -6  -9   72.42   65.21
  10   5   0   97.65  103.27
  -3  -9  -2  -22.48   61.80
   3  -9   2   76.63   82.19
   3   9   2   30.01   79.58
  -3   9  -2    5.76   82.85
  -3  -2 -18  154.75  123.25
   6  -8   2   40.98   61.03
   6   8   2  -66.71   79.45
  -6  -8  -2   52.40   86.67
   3   2  18  133.80  157.02
   3  -2  18  199.30  124.71
  -3   2 -18    9.45   89.80
   2  -1 -19 -128.65   85.24
  -9  -4  10  107.37   72.81
  -2  -4 -17   20.48   65.41
   9   4 -10  -96.27  151.93
   2   1 -19   14.58   92.63
   2   4  17  -14.19   73.37
   2  -4  17  -29.08   59.71
  -2  -1  19   64.56   89.46
   2  -4  17  -33.44   71.69
   9  -4 -10   13.86   99.30
  -9   4  10  437.18  118.11
  -2   1  19  197.81   94.14
  -2   4 -17  143.49   82.05
  11   3   3    9.61   52.58
  -9   0 -12  -25.06   53.66
   9   0  12  -13.23   60.61
  11   3   3  -82.77   78.48
 -11   3  -3 -101.58   92.43
 -11  -3  -3  -16.02   75.22
  11  -3   3   -7.41   70.78
   7  -1  15  135.94   69.40
  -7  -1 -15   18.09   91.75
  -7   1 -15  170.73   83.34
   7   1  15   19.67   78.17
  -1  -8  10  -92.16   62.58
  -1   8  10  118.44  119.65
   1   8 -10  150.85  107.39
   1  -8 -10   43.76   69.01
   3   8  -9   80.81   93.84
  -3  -8   9    7.90   65.44
  -3   8   9    8.47  104.07
  10   5  -2   40.94   73.56
   6  -7   8   90.48   86.15
  -6   7  -8  216.70  135.66
 -10   5   2   37.62   77.05
  10  -5  -2  -10.60   57.68
 -10  -5   2  -22.48   51.71
  -6  -7  -8  161.87   97.99
   6   7   8  141.43  112.64
   6   0 -17   88.56   93.40
  -6   0  17  -38.58   52.86
   7   0 -16   24.66  113.00
  -9  -6   3   -0.64   67.51
   9   6  -3   40.28   76.02
  -9   6   3   -8.88   81.39
  -7   0  16   -1.92   69.08
   9  -6  -3   44.36   63.50
   6  -8  -3   58.45   84.06
  -6  -8   3   32.08   88.40
  -6   8   3  106.41  104.16
   6   8  -3  122.85   93.89
  10  -5   1   97.35   85.20
 -10   5  -1  -52.19   87.71
  10   5   1  115.76   84.94
 -10   0  11  -21.99   64.39
  10   0 -11  -39.44   96.44
  -9   4  -9   59.48   83.80
   9  -4   9  -37.54   53.64
  -9  -4  -9 -133.08   67.71
   9   6   2   40.87   89.83
   9   4   9  103.29   61.74
  -9  -6  -2   21.28   51.93
   9  -6   2  136.24   70.01
  -9   6  -2    3.10   97.03
  -4  -8   8  210.14  103.03
   4   8  -8  277.76  140.88
  -4   8   8  150.99  118.69
   4  -8  -8  123.53  119.63
  10   4  -7  -85.33   80.40
 -10  -3   9  245.57   82.16
  10   3  -9  277.20  153.97
  10  -4  -7    9.77   68.38
 -10   4   7   31.13   73.46
 -10  -4   7    8.87   52.34
 -10   3   9   34.83  118.49
  10  -3  -9  177.75  125.41
 -10   2  -9   12.20   71.85
  -7  -6  10   99.68   90.52
   7  -6 -10  123.79  103.52
  -7   6  10  129.93  113.19
   7   6 -10  212.60  126.16
 -10  -2  -9  341.92   89.93
  10   2   9  -17.73   70.39
  10  -2   9  -22.10   53.16
  -4   4 -16   42.91   86.26
  -4  -4 -16 -103.73   63.19
  -4   4 -16   94.58  104.40
   4   4  16  289.19  100.26
   4  -4  16   47.97   71.66
  -9   1  13   -6.12   89.83
   9   1 -13 -211.26  127.02
  -9  -1  13  -61.61   69.66
   9  -1 -13  -75.79  141.87
  -3  -9   3  -27.93   64.38
  -3   9   3    9.21   93.00
   3   9  -3   83.64   73.43
   3  -9  -3  -52.59   81.43
  11   0  -8   99.30  116.47
 -11   0   8  161.89  104.05
   1   8  10    2.71  103.58
  -1  -8 -10  -67.03  103.35
  -1   8 -10 -154.16   98.84
  -3   4  17  109.54  101.40
   3  -4 -17   36.71   88.25
  -3  -4  17   66.70   86.56
   3   4 -17  -62.23  118.55
   4   2 -18   18.55  102.76
  -4  -2  18  -26.06   86.23
   4  -2 -18  213.74  128.49
  -4   2  18  191.23  103.97
   4   0  18  452.08  140.18
  -4   0 -18  440.12  140.34
  -7   3 -14  118.53  102.07
   9   5  -8   37.14   82.37
   7   3  14  380.08   99.38
  -9   5   8   -5.75   88.19
  -7  -3 -14   38.02   93.95
   9  -5  -8   29.17   79.97
   7  -3  14   65.97   76.05
  -9  -5   8  -67.29   63.17
  -9   1 -12   61.21   69.03
  10   4   6  108.68   57.18
  10  -4   6   94.91   69.05
  -9  -1 -12  166.69   94.10
   9  -1  12   59.02   59.39
 -10   4  -6   36.64  113.57
   4  -7  11  121.39   75.63
   9   1  12   -2.92   64.21
  -4  -7 -11  192.86  103.96
   4   7  11  107.68  123.65
  10   4   6   62.01   97.30
  -4   7 -11  115.68  102.22
  10  -5  -3  101.61   82.72
 -10  -5   3  260.82   83.85
 -10   5   3   97.46  139.97
  10   5  -3  162.33  111.08
   2  -5  16  -13.33   63.70
   0   7 -13  -84.14  114.61
   2   5  16   58.94   75.56
  -2  -5 -16  155.31   85.52
   0  -7 -13  184.20   83.13
   2  -5  16 -140.28   73.60
   0   7  13   31.09  107.23
  -2   5 -16   60.02   92.71
   0  -7  13  101.26   78.80
   3   9   3  117.47  119.74
   5  -8   6  147.47   69.56
   2   0  19  -75.88   76.31
   5   8   6   48.72  103.02
  -3   9  -3  201.47  109.52
   3  -9   3   38.24   73.90
  -3  -9  -3  100.33   73.57
  -2   0 -19  -53.98   79.04
  -5   8  -6  161.13  110.32
   5   8   6  -37.40   55.61
  -6   6 -11   53.29  103.14
   6   6  11   66.77   95.18
   5  -5  14   16.64   52.14
  -6  -6 -11   84.89   89.06
   6  -6  11    1.94   67.66
  -5   5 -14  -41.25   71.18
  -5  -5 -14  -33.87   79.13
   5   5  14   -1.67   88.77
   6  -1 -17  -17.53   88.19
 -10  -3  -8  -21.86   86.84
 -10   3  -8   91.57  100.56
  -6   1  17  185.46  119.73
  -6  -1  17   46.83   68.09
  10  -3   8   71.68   67.74
  10   3   8  158.19   99.30
  -6   1  17  -57.24   60.77
  -8  -7   0  -39.91   52.64
   2  -9  -5    9.96  114.60
   8   7   0   65.63   78.94
   8   7  -1   -9.56   77.01
  -8  -7   1   50.09   58.25
  -7   1  16   63.51   71.89
  -2  -9   5  187.71   92.17
  -8   7   1   -9.39   86.11
   8  -7   0  115.25   64.57
  -7  -1  16  101.60   77.09
  -7   1  16  187.32  136.27
   2   9  -5   34.61   89.12
   8  -7  -1   27.83   59.82
  -2   9   5  179.17  102.48
   7   1 -16  172.15  139.45
  -8   7   0   71.53   88.60
   7  -1 -16  230.11  125.70
   9  -5   7   24.54   66.99
  -9  -5  -7   55.87   95.13
  -9   5  -7   87.81   95.24
   9   5   7   53.16   62.25
  11  -3  -5   71.89   68.93
 -10   0 -10  -12.04   61.52
 -10  -1  11  387.19  119.53
   6   7  -9  250.55  102.47
  10   1 -11  626.79  187.16
 -10  -5  -2    8.83   55.60
  10  -1 -11  553.65  166.60
 -11  -3   5   10.26   76.84
 -10   1  11  547.98  168.16
  -6  -8  -3  182.88   81.13
  10   0  10  -15.26   54.19
  11   3  -5   72.00  102.43
  -6  -7   9    7.12   85.07
  -6   7   9   -3.38   91.65
  10   5   2   39.92   79.82
  10  -5   2   32.93   58.46
  -6   8  -3  271.74  120.83
 -11   3   5  223.14   99.67
 -10   5  -2  -51.10   79.40
   6  -8   3   45.97   76.93
   6   8   3   40.39   94.67
   6  -7  -9   10.40   93.63
  -3   6 -14  -28.88   91.82
  -2  -3 -18  408.11  140.52
  -3   6 -14  139.19   68.29
  -2   3 -18  163.42  131.25
   3   6  14    0.49  121.19
   2   3  18  166.46  120.39
  -3  -6 -14   74.43   84.59
   2  -3  18   85.12  147.13
   3  -6  14    9.34   62.42
   0  -6 -15  186.54   89.36
   6  -4 -15  122.01  100.90
 -11   2   7  186.07   89.31
 -11  -2   7  -24.14   62.36
   6   4 -15  141.88  144.31
   1  -7 -13   38.05   79.10
  -1   7  13   59.21   99.79
  -6  -4  15   -6.29   66.83
   0   6 -15  171.15  144.36
  11  -2  -7   66.18   60.54
  -6   4  15   22.63  114.58
   0  -6  15  248.46  119.30
  11   2  -7 -122.39   75.85
   0   6  15   89.92  139.18
   1   7 -13   10.70   98.57
  -7   4 -13  -71.18   82.38
  -7  -4 -13  -17.38   69.04
   8   6   7   -2.85   94.67
  -8  -6  -7   96.88   89.14
   7   4  13    3.72   61.75
  -8   6  -7   37.08   92.95
   8  -6   7   23.57   63.16
   7  -4  13  -15.16   56.86
   4  -3  17  152.11  123.86
  -4   3 -17  257.07  120.65
  -4  -3 -17  348.44  124.70
   4   3  17  367.11  149.63
   7   7   6    1.19   82.08
   7   7   6   67.67  108.36
  -7   7  -6   28.33  145.27
   7  -7   6  129.59   72.72
  -8   6   8  -22.69   99.08
   1  -6 -15  231.80   87.80
   6   3 -16  150.30  142.93
   8  -6  -8   13.92   79.21
  -8  -6   8  131.22   68.97
   1   6 -15  411.37  199.71
   6  -3 -16  426.33  143.35
   0   2 -19   86.61  144.56
  -1  -6  15    3.30   95.34
  -1   6  15  166.13  128.31
   0  -2 -19  179.91  101.36
  -6   3  16   59.74  212.73
  -6  -3  16  264.18  103.30
   8   6  -8  157.33   94.83
   0   2  19  167.46  104.14
   0  -2  19  140.62  128.90
  -3   0  19  -57.75  105.58
   3   0 -19   24.25   95.87
   0  -9  -6  -44.13   92.44
 -11  -1   8   81.60   72.93
   0   9   6   78.96   87.88
   0   9  -6  272.38  109.48
   0   9   6   19.93  109.99
 -11   1   8  108.07   91.62
  11   1  -8  -18.10  113.46
  -9  -6   4   36.73   66.10
   1   2 -19  -67.93  113.74
   9   6  -4   34.60   75.74
  -1  -2  19  147.59   97.81
   9  -6  -4    7.70   75.30
  -9   6   4  -47.87   80.57
   1  -2 -19   51.34   81.61
  -1   2  19   -2.41   95.57
   3  -8   9   -6.25   66.01
   8  -7   1   10.90   76.27
  -3  -8  -9    4.92   90.34
  -8   7  -1 -103.76   90.66
  -3   8  -9  181.12   99.49
   8   7   1  -50.85   72.89
  -8  -7  -1   -2.84   75.44
   3   8   9  -75.77   85.70
  -8   7   2  103.21  115.92
  -8  -7   2  163.10   70.94
   2   8 -10  -99.80  163.21
  -2   8  10 -124.17  112.81
  -2  -8  10   -4.63   71.87
   8  -7  -2   82.62   82.31
   8   7  -2  136.01   98.10
   2  -8 -10 -116.87   82.44
   6  -8  -4 1102.24  242.70
 -11   0  -7  137.91  106.72
  -6  -8   4 1048.30  262.18
  -6   8   4 1096.04  251.16
   6   8  -4  731.42  214.18
  11   0   7  215.71   89.66
   8   0  14   36.86   66.63
  -2  -9  -5  347.50  121.49
  -2   9  -5  396.57  148.71
   2  -9   5  438.88  104.33
   9  -6   3   62.99   66.37
  -2  -9  -5  409.22  158.47
  -8   0 -14   80.08   62.70
   2   9   5  335.65  172.40
   9   6   3    9.87   85.50
  -9  -6  -3   39.92   65.52
  -9   6  -3   71.47   94.46
  -4   1 -18  -62.16   67.47
  -5   7 -10   27.35  106.69
  -3  -7 -12  212.25   98.20
   3  -7  12   79.70   68.10
  -4  -1 -18  136.56   96.80
  -3   7 -12  297.68  113.24
   5  -7  10  129.68   64.63
   3   7  12   53.26  142.27
  -5  -7 -10  228.71  124.64
   4   1  18   59.98   65.93
   4  -1  18 -120.79   97.42
   5   7  10 -151.38   90.20
  -3   3  18  -17.89   87.85
  -3  -3  18   -3.39   80.06
   6  -5  13   74.29   61.64
  -6   5 -13   70.44  107.10
   3   3 -18  -38.08   88.50
   3  -3 -18   56.71   74.40
  -6  -5 -13  -12.07   78.05
   6   5  13  166.17   97.47
   5   6 -13   55.48  123.47
   5   0 -18 -131.61  139.62
  -5  -6  13  -57.59   86.71
  -5   6  13  323.83  130.24
   3  -5 -16    1.71   79.52
  -3  -5  16  -89.06   83.37
   3   5 -16  -49.08  100.69
  -3   5  16  -29.94  104.34
   6  -2  16  112.25   78.82
  -6  -2 -16   13.24   76.67
   6   2  16   66.37   83.61
  11   3   4  406.53  102.51
 -11   3  -4  398.90  151.11
 -11  -3  -4  484.50  134.64
  11  -3   4  314.25  102.73
  11   3   4  423.84  149.93
  -6   2 -16  121.07   89.73
   7  -7  -7  152.57  103.38
  -7   7   7   45.81  112.86
   7   7  -7  412.44  120.83
  -7  -7   7  277.31  107.22
  -1   9   6   57.38   96.46
  -8   0  15   86.75   85.67
   1   9  -6   -7.82   79.83
  -1   9   6   87.60  107.06
  -1  -9   6  133.59   88.88
   8   0 -15  165.13  137.24
   1   7  13  235.42  126.70
  -5  -4  16  183.88   85.11
   7  -3 -15  -67.02   83.82
   4  -5  15    2.81   60.69
   4   5  15   36.33   71.35
   7   3 -15  -18.75  150.00
  -1  -7 -13   -8.96   81.24
  -7   3  15   90.73  103.29
  -4   5 -15  -27.65   73.31
  -5   4  16  232.65  166.35
  -1   7 -13  148.95  129.64
   1  -7  13  100.13   89.50
  -7  -3  15   91.93   78.25
  -7   3  15   95.79  143.28
   5  -4 -16  124.29  112.40
  -4   5 -15   29.97   77.02
  -4  -5 -15  -14.61   61.46
   5   4 -16   99.39  188.28
  -2  -1 -19  -22.14   93.99
   2  -1  19   61.79   98.40
  -2   1 -19  146.83   84.87
   2   1  19  123.92  123.04
   3  -9  -4  114.15   86.91
  -3  -9   4  -63.00   67.41
  -4   8  -8  176.32  166.34
  -4  -8  -8  357.57  136.93
   4   8   8  499.49  159.11
   3   9  -4   14.00   73.93
  -3   9   4   28.15  112.94
   4  -8   8  437.85  114.18
  12   0  -1   62.18   54.46
 -12   0   1  -41.38   92.43
  10   1  10   90.12   66.72
 -10  -1 -10  -92.37   57.08
 -10   1 -10  -19.65   72.34
 -11   2  -6   43.61   99.60
  11   2   6   41.32   68.96
 -11  -2  -6  118.14   83.12
 -11  -2  -6   66.88   76.36
  11  -2   6   62.84   67.57
   5  -8  -7   18.37   87.02
  -5  -8   7   17.33   78.56
  -5   8   7 -138.88   80.65
   5   8  -7   12.66  102.83
 -12   0   0   49.15  109.76
  12   0   0  247.09   73.82
   1  -6  15   11.50   64.68
  -1   6 -15  -78.18   70.89
   1   6  15   44.85   89.19
  -1   9  -6  281.81  127.00
   1   9   6  169.88  191.00
  -1  -9  -6  175.43  139.72
  -1  -6 -15   22.95   61.73
 -10  -5   4  132.09   73.37
  -7   4  14  176.54   95.63
  10   5  -4  136.66  104.85
  -7  -4  14  118.98  106.89
  10  -5  -4   51.77   81.93
   7   4 -14  -81.97  103.32
   7  -4 -14   77.86  116.22
  -7   4  14  271.22  151.80
 -10   5   4  293.61  115.38
  -5   2 -17   31.51   81.76
   3  -1 -19   46.57   94.38
   5   2  17   73.14   72.34
  -5  -2 -17   27.33   71.29
   5  -2  17   98.16   72.02
  -3   1  19   84.96  111.66
   3   1 -19   78.30  101.25
  -3  -1  19    4.25  116.46
   8   7   2   87.69   96.70
  -8  -7  -2  126.09   81.47
  -8   7  -2  -88.08   95.79
   8  -7   2  189.48   72.65
  12   0  -2  109.18   56.07
  -8   7   3  435.78  133.32
 -12   0   2  229.17  105.96
  -8  -7   3  221.55   81.20
   8  -7  -3  191.11  103.35
   8   7  -3  368.56  128.42
   1  -2  19   51.34   89.65
  -6   6  12   40.47   66.17
   1   2  19   87.53   96.17
  -1  -2 -19   44.82   85.37
  -6   6  12  -70.36   95.18
   6   6 -12   78.69   80.03
  -1   2 -19   49.28  110.37
  -6  -6  12  -97.50   90.15
 -10   5  -3   -8.57   76.11
 -10  -5  -3   19.89   71.04
  10  -5   3  -37.02   61.33
  10   5   3  -19.48  105.35
 -11   1  -7  193.33   94.51
  -5  -3  17  122.14   81.34
 -11  -1  -7   56.67   88.57
 -11  -1  -7   62.50   65.07
  11  -1   7  -85.33   52.85
   5   3 -17  154.40  123.50
  11   1   7  -57.68   54.58
  -5   3  17   -2.35  104.61
   5  -3 -17 -165.25  133.54
  -8   1 -14   29.11   72.57
  -8  -1 -14   67.41   76.12
   8  -1  14  103.56   70.40
   8   1  14  192.40   86.56
  -2  -8 -10   46.36   91.25
  -2   8 -10  -76.41   91.17
   2   8  10  -31.35   94.81
   2  -8  10   81.33   60.92
  -3   9  -4   68.15  109.36
   3   9   4   14.11  123.93
   3   9   4   18.11   89.59
  -2  -7  13  404.98  125.32
   2  -7 -13  291.79  113.40
  -2   7  13  323.45  165.90
  -3  -9  -4  104.15   69.35
   2   7 -13  202.70  178.41
   3  -9   4   99.04   67.09
   9   3 -12    7.62  110.15
   9  -3 -12  -23.00   83.88
  -9  -3  12  -14.06   55.03
  -9   3  12  115.59   90.62
   5  -1 -18   75.19   99.69
   4   6 -14   81.22   91.48
  -4  -6  14   -1.05   75.50
   4  -6 -14   -7.56   64.36
   5   1 -18  -92.48  102.05
  -5  -1  18   17.21   64.53
  -4   6  14  -61.74  120.93
  -5   1  18  205.13  117.50
  12   0   1    9.22   47.10
   2  -2 -19    1.53   71.70
  -2   2  19  100.63  101.40
 -12   0  -1   33.83   81.68
   2   2 -19 -143.64   86.96
   2   6 -15   81.69  162.36
   2  -6 -15   10.89  118.36
  -2   6  15   18.90  146.23
  -2  -6  15  290.71  111.29
   8  -1 -15  -81.63  135.92
  -7   2 -15  -40.47   79.75
  -8  -1  15   73.27   71.99
  -8   1  15  123.99   87.87
   7  -2  15   58.30   66.59
   7   2  15 -156.44   89.93
   8   1 -15  195.01  181.08
  -7  -2 -15  -68.84   70.34
  -4  -9   0   76.62   82.93
   4  -9   0   -8.20   70.33
   4   9   0    3.88   66.78
  -4   9   0  -68.56   97.80
   6  -8   4   43.50   77.14
  -6   8  -4  -71.90   93.85
   6   8   4   42.33   82.59
  -8  -5 -10   16.74   91.33
   8   5  10  -21.93  102.90
   8  -5  10   88.33   69.14
  -8   5 -10  138.56  103.76
   4  -9  -1  104.58  100.44
  -4  -9   1  165.52   97.40
  -4   9   1   75.24  117.74
   4   9  -1  142.09   92.05
 -12   1   1  132.60   95.52
  12   1  -1   42.95   99.31
 -12  -1   1   76.11   90.26
  12  -1  -1   77.62   73.35
   8  -5 -11   34.62   99.21
   9  -3  11  -33.84   55.90
  -8  -5  11    4.59   79.16
   8   5 -11  -90.92  124.84
  -9  -3 -11  209.06   81.20
  -9   3 -11  140.05   88.33
   9   3  11    3.30   93.17
  -8   5  11  466.53  133.96
 -12   1   0  -35.38   80.33
 -12  -1   0  233.96   92.21
  12   1   0  -28.83   67.77
  12  -1   0  -40.62   50.47
  12   1   0   17.27   52.29
  -4   9  -1  -35.96   93.01
   4  -9   1   62.54   69.18
  -4  -9  -1  -43.78   66.26
   4   9   1  -10.08   77.91
 -12   0   3  -19.51   78.17
  -9  -6   5    1.72   67.89
  -9   6   5  -89.98   83.00
   9   6  -5   21.83   80.20
   9  -6  -5    1.58   67.52
   9  -2 -13  346.69  143.82
   9   2 -13  124.85  134.30
   9  -2 -13   90.15   84.65
  -9   2  13   63.99  108.09
  -9  -2  13  125.79   75.85
   3  -4  17  106.33  138.41
 -11   3   6 -105.71   91.36
   3   4  17  425.12  131.51
 -11  -3   6   29.41   72.88
  11   3  -6   88.39  107.90
  -3   4 -17  763.13  145.32
  11  -3  -6  130.19   73.07
   3  -4  17  161.07  110.78
  -3  -4 -17  208.46  110.75
 -12   1   2  -87.49   80.54
  12   1  -2  -15.22   74.27
 -12  -1   2   84.04   82.31
  12  -1  -2   23.12   58.55
  -6   5  14   -0.57  117.23
   6   5 -14   27.26  105.14
  10   4  -8  237.99  126.35
  -6  -5  14 -103.32   86.93
 -10  -4   8  122.20   77.70
   6  -5 -14  -92.84   95.37
 -10   4   8  114.57  114.28
  10  -4  -8   33.74   99.33
  -9  -6  -4   15.29   58.02
  -9   6  -4  -36.03   85.93
   9   6   4  -69.13   82.88
   9  -6   4   87.16   60.12
   6  -8  -5  108.37  111.55
  -6  -8   5   -1.98   89.82
   6   8  -5  108.05  110.40
  -6   8   5  -48.44   87.67
  -2  -9   6   38.04   79.47
  -2   9   6   56.56   90.17
   2  -9  -6   93.94   98.11
   4  -9  -2  203.68   91.68
  -5  -7  11   59.12   76.12
   5   7 -11   67.40  109.95
  -4   7  12  341.33  167.06
  -5   7  11  -88.93   89.03
   4   7 -12  212.94  130.43
  -4  -7  12  239.03  110.57
  -4  -9   2 -136.81   79.01
   4   9  -2   46.83   75.04
  -4   9   2   21.09   96.34
 -11   4   1   -0.28   93.14
  11   4  -1   31.86   76.30
  11  -4  -1   28.70   68.57
 -11  -4   1  106.06   72.04
  -5   5  15  261.52  142.28
   5   5 -15   31.21   94.24
   5  -5 -15  -43.69   87.13
  -5  -5  15   -1.88   93.83
 -11  -4   0   -5.94   84.03
  11  -4   0  348.66   91.42
  12  -1   1  246.45   72.71
  11   4   0  137.54   98.79
 -11   4   0   70.73  112.60
  12   1   1   76.73   91.98
 -12   1  -1   79.97  101.73
  12   1   1  127.21   62.49
 -12  -1  -1  145.88  132.26
 -12   0  -2  105.08  105.50
   8   7   3   72.21  107.75
   8  -7   3  260.34   80.83
  -8   7  -3  114.21  114.12
  12   0   2    5.82   53.70
  -8  -7  -3   21.15   87.37
   9  -2  12  119.89   79.57
   9   2  12  149.22  102.59
  -9  -2 -12  227.51   95.97
  -8  -7   4   42.96   64.81
  -8   7   4  108.09   85.10
   8  -7  -4    4.34   73.87
   8   7  -4  -43.47   82.30
   8  -3  13  148.38   67.17
   6   2 -17  -44.52  111.65
   6  -2 -17  -83.01   96.55
   8   3  13   37.29  101.95
  -8  -3 -13  -25.50   89.78
  -6  -2  17    4.70   58.07
  -8   3 -13   93.87   96.46
  -6   2  17   33.22  143.66
  -3   9   5  188.10  129.79
   3   9  -5  301.30  114.29
  -3  -9   5   77.82  127.25
  -7   2  16   77.02  116.69
   3  -9  -5  274.52  149.37
  -7  -2  16   89.42   90.85
   7  -2 -16  -10.28  126.81
   7   2 -16   44.75  125.28
  -7   2  16  132.31   94.82
  -4   8   9  329.62  131.17
   4   8  -9  460.48  154.15
  -4  -8   9  479.16  119.83
  -4   8   9  -16.03   99.56
   4   9   2  -33.13   90.24
 -11  -4   2  -72.26   62.11
   7  -5  12   28.45   58.16
  11  -4  -2   20.56   67.32
  -4  -9  -2  141.68   83.50
  11   4  -2  -40.17   73.02
  -7  -5 -12   25.69   75.05
   4  -9   2   40.94   93.31
 -11   4   2   70.32   84.87
  -7   5 -12   30.11   96.77
  10  -5  -5   24.43   76.72
  -4   9  -2  101.91  114.47
 -10  -5   5   34.90   77.87
   7   5  12  -15.24   94.54
 -10   5   5  101.41   94.67
  10   5  -5   37.65   96.77
 -11   0   9 -131.12   95.78
  11   0  -9   -8.54  137.57
 -10  -2  11  350.31  112.15
  10   2 -11  138.82  150.69
  -2  -7 -13  128.80   87.32
   2   7  13   47.15  107.48
  -2   7 -13  -77.60  106.26
  10  -2 -11  307.25  112.55
 -10   2  11  425.86  162.13
   5  -8   7  249.73   96.59
  10   4   7  207.47  108.10
   5   8   7   12.38  126.01
 -10   4  -7  126.19  103.24
  10  -4   7   78.21   77.08
  -6   7  -9  -93.26  136.13
  -6  -7  -9   42.93   90.44
 -10  -4  -7  156.00  109.00
   6   7   9  210.29  130.97
  -5  -8  -7  118.82  129.54
  -5   8  -7  -52.98  130.32
   6  -7   9  114.85   72.35
  -8  -3  14  -66.58   63.07
   8  -3 -14  -73.53  113.30
  -8   3  14   45.44  116.28
 -11   3  -5  259.19  128.24
   8   3 -14 -127.11  103.99
  11   3   5  202.57  112.97
   8  -3 -14  210.59  121.92
 -11  -3  -5  316.85  103.22
  11   3   5  110.72   81.09
  11  -3   5  335.85   88.91
  -2   9  -6  479.18  195.85
   2  -9   6  360.58  127.76
  -7   6 -10   95.24  114.30
   7  -6  10   32.39   77.84
  -2  -9  -6  578.42  194.38
   7   6  10  136.36  106.23
   2   9   6  862.77  242.09
  -7  -6 -10    9.86   94.81
  12  -1  -3   58.40   54.78
 -12   1   3   67.26   91.56
 -11  -4  -1   27.60   70.26
 -11   4  -1   16.31   94.05
  11   4   1   76.17   86.23
 -12  -1   3  -45.58   87.78
  12   1  -3   -3.27   72.96
  11  -4   1  105.41   71.41
  -3   8  10   55.83  125.33
   3   8 -10 -127.45  102.92
  -3  -8  10  109.69   76.84
  11   2  -8  496.78  145.49
  11  -2  -8  376.84  100.86
 -10  -3  10  -45.34   60.11
  10   3 -10  -40.99  137.69
   4   4 -17   65.31  110.71
  10  -3 -10  111.24   92.82
 -10   3  10   45.20   99.38
  -4  -4  17  -30.23  109.71
 -11   2   8  232.00  172.10
  -4   4  17  141.67  115.51
 -11  -2   8  234.90  107.23
   4  -4 -17  169.34  107.32
   0   9   7   72.90  173.43
   0   9  -7  165.20  119.07
   0  -9  -7  134.94  119.06
   9   4 -11  298.76  159.33
  -3   5 -16  162.92  127.40
  10   5   4   88.83   79.49
  -9   4  11  230.91  135.01
   2  -6  15  112.64   84.28
   2   6  15  152.09  120.44
  -2  -6 -15    4.47   85.07
  -9  -4  11  123.64  101.36
  -2   6 -15  214.61  122.89
   9  -4 -11  148.61  109.20
  -3   5 -16   36.21   76.38
 -10  -5  -4  -74.68   66.73
 -10   5  -4  -86.91   80.36
  10  -5   4   -6.56   58.30
   3   5  16  279.70  104.23
   3  -5  16  112.82   79.05
  -3  -5 -16  300.72   95.43
   2  -6  15  148.61   98.74
   9   5  -9   78.27  112.61
   0   8 -11  187.81  115.36
   9  -5  -9   18.75  117.57
   0  -8 -11  -46.63   84.86
   0   8  11  -15.23  100.73
  -9   5   9  238.84  139.95
  -9  -5   9   83.86   78.55
   0  -8  11   58.52   84.98
   0  -4  18  100.56   93.51
   0  -4 -18   41.42  105.22
   0   4  18  147.53  119.72
   0   4 -18   69.14  110.55
  -3   0 -19    4.73   78.67
   7  -7   7  106.69   89.71
 -12   0   4  106.57   99.86
  -7  -7  -7   46.29  107.21
  -7   7  -7  -11.94  147.20
   3   0  19   36.57   87.84
   7   7   7  158.71   87.05
  -4  -2 -18   22.10   85.96
  -4   2 -18   28.93   77.88
   4  -2  18  -28.25   88.94
   4   2  18  126.68   77.83
   4  -9  -3   72.91  116.47
   4   9  -3  222.43  107.14
  -1  -4  18  -17.34   69.65
  -1   4  18   -1.72   98.81
  -4   9   3  113.06  155.83
  -4  -9   3  248.82  110.22
   1   4 -18  141.71  121.73
   1  -4 -18  -88.75   98.58
  -3   3 -18  703.17  218.91
  -3  -3 -18  419.08  157.44
   3  -3  18  303.61  152.37
   3   3  18  543.68  193.94
 -12  -1  -2   77.48  141.07
 -12   1  -2  149.50  123.93
  12   1   2   14.25  100.67
  12   1   2  204.18   70.01
  12  -1   2  465.73  104.03
   8   4  12   48.73   62.96
  -8   4 -12   54.99   91.67
   8  -4  12   -0.87   55.87
  -9  -5  -8   31.69   78.21
   1   8 -11   51.41  164.06
  -1   8  11  -16.81  142.29
   9  -5   8   98.64   75.54
  -1  -8  11   75.59   75.31
  -3  -9  -5  203.42  122.11
   1  -8 -11   64.54   79.90
   3  -9   5   44.25   85.90
   9   5   8   45.74   63.78
  -9   5  -8 -121.63  114.07
  -3   9  -5  450.69  133.03
   3   9   5  294.16  195.36
  -9   4 -10  -91.95   78.46
   9  -4  10   -0.70   57.96
  -9  -4 -10  -36.59   81.55
   9   4  10   39.06   61.95
  11  -4  -3   89.22   74.59
  -1   9   7  161.40  123.04
  -2   2 -19  -43.77   86.40
  -1  -9   7    9.02   93.97
  -2  -2 -19   83.66   93.40
  11   4  -3  -43.23   90.67
 -11  -4   3  171.11  102.68
   1   9  -7  122.61  127.82
 -11   4   3   81.01   91.10
   2   2  19  -31.39  116.89
   2  -2  19  218.81  111.34
   8   6   8  254.16  116.35
   8  -6   8  144.00   80.82
  -8   6  -8   14.16  138.29
  -8  -6  -8  105.82  112.97
   7   5 -13   91.99  136.33
  -7   5  13  391.87  164.70
   7  -5 -13   57.54  130.70
  -7  -5  13  372.58   97.24
  -7   6  11  247.67  118.96
  -8   4  13  -18.83  129.64
   8   4 -13  131.67  117.02
   8  -4 -13  114.38  101.53
   7   6 -11  -86.96  113.48
  -7  -6  11  -97.07   94.25
   7  -6 -11 -112.64   93.88
  -8  -4  13   63.72   71.75
 -11  -1   9  275.33  106.43
  10   2  10  -26.36   79.17
 -10   2 -10   58.32   73.20
  10  -2  10   97.93   67.83
  11   1  -9  296.39  142.15
 -11   1   9  317.27  128.61
 -10  -2 -10  -51.42   73.66
  -8  -6   9   61.79   63.95
  -8   6   9   56.24  113.58
   8  -6  -9  -76.59   75.11
   8   6  -9   38.42  105.22
   7  -7  -8   42.10   87.62
   7   7  -8  109.09   99.00
  -7   7   8  -15.74   98.42
  -7  -7   8  135.90   94.61
   4   0 -19  -17.81   99.31
  -4   0  19  -33.74  102.42
   6   8   5   56.22   72.57
  -6   8  -5   98.35  100.55
   6  -8   5  -55.36   65.98
  10   0 -12  305.72  175.29
 -10   0  12  525.20  135.77
   0  -5 -17  235.75   98.24
  12   0   3  -55.82   57.14
  10  -3   9   41.75   54.23
  10   3   9  -29.05   73.03
 -10   3  -9  125.53  106.15
  -1   9  -7  625.28  159.87
 -10  -3  -9  -25.61  107.38
   0  -5  17   -1.00  107.50
 -11  -4  -2   29.52   88.74
   1   9   7  101.59  193.02
  11   4   2  177.40  115.79
   0   5  17  109.00  120.44
 -11   4  -2  333.09  148.33
  -1  -9  -7  143.50  139.05
  11  -4   2  184.57   72.46
   0   5 -17 -236.90  162.64
 -12   0  -3  -18.97   89.83
   4  -9   3  383.14  110.70
  -4   9  -3  390.40  180.04
   3  -2 -19  -34.16   96.54
   3   2 -19   25.95   92.05
 -11   0  -8   34.22   73.82
  -4  -9  -3  290.29  115.77
  11   0   8   19.72   66.34
  -3   2  19  275.01  141.94
   4   9   3  277.92  122.86
  -5  -6 -13   66.46   76.41
   5   6  13   -9.57   76.23
  -3   7  13  134.91  156.49
   5  -6  13  -69.75   66.05
  -5   6 -13  176.30   95.05
  -6   7  10  -62.71   77.95
   6  -7 -10    7.58   94.38
   6   7 -10  250.82  100.43
   3   7 -13   59.37  146.38
  -3  -7  13   83.89   96.52
  -6  -7  10   -2.41   81.11
   3  -7 -13  147.35  100.60
  -1  -5  17   -1.51   70.96
  -1   8 -11  509.67  148.81
   1  -5 -17 -109.61   81.99
   1   8  11  302.91  160.83
  -1  -8 -11  114.06  155.78
   1   5 -17   79.42  111.14
  -1   5  17  130.56   92.66
  -9   0  14  -90.32   84.46
   9   0 -14  183.50  159.46
   3   6 -15  115.62  141.27
  -3  -6  15  515.01  124.48
  11   2   7   51.35   67.53
 -11  -2  -7    6.73   96.48
   3  -6 -15  110.23  145.08
  -3   6  15  264.92  163.72
 -11   2  -7   84.53   87.79
  11  -2   7  -27.88   61.11
  -5  -8   8   82.25   92.79
   5  -8  -8   60.59  114.74
  -4   3  18   23.70  152.45
   4  -3 -18  350.29  123.88
  -4  -3  18   46.70   89.43
   5   8  -8   40.50  113.15
   4   3 -18  127.75  142.70
  -5   8   8  248.67  106.38
   8  -2  14  119.47   72.54
   3  -1  19   93.12  108.14
   8   2  14  340.41  122.22
  12   1  -4   32.06   64.02
 -12   1   4  130.97   90.17
 -12  -1   4 -100.47   98.44
  -3   1 -19    6.76   93.51
   3   1  19   37.06   80.74
  -3  -1 -19   32.50   89.61
  12  -1  -4  -24.11   43.73
  -8  -2 -14   58.44  109.15
   9  -6  -6   -0.86   70.39
  -9   6   6   -4.65   86.90
  -9  -6   6  -15.76   79.61
   9   6  -6    6.41   93.12
   4   5 -16  235.00  194.02
   5  -2 -18   11.91  106.94
   8  -7   4  113.41   82.24
  -4  -5  16    4.47  137.92
   8   7   4  163.33   99.78
  -5   2  18   36.68  106.25
   4  -5 -16  161.00   90.20
  -8   7  -4  163.44  116.46
  -4   5  16   36.56  151.99
  -5  -2  18   51.69   62.43
  -1   4 -18   41.99  114.29
   1  -4  18   49.37   69.50
   1  -4  18  -11.19  105.77
  -1  -4 -18 -117.60  104.92
   1   4  18   89.77  105.12
   6   0  17   79.05   85.94
  -6   0 -17  -49.54   71.70
   8   7  -5  175.87  112.02
  -8  -7   5  242.22  102.67
  -8   7   5   17.10  107.08
   8  -7  -5  190.32   94.10
   9  -6   5   34.08   56.85
   9   6   5   32.43   80.82
  -8   2  15   37.58   76.43
   8  -2 -15   -5.63  113.60
  -9   6  -5  -11.61   87.24
   8   2 -15 -118.29  154.46
  -8  -2  15   -4.49   61.49
   8  -2 -15 -100.02  105.57
   4   6  14  109.46   90.07
  -4   6 -14   54.68   90.49
  -4  -6 -14  113.30   85.16
   4  -6  14  -30.57   58.77
  -6   8   6  186.25  117.86
   6   8  -6   23.87  125.94
  -6  -8   6  200.29   94.93
   6  -8  -6   90.69   97.73
  -9   0 -13   26.07   67.00
   9   0  13  124.09   79.67
 -12  -2   1  208.77  127.80
   3  -8  10   92.77   66.56
  -3   8 -10  -53.36   85.90
  -3  -8 -10    0.59   79.47
   3   8  10  -21.95   96.49
  12   2  -1  146.91   99.81
  12  -2  -1  200.15   73.88
 -12   2   1  228.73  126.13
  -2  -4  18  -17.64  103.72
  -2   4  18   53.48   98.45
   2  -4 -18  127.92  105.39
   2   4 -18 -140.21  117.60
   4  -8   9  197.58   89.67
   4   8   9  194.06  160.26
  -4   8  -9  311.26  146.57
  -4  -8  -9  197.62  129.20
 -11  -3   7   37.67   81.99
  11  -3  -7  116.93   74.00
 -11   3   7   60.12   98.62
 -12  -2   0  354.06  145.23
 -12   2   0   70.04  148.13
  11   3  -7   43.60   96.07
  12   2   0  123.72   91.92
  12  -2   0  116.75   79.21
   4  -1 -19   -1.56  130.86
  -4   9   4   94.48  118.35
  -4  -9   4   24.27   98.78
   4   9  -4   28.16  100.80
  -4   1  19  174.31  119.11
   4   1 -19  140.09  108.97
   4  -9  -4  223.48   94.29
  10  -1 -12   59.63  105.00
   6   4  15  287.16  108.63
 -10  -1  12   44.04   78.62
  -6  -4 -15  -67.53   74.67
  10   1 -12   37.75  121.77
   6  -4  15   33.12   69.92
  -6   4 -15   58.52  108.18
 -10   1  12  188.66  108.63
  11  -4  -4  262.69  105.12
  11   4  -4  242.15  132.46
 -11  -4   4  437.91  135.51
 -11   4   4  480.89  134.09
 -12   1  -3  128.66   84.31
  12  -1   3  -50.20   70.44
   0  -3 -19  164.07   95.28
  12   1   3  -58.95   50.28
 -12  -1  -3   53.61   79.85
  10   0  11  -34.32   62.78
 -10   0 -11  163.57   66.60
   0   3 -19   -1.74  112.96
   0   3  19   -7.03  100.22
   0  -3  19  151.20   90.05
  12   1   3   35.60   62.77
  -4   7 -12  -14.01   79.59
  -4  -7 -12    4.20   72.56
   4  -7  12   23.04   57.38
 -12   0   5   87.16   96.91
   4   7  12  -20.46   92.68
  -7   0 -16  -69.52   74.92
 -11  -1  -8   16.83   70.94
  10   5  -6  204.38   96.93
 -10  -5   6 -116.76   62.36
   1   5  17  788.63  234.64
   7   0  16   24.03   74.45
 -11   1  -8  -30.87   86.17
  -1  -5 -17  360.60  131.79
  -2   8  11   83.91  157.74
 -10   5   6   50.20  117.40
  11   1   8  138.94   68.66
  -1   5 -17  185.16  213.31
   2   8 -11  -36.05  166.49
   1  -5  17  520.03  136.98
   2  -8 -11  -48.70   74.91
  11  -1   8   23.69   63.13
  -2  -8  11 -126.98   76.53
   1   3 -19  -21.18   88.32
  -5   4 -16  112.90  130.18
  -5  -4 -16   20.00   87.82
   1  -3 -19  -79.68   79.81
  12   2  -2  -71.23   78.23
  12  -2  -2 -100.59   60.10
  -5   4 -16  109.24   95.76
   5  -4  16  150.94   91.80
 -12   2   2  208.83   89.17
 -12  -2   2   40.68   67.07
  -1   3  19  223.60  107.08
   5   4  16   82.37  123.97
  -9   1  14    1.91   77.35
   9   1 -14   52.14   92.93
  -9  -1  14  -44.28   62.41
   9  -1 -14  120.74  162.40
   3  -9  -6   17.79   93.30
  -3  -9   6   57.29   77.03
  -3   9   6 -167.35   90.98
  -2   9   7   -4.46   77.76
   6   6  12   31.45  115.88
   6  -6  12   30.34   77.11
   2   9  -7  -72.71   99.70
  -6  -6 -12  143.21   87.26
   0   0  20  -18.17   96.92
  -2  -9   7  -43.39   75.15
  -6   6 -12  168.77  123.57
   0   0 -20   -2.49   81.03
  -7   8   0  182.08  108.54
  -7  -8   0 -107.69   93.18
   7  -8   0   39.90   71.44
   7   8   0  239.04  106.66
   7  -8  -1   76.90   75.98
  -7   8   1   42.44   97.05
   7   8  -1   95.29  100.04
  -7  -8   1  -29.87   93.30
  -1   0  20  -30.52   94.00
   1   0 -20   12.44   82.02
   6  -1  17  153.55   95.79
  -5  -7 -11  364.55  133.73
   5  -7  11  350.47  105.24
  -6  -1 -17   87.54  101.26
 -12  -2  -1   86.30  156.74
 -12   2  -1  167.09  113.55
  12   2   1  170.73  146.30
  -5   7 -11  369.68  160.98
  -6   1 -17  166.92  112.95
   6   1  17  130.90  112.62
  12  -2   1  266.09   86.71
   5   7  11  254.85  192.13
  -6  -3 -16  -19.51   66.28
  -6   3 -16  -45.92   75.59
   6   3  16  -16.37   81.48
   6  -3  16   43.51   63.55
 -11   4  -3   81.81  121.98
  11   4   3   94.36   93.80
   2  -5 -17  128.80   83.42
  -2   5  17  -76.74  103.82
 -11  -4  -3  -36.51   84.84
  -2  -5  17  -68.38   77.77
  11  -4   3   45.75   59.71
   2   5 -17  190.03  112.11
   5   0  18   54.78  100.00
  -5   0 -18   62.02  115.71
  10   5   5  182.25  115.52
  10  -5   5  283.06   99.95
 -10   5  -5  227.37  124.88
   9  -1  13   49.54   64.10
   9   1  13   86.35   68.00
  -9  -1 -13   40.39   93.20
  -7   8  -1   58.56  121.15
  -7  -8  -1  226.91  101.21
   7  -8   1   77.48   87.51
   7   8   1  172.20  108.31
   4  -9   4   -3.01   80.52
 -11  -3  -6 -130.88   84.59
 -11   3  -6   65.72   81.69
  -7   8   2   16.63  108.65
   4   9   4   96.36   97.19
  11   3   6  -22.74   66.78
  11  -3   6   86.71   62.69
  -7  -8   2   28.50   79.16
   7   8  -2   22.96   76.22
   7  -8  -2  -63.79   67.44
  -4   9  -4   -4.56  108.41
  10  -4  -9   21.21   83.35
  10   4  -9   51.79   99.87
 -10  -4   9  -72.62   76.70
 -10   4   9  -99.26   97.25
 -12   2   3  -32.43   83.16
  12   2  -3   89.35   76.79
   0   7  14  129.91  131.71
   0  -7  14  -55.83   75.41
   0   7 -14  -81.71   87.95
  12  -2  -3   -4.88   64.26
 -12  -2   3   10.19   67.25
   0  -7 -14  -23.28   71.37
  12   0   4  -75.92   58.27
 -12   0  -4    4.31  112.23
  10   1  11    1.29   74.86
  10  -1  11   53.36   70.20
 -10  -1 -11  222.15  104.73
   5  -3  17   -0.52   82.52
   5   3  17   59.79   93.59
   7   1  16  -12.92   83.34
  12   1  -5  -66.17   94.50
  -5   3 -17   53.65   77.22
   7  -1  16   16.76   64.37
  12  -1  -5   61.93   53.35
  -7  -1 -16  147.45   66.18
 -12  -1   5   12.44  112.19
  -2  -9  -7   63.62   89.30
  -2   9  -7   53.44  102.35
 -12   1   5  172.06  101.14
  -5  -3 -17  -56.98   72.18
  -7   1 -16 -176.74   94.57
   2   9   7  -84.19  149.05
  -1   7  14    0.30   99.96
  -1  -3 -19  -47.22   97.11
  -1   3 -19  114.64   87.18
   1  -3  19  -75.50   70.85
  -1  -7  14  104.12   89.44
   1  -7 -14    6.34   68.59
   1   7 -14  -75.47   97.02
   1   3  19   51.59   86.71
  -3  -9  -6   -6.50  123.07
   0   1 -20   25.46   98.24
   0  -1 -20   32.27   83.62
   0   1  20   67.23   96.03
   3  -9   6  -21.67   72.08
   3   9   6   -2.92  132.70
  -3   9  -6 -119.02   90.62
   0  -1  20  288.87  147.29
  -2   8 -11   82.42  114.49
  -3  -7 -13   27.55   86.76
  -2  -8 -11  228.37  124.29
  -1  -1  20  -57.94  106.38
  -1   1  20  -52.75   97.42
  -3   7 -13 -157.72   98.70
   3  -7  13   44.95   51.53
   1   1 -20  104.94  107.08
   3   7  13    9.25   91.99
   7   0 -17  157.72  131.94
   2   8  11   58.30  133.56
   1  -1 -20 -142.89   86.95
  -7   0  17  -14.38   83.30
  -1   0 -20   20.04   73.81
  12   2   2  287.14  124.37
  -2   3  19  132.46  137.66
 -12  -2  -2  255.62  141.52
  -7  -4 -14   73.88   71.88
 -12   2  -2  251.03  126.20
  12  -2   2  160.81   88.06
   7  -4  14   21.99   57.57
  -7   4 -14  -35.76  102.45
   2   3 -19   99.69   96.90
   2  -3 -19  -33.65   88.74
   1   0  20  -67.24  124.78
   7   4  14  -63.06   61.57
   5   1  18  -31.37   82.72
  -5   1 -18  -70.10   78.58
  -5  -1 -18   -4.05   91.00
   5  -1  18  -35.47   87.27
  -5  -8  -8  227.10   94.11
   5   8   8   32.70   98.42
   7  -3  15   25.87   55.63
  -5   8  -8  -89.46  121.63
   5  -8   8   55.57   63.84
  -7  -3 -15  -23.43   68.77
   7   3  15  -16.35   86.63
   7  -8   2  123.23   75.63
  -5   6  14   48.70  132.99
  -5  -6  14   83.19  101.15
   5  -5  15  152.45   99.78
  -7   8  -2   -9.11  125.05
  -5   5 -15  185.85  101.41
  -2   0  20  364.15  159.77
   2   0 -20  716.29  213.34
  -5  -5 -15  -37.88  113.14
   7   8   2   32.24   98.77
  -7  -8  -2   33.94   67.63
   5   5  15  210.18  123.79
   5   6 -14   75.43  111.17
  -6   8  -6    1.37   91.00
  10  -4   8   40.93   80.82
  10   4   8   68.37   64.92
   6  -8   6   22.23   60.27
 -10   4  -8   46.17  101.41
   6   8   6  -36.27   71.61
 -10  -4  -8  -45.43   89.49
   0  -9   8   34.80   76.36
   0  -9  -8   54.51   91.74
   0   9   8 -118.67  113.09
  -8   7  -5  150.96  130.63
   3   6  15   63.02  113.86
  -3   6 -15   61.06  132.13
   8  -7   5   22.21   79.84
   8   7   5  118.82   88.70
  -3  -6 -15  -26.14   79.89
   3  -6  15  182.88   79.38
  -2  -4 -18 -146.07   85.38
  11  -4  -5  197.56   98.34
  -6   0  18  -12.71   57.30
 -11  -4   5   82.32   80.53
  11   4  -5   88.31  101.59
  11   2  -9  113.33  194.36
 -11  -2   9  402.21  122.74
   6   0 -18   40.08  103.30
 -11   2   9  557.82  169.47
  -2   4 -18  -77.07  115.36
   2   4  18   24.59   82.16
 -11   4   5  -13.16   97.89
  11  -2  -9  338.45  105.51
   2  -4  18  227.81   83.80
   8  -5  11   -9.74   69.10
   7   8  -3  122.59   90.28
   8   5  11   16.37   98.87
  -7  -8   3   51.34   97.53
  -7   8   3  -23.59   96.27
   7  -8  -3  -22.39   84.95
  -8   5 -11   19.44   98.70
  -8  -5 -11   97.74   93.95
  -8  -7   6  155.47   79.72
  -8   7   6  148.92  114.29
   8  -7  -6   11.80  102.13
   8   7  -6  185.29  126.03
   4   4  17  426.99  187.67
  -6   6  13  253.83  146.67
  -4   9   5  -46.12  128.28
  -4  -4 -17  400.04  124.18
   6   6 -13  156.24  120.61
  -4   4 -17  454.23  211.93
   6   5  14   -0.18   87.96
  -6   5 -14   35.08  101.16
   4  -9  -5   42.80   87.34
  -6  -6  13  102.25  111.27
   4   9  -5   54.00   90.89
   4  -4  17  544.67  142.82
  -4  -9   5   66.76   88.73
   6  -5  14   80.39   66.83
  -6  -5 -14 -103.32   70.20
 -11   0  10  -34.67   71.66
  11   0 -10  132.05  103.06
  -1   7 -14  -27.10   90.53
   6   4 -16 -137.83  169.63
   1  -7  14   41.82   86.30
   1   7  14  -94.49   93.45
  -6  -4  16   21.14   80.70
  -1  -7 -14  -46.69   91.51
   6  -4 -16   62.13   95.34
  12  -1   4    8.43   57.55
 -12   1  -4  109.46  102.32
  -6   4  16  -35.45  112.00
  12   1   4   49.91   61.89
 -12  -1  -4 -108.04   91.81
  -7  -7  -8  343.20  133.84
  -7   7  -8  219.98  144.06
   7   7   8  217.86  110.47
   9   3 -13  -14.50  116.51
   9  -3 -13  108.93   86.05
   7  -7   8  105.81   92.30
  -9  -3  13   36.92   70.40
  -9   3  13   87.32  110.61
  -8  -5  12  302.58  102.30
   8  -5 -12  129.08  128.10
  -8   5  12  191.14  124.78
   8   5 -12   36.16  122.46
  -1   9   8  -20.98  125.23
   1   9  -8 -131.77  118.84
  -1  -9   8  137.20   77.48
   9   6  -7   18.66  144.23
  -4  -8  10   81.12   94.54
   9  -6  -7  109.63   98.33
  -9   6   7  -51.64  119.88
  -9  -6   7  186.58   88.96
   4   8 -10  258.02  135.96
  -4   8  10   97.31  146.10
   0   6  16  159.18  131.06
   0   6 -16  109.50  112.51
   0  -6 -16  132.40   82.45
   0  -6  16  -15.78  112.12
  -5  -9   0  -31.22   69.78
  -5   9   0  -11.38  119.24
   5   9   0   58.78   94.83
   5  -9   0   87.16   82.23
 -12  -2   4  -58.09   79.77
  -3   2 -19   23.75   91.70
   3  -2  19  -20.69   99.55
  12   2  -4   67.98   90.36
  12  -2  -4  153.25   65.99
 -12   2   4   84.36   98.46
  -3  -2 -19   45.39   92.22
   3   2  19 -178.96  106.73
  -7  -1  17   -5.02   84.02
   7   1 -17   82.23  136.74
   7  -1 -17   80.08  142.59
 -12   0   6  280.48  145.78
  -7   1  17   58.69   66.11
  -5  -9   1  146.28   90.10
   5  -9  -1   33.03  109.00
  -5   9   1    5.30  161.34
   5   9  -1  320.44  106.00
   8   0  15  192.70   72.38
   1   6 -16  325.85  156.18
  -1   6  16   49.65  106.44
   1  -6 -16  -67.56   81.97
  -8   0 -15   18.79   76.65
  -1  -6  16   44.81   88.97
   3  -4 -18  147.02  100.03
  -9   6  -6   54.17  100.97
   3   4 -18   91.32  146.77
  -3  -4  18   33.59  106.47
   9  -6   6   52.32   65.40
  -3   4  18  168.18  136.66
   9   6   6    3.99   87.00
  11   4   4  263.81  146.41
  -1  -1 -20  -25.08   98.88
   2   5  17    0.11   76.87
 -11  -4  -4  165.10   93.60
  -1   1 -20  -90.08  114.58
  11  -4   4  268.39   96.70
  -2   5 -17  107.94  124.19
 -11   4  -4  290.42  152.06
  -9   5  10   54.35  113.21
   9   5 -10   70.16  113.80
   2  -5  17    3.18   76.01
  -2  -5 -17    6.69   69.92
  -9  -5  10   45.01   83.15
   9  -5 -10  138.11  104.80
   1  -1  20  -16.53  111.49
   2  -5  17  -22.90   85.09
   1   1  20  -17.54  123.09
  -9   3 -12  216.05  123.93
   6  -7  10   -3.17   88.12
  -9  -3 -12   11.39   86.74
   9   3  12   25.57  108.05
  -6   7 -10  130.40  126.88
   9  -3  12  216.28   84.84
   6   7  10   82.32   91.74
  -6  -7 -10  118.94  129.62
   6  -8  -7 1113.31  279.98
  -6   8   7 1027.00  283.35
   6   8  -7  927.24  290.73
  -6  -8   7 1108.22  238.81
   1   9   8  601.86  293.25
  -7  -4  15   29.23  119.82
  -7   4  15   70.42  170.48
   7  -4 -15  174.88  143.72
   7   4 -15  291.96  131.34
  -1   9  -8  426.30  166.69
  -1  -9  -8  411.78  158.14
  -5   9  -1   80.94  132.07
  -5  -7  12   26.16   75.91
   5   7 -12   94.09  116.43
  -5  -9  -1    4.15   93.14
   5  -9   1   33.86   73.80
  -5   7  12 -101.76  102.96
   5   9   1    8.77  111.69
  -2  -1  20  -26.60  101.15
   2  -1 -20   82.40   97.20
   2   1 -20  147.71  120.94
  -2   1  20  -23.04  110.86
   6  -3 -17  -37.75  100.15
  -6  -3  17   59.68   78.71
   6   3 -17   92.93  113.39
  -6   3  17  -43.29  133.03
  -8   0  16  188.64   95.28
  -2   7  14  -47.76   93.48
   2   7 -14   23.06   95.17
   8   0 -16  232.66  151.39
  -7   7   9  349.17  151.60
   7   7  -9  159.13  126.62
  -2  -7  14   50.78   81.08
  -7  -7   9  350.74  121.80
   7  -7  -9  191.74  120.09
   7  -3 -16  135.15  137.32
  -7  -3  16  160.33  106.38
  -7   3  16  169.30  188.18
   7   3 -16  359.89  207.17
  10  -3 -11   48.78   86.55
 -10  -3  11   36.13   69.50
   6  -1 -18  -68.03  117.48
   6   1 -18   -3.34  109.88
  -6  -1  18   47.80   57.99
 -10   3  11   49.37  109.82
  10   3 -11   -3.05  157.19
   9  -5   9  -54.04   73.08
  -9   5  -9   -1.72   93.70
   9   5   9   34.78   78.57
  -9  -5  -9  -18.98   78.36
 -10   5   7   68.54  106.23
  10   5  -7   19.20  129.90
 -10  -5   7    5.14   65.27
  10  -5  -7   62.41   81.22
  -5  -9   2  229.57  107.22
  -8   6  -9 -108.57  103.25
  -8  -6  -9   26.90   79.81
   8  -6   9   -8.61   65.15
   5   9  -2  106.72  117.19
  -4   2  19  -64.34  103.06
   8   6   9  237.59  121.10
   4  -2 -19   -0.84  136.13
  -5   9   2  192.23  137.76
   5  -9  -2  168.28  118.47
   4   2 -19    0.37  105.55
  -3  -8  11  113.25   84.79
  10   2 -12  575.79  206.71
 -10  -2  12  529.73  148.49
   3   8 -11  -45.10  147.13
 -10   2  12  853.63  239.09
  -3   8  11  -64.56  162.75
 -11   1  10  216.70  122.08
  11   1 -10   21.12  159.86
 -11  -1  10  -17.37  101.42
 -12  -2  -3   89.61   87.11
   4  -5  16  -10.82   77.40
   7  -8   3  284.59   99.16
  12  -2   3   49.51   61.95
 -12   2  -3    9.05  108.04
   7   8   3  174.06  127.20
  12   2   3   10.12   79.71
  -7   8  -3  114.73  136.86
   4   5  16   -7.54   79.00
  -4   5 -16  -76.69   84.92
  -4  -5 -16   37.73   72.71
 -11   2  -8   61.16  127.43
 -11  -2  -8  135.60  103.13
   4   9   5  180.48   83.20
  11   3  -8  -60.76   96.13
  11   2   8   87.00  100.99
 -11   3   8    2.40   91.10
   4  -9   5   84.58   95.03
  -4   9  -5  313.47  131.06
 -11  -3   8   24.43   68.17
  11  -3  -8   82.27   68.89
  11  -2   8  122.79   71.85
  -8   6  10  124.29  103.49
   7  -6  11   45.65   69.14
   7   6  11  -84.75   95.81
  -7   6 -11  -67.76  107.36
  -8  -6  10  -54.62   64.79
   8  -6 -10  -31.33  102.50
   8   6 -10  -95.19  110.63
  -7  -6 -11  -77.93   92.80
  -5   8   9   95.01   95.31
  -4  -7  13   24.12  114.84
   4  -6 -15   16.57  119.09
  -4   6  15  220.37  160.28
   4   7 -13  115.58  143.88
   5   8  -9   -0.44   85.24
  -4   7  13  229.88  144.88
   5  -8  -9   95.81   90.89
  -4  -6  15   66.09   98.76
  -5  -8   9  -99.87   70.81
   4   6 -15  193.01  146.57
   3   5 -17   96.34  122.01
   9  -2 -14  -26.37   93.93
  -3  -5  17   13.69   93.07
   3  -5 -17  155.54   92.62
  -9   2  14   -3.08   79.96
  -3   5  17  -28.46  119.79
   9   2 -14  -36.05   99.79
  -9  -2  14   40.68   64.91
   3  -9  -7  -18.14   94.83
   4   0  19   98.02   95.06
   3   9  -7    0.10  119.90
  -3  -9   7   40.61   70.51
  -3   9   7  -55.04   85.76
  -4   0 -19    2.44   88.33
   5  -4 -17    8.73   89.37
  -5  -4  17   34.91   79.14
  -5   4  17  -35.62  152.61
  -1  -6 -16   -0.52   81.51
   1   6  16   81.84  108.24
   1  -6  16   59.49   77.29
  -1   6 -16   57.29   97.96
   5   4 -17  -50.93  116.72
  -7   8   4  113.95  114.74
  -7  -8   4  113.77   99.45
   7   8  -4  -31.17   97.27
 -12  -1   6   43.59   85.57
  12   1  -6  460.68  133.21
 -12   1   6  -31.60  106.66
  -9   4  12  228.81  120.80
  -4  -3 -18  138.03   74.45
   4  -3  18  -52.40   79.69
  -8  -1 -15  400.34  118.31
   9   4 -12  -48.11   90.55
   9  -4 -12  -33.49   80.40
   8   1  15  234.77  114.27
  -8   1 -15  179.04  116.71
   4   3  18  237.05  148.07
  -4   3 -18  -66.20   94.24
   8  -1  15  265.43  101.77
  -6  -2 -17  -12.69   73.60
  11   0   9  220.19  109.77
   6  -2  17   42.04   91.54
   6   2  17  182.82   86.36
  12   0   5   23.36   72.94
   5   9   2  -22.02   90.75
  -5   9  -2   73.69  100.75
   5  -9   2   18.07   57.57
  -5  -9  -2 -129.91   88.37
 -12   0  -5   28.96   82.04
 -10   5  -6  320.64  170.29
  10   5   6  368.20  125.71
  10  -5   6  166.04   99.47
  -2   3 -19  -46.34  136.32
  -2  -3 -19   46.28   98.27
   2  -3  19  120.31  110.09
   2   3  19  115.56  116.78
   0  -8 -12  324.32  121.65
   8  -1 -16  540.94  228.73
   0   8 -12  186.80  148.45
   0  -8  12  214.12  106.34
  -8   1  16  371.27  150.11
  -8  -1  16  280.85  119.87
   8   1 -16  725.26  253.54
   0   8  12  357.42  157.22
  -9  -2 -13  -11.79   80.41
   9   2  13 -102.03   77.12
   9  -2  13   -6.67   62.45
  -2   9   8   64.17  129.26
  -2   6  16  138.07  153.21
  -2  -6  16   83.42  111.22
   2   6 -16  264.58  206.22
   2  -6 -16  357.38  146.24
  -2  -9   8   31.01   80.98
   2   9  -8   91.23  136.77
  10   3  10   14.52   89.56
  10  -3  10   15.93   59.76
  -9   4 -11 -147.97  103.60
  -9  -4 -11   94.25   76.43
 -10  -3 -10 -123.40   81.46
   9  -4  11  -23.85   55.01
   9   4  11   -4.63   88.37
   7   5  13  150.38  162.84
  -7  -5 -13   96.71  100.40
   7  -5  13  166.63   78.62
  -6   5  15   24.46  121.73
  -7   5 -13  179.49  132.27
  -6  -5  15  -26.71   81.80
   6   5 -15   72.15   89.30
   6  -7 -11  303.32  136.85
   2   0  20   11.61  109.80
  -2   0 -20  -10.20   76.75
  -6  -7  11  143.75  122.38
   6   7 -11  200.85  155.30
  -6   7  11  175.41  111.12
  -5  -9   3  -56.43   69.88
   5   9  -3    4.53   78.00
   1  -8 -12  220.89  143.77
  -1   8  12  174.16  203.24
   1   8 -12  171.94  195.80
  -5   9   3   80.57   99.58
   5  -9  -3    9.53   86.12
  -1  -8  12  470.91  123.91
  -7   6  12  -89.34  116.89
  -7  -6  12  -39.32   80.74
   7   6 -12   74.12  106.00
   7  -6 -12  -47.09   93.86
   5   0 -19  198.72  145.45
   3   3 -19    0.67  112.62
  10  -2  11   51.22   66.74
  -3  -3  19  127.85   85.17
  10   2  11  110.16   79.23
  -3   3  19   39.71  150.14
   3  -3 -19  100.14   97.15
 -10  -2 -11  -83.76   77.60
   7   2  16   76.67   88.94
 -12   2   5   78.80   96.68
  -7  -2 -16   61.86   82.64
   7  -2  16  121.38   80.10
  11   4  -6  141.07  102.92
  11  -4  -6  -49.03   77.51
 -11   4   6  -20.64   80.49
  12  -2  -5   95.43   77.82
 -11  -4   6  -10.70   61.73
  -7   2 -16  130.70   97.56
  12   2  -5  136.34  101.90
 -12  -2   5   81.27   92.84
   3   0 -20   58.44  124.12
  -3   0  20  132.41  124.86
   4   1  19   21.28   85.67
  10  -6  -1   83.50   81.63
  -4  -1 -19   41.41  101.15
  11   3   7    7.67   69.16
   4  -1  19   12.55  108.87
  10   6  -1  136.72   98.97
  11  -3   7   43.29   60.45
 -10   6   1   67.57  110.33
 -11   3  -7   -1.15   85.58
 -11  -3  -7  -46.80   73.62
  -4   1 -19  150.76  109.57
 -10  -6   1  164.37   92.93
 -10   6   0 -118.40   70.91
   0  -2 -20  245.71  117.19
  -2   7 -14   58.60   70.52
   8   3  14   39.17   88.26
  -8  -3 -14  155.00   96.71
   0  -2  20  -13.76  162.12
   2   7  14   54.45  112.02
  10  -6   0   27.10   63.02
   8  -3  14   48.77   70.09
  10   6   0   83.83   82.14
 -10  -6   0   -0.20   58.08
  -2  -7 -14   55.76  107.72
   0   2  20  213.91  118.71
   0   2 -20   11.57  131.37
   1   2 -20  121.76  122.24
  -1   2  20  226.10  139.88
   1  -2 -20  134.78  114.82
  -3  -9  -7   21.71   94.68
  -4   8 -10  247.55  123.77
  -5   3  18   -9.70  127.21
   4  -8  10   76.03   82.08
  -3   9  -7  136.77   94.92
   5  -3 -18   53.29  157.19
  -4  -8 -10  365.15  127.64
 -11  -1  -9  -70.06   81.95
  -5  -3  18  141.58  112.25
   3  -9   7   14.39   65.93
 -11   1  -9  131.90   93.92
   5   3 -18  304.00  164.78
  11  -1   9    2.64   76.71
  11   1   9  -10.52   66.05
   3   9   7  -21.28  107.09
   4   8  10   49.64  154.05
   4   9  -6   92.33  115.49
   4  -9  -6  -57.27  117.58
  -4   9   6  176.28  145.03
  -4  -9   6  222.74   99.99
  12   1   5   49.19   73.66
  12  -1   5  -54.77   56.05
 -12  -1  -5  -80.02   73.79
 -12   1  -5  175.53   80.19
   5   2  18  114.10   81.53
  -5  -2 -18  -23.54   93.96
   5  -2  18  161.10  113.94
  -5   2 -18   46.54   87.09
  -8  -3  15  157.01   85.15
  -8   3  15   37.65   89.76
   8  -3 -15   42.21  134.94
   8  -3 -15  -21.35  123.00
   8   3 -15 -151.74  107.72
  10   0 -13  110.90  133.93
   5  -5 -16  -72.70  106.25
  -5   5  16  107.02  143.06
   8  -7   6  -66.62   58.64
  -8   7  -6  -66.94  117.21
  -5  -5  16   61.85   91.74
   5   5 -16   64.77  107.43
 -10   0  13   91.80   90.82
   8   7   6   73.58   80.22
  -1  -8 -12  182.19  122.87
   1  -8  12   -4.69   89.11
   1   8  12   51.50  114.39
 -10  -6   2  281.94   80.05
 -10   6   2  -55.87  101.66
   8   4  13   43.72   68.19
  10  -6  -2   52.93   81.98
  -8   4 -13   80.83   97.37
   8  -4  13   18.38   56.97
  -8  -4 -13  -49.53   76.86
  10   6  -2   26.29  116.50
  -8   7   7   31.52  105.05
   8   7  -7 -165.75  117.86
  -2  -9  -8  -61.85   94.89
  -8  -7   7  -16.28   61.09
   2   9   8  -61.06  124.92
  -2   9  -8   57.95   81.06
   8  -7  -7   60.30   78.34
 -12   3   1  -70.50   92.42
  12  -3  -1   49.91   72.26
 -12  -3   1  218.24   84.74
  12   3  -1   57.82   87.12
  -3   8 -11  -95.43   88.76
   5  -9   3  -59.28   67.31
  -5   9  -3  -64.62  106.13
 -10   6  -1   58.72   81.08
  -3  -8 -11  -21.09   76.33
   3   8  11   53.48   97.28
   5   9   3   68.45   93.16
 -10  -6  -1   92.16   75.88
   3  -8  11   24.45   50.33
  10   6   1   -1.79   88.99
  10  -6   1  -43.74   74.28
 -12  -3   0   78.25  109.82
 -12   3   0  577.00  130.60
   7   8   4   32.45   95.15
  12  -3   0  131.76   82.53
   7  -8   4   44.94   77.37
  12   3   0  215.36  116.76
  -7   8  -4   71.76  140.07
  -2   1 -20   95.00   88.40
   2   1  20   16.28  162.96
 -11   4  -5   72.22  120.55
   2  -1  20   11.90   81.55
  -7  -5  14   47.18   63.01
  -8  -4  14  -63.16   76.24
  11   4   5  219.01  107.26
   8  -4 -14  -40.51  119.23
  -8   4  14 -140.83  141.23
  11  -4   5  207.38   93.88
   7   5 -14  -72.12   98.98
  -7   5  14  -10.85   72.87
  -2  -1 -20   41.45   93.59
   8   4 -14 -115.88  140.62
  -6  -8  -7  116.41  118.57
  -6   8  -7  114.94  127.57
   6  -8   7   74.45   82.84
   5   1 -19  -42.06  145.24
  12   2   4  165.20   91.04
  -5   1  19  202.32  173.65
 -12   2  -4   95.93  105.99
  12  -2   4  154.56   78.09
   5  -1 -19  406.33  147.69
  12   2   4   38.36   81.40
 -12  -2  -4   24.21   99.52
  10   4 -10 -116.28   91.97
 -10   4  10   39.84   98.36
  10  -4 -10   29.25   82.60
 -10  -4  10   13.89   75.53
 -12   0   7   40.36   93.67
 -12   3   2  -48.69   92.45
 -12  -3   2  317.48   84.52
  12   3  -2 -106.17   98.87
  12  -3  -2  -21.69   72.97
   3  -1 -20  499.87  185.71
  -7   8   5  -69.25  100.22
  -3   1  20  326.52  206.26
   7   8  -5  -64.93   81.08
   3   1 -20  184.18  150.17
  -7  -8   5  118.52   83.66
   7  -8  -5   -9.18   84.84
  -9   7   0  -71.14   95.75
   9   7  -1  -40.13   95.77
  -7   2  17  -71.89  152.70
   9  -7   0   92.32   72.28
   7  -2 -17   90.17  121.15
  -9  -7   0   21.48   67.68
  -9   7   1  -12.58  100.64
  -9  -7   1  103.10   81.70
   9   7   0   41.43   87.48
   9  -7  -1 -108.88   72.98
   7   2 -17 -108.14  112.47
  -7  -2  17   66.03   78.37
  -3  -7  14  112.68   97.75
  -3   7  14  -27.42  166.69
   3  -7 -14  201.76  123.72
   3   7 -14   99.05  115.22
 -12   3  -1  210.02   97.96
  -1   2 -20   -6.01  129.87
   1  -2  20  207.03  111.19
  -5  -9   4   68.82  113.20
[truncated: 56,964 more chars]
