# Supplementary material for: Ethyl 5-methyl-7-phenyl-1,2,4-triazolo[4,3-a]pyrimidine-6-carboxyl­ate
Source: Acta Crystallogr Sect E Struct Rep Online. 2014 May 17;70(Pt 6):o672–3. doi: 10.1107/S1600536814010113 (PMC4051068; doi:10.1107/S1600536814010113)
Supplement: Supplementary file 2 [file e-70-0o672-Isup2.hkl]

#
# h,k,l, Fc-squared, Fo-squared, sigma(Fo-squared), status flag
#
data_I
_shelx_title '   CRYSTALS  P21/N'
_shelx_refln_list_code          4
_shelx_F_calc_maximum      143.05
_exptl_crystal_F_000       592.00
_reflns_d_resolution_high  0.8331

loop_
 _space_group_symop_operation_xyz
 'x, y, z'
 '-x+1/2, y+1/2, -z+1/2'
 '-x, -y, -z'
 'x-1/2, -y-1/2, z-1/2'

_cell_length_a    10.3220
_cell_length_b     8.1678
_cell_length_c    16.7980
_cell_angle_alpha  90.000
_cell_angle_beta   92.111
_cell_angle_gamma  90.000

_shelx_F_squared_multiplier     1.000

loop_
 _refln_index_h
 _refln_index_k
 _refln_index_l
 _refln_F_squared_calc
 _refln_F_squared_meas
 _refln_F_squared_sigma
 _refln_observed_status
   2   0   0         19.75         16.67         1.19 o
   4   0   0        702.06        794.00        31.15 o
   6   0   0        265.97        265.32        12.18 o
   8   0   0          9.15          9.53         2.09 o
  10   0   0         15.43         23.09         3.96 o
  12   0   0          4.66         13.46         7.71 o
   1   1   0       9442.78      12999.04       252.68 o
   2   1   0       4638.68       6121.07       113.51 o
   3   1   0      13837.04      11830.69       894.43 o
   4   1   0          0.40          1.93         0.81 o
   5   1   0        555.42        621.88        18.68 o
   6   1   0         23.13         20.06         2.30 o
   7   1   0         41.59         42.85         2.57 o
   8   1   0         69.93         71.74         3.80 o
   9   1   0         57.62         49.95         3.45 o
  10   1   0          0.49          3.83         1.76 o
  11   1   0          8.44          7.22         2.35 o
  12   1   0          6.51          1.21         2.90 o
   0   2   0         35.93         46.92         2.06 o
   1   2   0       7701.80      11900.94       880.83 o
   2   2   0       5114.38       7268.04       192.56 o
   3   2   0        434.07        450.57        13.49 o
   4   2   0       1340.07       1449.73        50.67 o
   5   2   0          3.24          3.73         0.92 o
   6   2   0         38.39         34.37         2.04 o
   7   2   0        180.93        164.22         6.66 o
   8   2   0        176.18        163.00        10.30 o
   9   2   0         49.13         52.33         3.85 o
  10   2   0          3.86          1.09         1.79 o
  11   2   0        103.43        102.61         7.08 o
  12   2   0         15.68         12.03         4.05 o
   1   3   0        398.40        450.93        12.83 o
   2   3   0          0.14          0.39         0.95 o
   3   3   0        661.08        624.95        21.13 o
   4   3   0         11.26         11.68         1.11 o
   5   3   0          8.37          9.08         1.32 o
   6   3   0        289.52        322.34        16.17 o
   7   3   0         35.72         31.91         2.38 o
   8   3   0         57.67         58.21         3.84 o
   9   3   0         11.82         17.25         3.62 o
  10   3   0        125.15        119.50         9.54 o
  11   3   0         84.90         81.39         8.39 o
   0   4   0       2317.97       3072.45       184.96 o
   1   4   0          0.03          1.03         0.80 o
   2   4   0          0.04          0.12         1.15 o
   3   4   0        145.48        164.63         4.82 o
   4   4   0          8.79          9.70         1.34 o
   5   4   0         17.31         20.35         1.90 o
   6   4   0         20.60         21.00         2.09 o
   7   4   0        474.67        451.34        20.93 o
   8   4   0          9.96          9.81         4.54 o
   9   4   0          1.45          6.67         2.59 o
  10   4   0         27.29         31.37         4.68 o
  11   4   0          9.28         11.83         5.06 o
   1   5   0        509.07        574.23        22.57 o
   2   5   0         12.12         14.93         1.51 o
   3   5   0         31.21         30.88         2.91 o
   4   5   0        415.69        417.42        18.85 o
   5   5   0        121.88        116.68         6.31 o
   6   5   0          3.11          3.32         2.97 o
   7   5   0         79.43         82.40         6.51 o
   8   5   0         18.45         22.56         3.45 o
   9   5   0          0.86          1.09         2.66 o
  10   5   0          8.69         12.49         4.95 o
   0   6   0         15.61         21.15         4.52 o
   1   6   0          3.05          7.07         1.61 o
   2   6   0         92.89        104.92         5.22 o
   3   6   0         13.29         16.21         3.28 o
   4   6   0        126.74        117.16         6.69 o
   5   6   0         20.12         16.90         2.31 o
   6   6   0         21.69         22.64         3.41 o
   7   6   0          0.40          0.00         2.98 o
   8   6   0          0.01          0.49         2.23 o
   9   6   0         12.05         11.57         3.47 o
   1   7   0         47.26         46.63         3.61 o
   2   7   0         13.07         11.22         2.63 o
   3   7   0         20.13         20.51         2.88 o
   4   7   0         16.32         16.61         2.91 o
   5   7   0         45.08         43.58         4.96 o
   6   7   0          1.32          5.35         2.91 o
   7   7   0         19.69         23.91         3.93 o
   8   7   0          6.42          3.56         2.62 o
   0   8   0         34.92         39.97         6.16 o
   1   8   0          9.17         15.02         2.75 o
   2   8   0          2.25          0.81         3.10 o
   3   8   0          0.00          0.33         2.11 o
   4   8   0         29.73         40.17         5.98 o
   5   8   0          2.01          0.00         2.85 o
   6   8   0         12.35         18.24         4.38 o
   7   8   0          3.18          5.98         5.50 o
   1   9   0         29.82         31.71         5.76 o
   2   9   0          8.34          2.27         2.79 o
   3   9   0         28.26         39.64         9.77 o
   4   9   0          0.13          0.25         3.00 o
 -11   0   1          5.22          6.55         2.92 o
  -9   0   1         59.37         63.59         5.68 o
  -7   0   1         11.19          9.24         2.54 o
  -5   0   1       1637.37       1809.58        86.54 o
  -3   0   1       4367.16       5897.93       473.17 o
   3   0   1      19206.34       3192.60      2006.74 o
   5   0   1        635.69        586.72        25.56 o
   7   0   1         17.44         18.65         2.55 o
   9   0   1          0.34          0.90         1.70 o
  11   0   1         11.12         10.57         3.94 o
 -12   1   1          5.35          6.41         3.42 o
 -11   1   1         22.64         24.19         3.11 o
 -10   1   1          0.13          0.70         1.43 o
  -9   1   1         87.73         97.98         5.38 o
  -8   1   1        132.83        130.49         5.62 o
  -7   1   1         58.75         54.08         3.21 o
  -6   1   1        111.06         94.46         3.83 o
  -5   1   1         72.60         61.79         2.56 o
  -4   1   1         20.42         22.36         1.01 o
  -3   1   1       2288.43       2736.12        73.47 o
  -2   1   1         19.23         20.09         0.79 o
  -1   1   1         67.28         58.49         2.12 o
   1   1   1       1857.22       1660.07        58.75 o
   2   1   1       8219.48      11898.23       318.65 o
   3   1   1      11675.94       5722.68       626.50 o
   4   1   1        507.67        497.93        13.13 o
   5   1   1        490.65        460.83        13.82 o
   6   1   1        452.57        452.32        15.27 o
   7   1   1        267.89        244.11         9.01 o
   8   1   1         17.72         16.79         1.72 o
   9   1   1          0.54          0.64         1.38 o
  10   1   1          3.90          3.72         1.75 o
  11   1   1          0.15          0.00         2.17 o
  12   1   1          7.20         11.19         2.91 o
 -12   2   1         15.10         15.13         3.86 o
 -11   2   1         14.78         12.34         3.35 o
 -10   2   1          0.26          3.65         1.84 o
  -9   2   1          0.91          0.00         1.55 o
  -8   2   1          4.77          7.35         1.20 o
  -7   2   1         79.60         67.22         2.82 o
  -6   2   1         11.27         10.13         1.26 o
  -5   2   1        558.92        531.16        15.33 o
  -4   2   1         32.75         29.42         1.87 o
  -3   2   1        261.49        226.64         9.46 o
  -2   2   1        214.12        231.15         4.47 o
  -1   2   1        230.66        218.90        12.13 o
   0   2   1        215.17        224.31         9.44 o
   1   2   1         43.08         35.50         0.96 o
   2   2   1        627.76        562.81        18.62 o
   3   2   1        482.12        473.18        14.36 o
   4   2   1          0.33          0.48         0.44 o
   5   2   1       1230.08       1288.37        38.54 o
   6   2   1       1311.75       1314.59        44.68 o
   7   2   1          6.12          8.82         1.20 o
   8   2   1         44.10         42.06         3.55 o
   9   2   1         92.19         85.13         5.28 o
  10   2   1         18.96         19.12         2.62 o
  11   2   1         12.56         15.34         3.13 o
  12   2   1         12.99         14.59         4.52 o
 -11   3   1          4.16          8.15         3.78 o
 -10   3   1         10.39          7.13         3.49 o
  -9   3   1         71.09         65.53         4.60 o
  -8   3   1         38.48         35.70         3.02 o
  -7   3   1         97.01         92.46         4.51 o
  -6   3   1         68.65         67.57         3.57 o
  -5   3   1          0.15          0.95         1.28 o
  -4   3   1        223.10        252.74         9.25 o
  -3   3   1         50.30         42.77         1.91 o
  -2   3   1       1777.38       1799.04        54.04 o
  -1   3   1         27.62         26.45         1.30 o
   0   3   1        723.31        756.81        22.67 o
   1   3   1         84.73        113.37         3.64 o
   2   3   1        175.83        124.95         4.78 o
   3   3   1        643.25        733.91        26.33 o
   4   3   1        254.34        265.30        16.29 o
   5   3   1        917.11        896.35        35.96 o
   6   3   1         98.52         87.96         4.24 o
   7   3   1        137.30        127.84         6.04 o
   8   3   1         52.97         52.25         3.60 o
   9   3   1         13.79         12.71         2.18 o
  10   3   1         39.75         43.68         4.11 o
  11   3   1          0.26          7.50         3.26 o
 -11   4   1          4.23          3.44         2.96 o
 -10   4   1          4.56          5.15         3.08 o
  -9   4   1         20.17         20.52         3.46 o
  -8   4   1        101.24        102.58         7.49 o
  -7   4   1          3.39          3.68         1.56 o
  -6   4   1          0.10          0.63         1.55 o
  -5   4   1         54.55         51.90         2.69 o
  -4   4   1        263.65        276.38        11.12 o
  -3   4   1        262.97        212.70         9.58 o
  -2   4   1        667.06        697.83        38.72 o
  -1   4   1        756.59        861.34        31.32 o
   0   4   1        138.26        163.50         8.21 o
   1   4   1        267.75        284.63        13.17 o
   2   4   1        120.25        111.88         3.88 o
   3   4   1         43.95         47.08         2.38 o
   4   4   1        336.59        324.72        12.98 o
   5   4   1         45.83         45.22         2.93 o
   6   4   1          0.25          2.76         1.16 o
   7   4   1        164.74        163.79         8.44 o
   8   4   1         35.71         34.02         3.18 o
   9   4   1          0.13          1.56         1.94 o
  10   4   1         16.97         31.10         5.18 o
  11   4   1          2.42          4.52         3.07 o
 -10   5   1          4.05          6.69         3.02 o
  -9   5   1         29.57         29.80         4.57 o
  -8   5   1         29.66         24.64         3.75 o
  -7   5   1         15.56         18.60         2.88 o
  -6   5   1        223.73        210.20        13.11 o
  -5   5   1        255.62        234.12        10.75 o
  -4   5   1          6.64          6.42         1.43 o
  -3   5   1          0.00          0.34         1.74 o
  -2   5   1         49.18         50.33         2.88 o
  -1   5   1       1384.15       1543.25        71.65 o
   0   5   1        178.24        176.03         7.04 o
   1   5   1         59.37         68.71         3.97 o
   2   5   1        174.39        182.63         8.04 o
   3   5   1        118.12        114.03         6.13 o
   4   5   1         66.92         61.42         3.78 o
   5   5   1          0.17          1.98         1.55 o
   6   5   1         12.04         12.84         1.87 o
   7   5   1          0.11          0.00         1.58 o
   8   5   1         13.45         14.35         3.03 o
   9   5   1          7.51          6.14         2.80 o
  10   5   1          1.36          4.27         3.87 o
  -9   6   1          7.02          6.08         2.81 o
  -8   6   1         10.89          9.88         3.14 o
  -7   6   1          1.17          3.66         2.58 o
  -6   6   1         45.15         44.10         5.17 o
  -5   6   1         11.45         15.67         2.66 o
  -4   6   1        398.91        408.11        20.43 o
  -3   6   1         38.75         37.58         2.40 o
  -2   6   1         21.98         23.82         2.41 o
  -1   6   1         25.27         20.35         2.01 o
   0   6   1         42.73         37.38         2.62 o
   1   6   1          0.43          1.51         1.36 o
   2   6   1         28.91         29.16         3.45 o
   3   6   1         79.48         71.65         3.75 o
   4   6   1         11.42         13.36         2.62 o
   5   6   1         63.68         64.44         4.55 o
   6   6   1         22.80         27.02         3.13 o
   7   6   1         18.04         17.88         2.96 o
   8   6   1          0.01          4.79         2.68 o
   9   6   1          1.24          0.40         2.25 o
  -8   7   1          2.65          1.46         2.63 o
  -7   7   1          5.98          1.57         2.55 o
  -6   7   1          5.01          6.87         3.01 o
  -5   7   1         70.57         73.77         6.62 o
  -4   7   1          4.67          9.96         3.01 o
  -3   7   1          3.46          3.26         1.84 o
  -2   7   1          9.73          6.89         2.03 o
  -1   7   1          1.22          1.96         1.82 o
   0   7   1          1.08          0.00         1.38 o
   1   7   1          5.03          7.55         1.85 o
   2   7   1          1.25          1.55         1.91 o
   3   7   1         48.48         46.62         4.43 o
   4   7   1         11.46         19.31         4.63 o
   5   7   1         24.87         22.71         3.77 o
   6   7   1         18.98         21.30         3.60 o
   7   7   1         11.06         10.25         3.33 o
   8   7   1          0.19          0.00         3.04 o
  -7   8   1          0.01          3.67         3.51 o
  -6   8   1          1.05          4.53         3.36 o
  -5   8   1          3.31          3.06         2.86 o
  -4   8   1          0.01          0.71         2.60 o
  -3   8   1          0.86          6.70         3.05 o
  -2   8   1         22.69         19.31         2.57 o
  -1   8   1          4.28          5.72         2.29 o
   0   8   1        128.00        118.81         7.34 o
   1   8   1         21.40         29.10         3.51 o
   2   8   1         52.30         48.28         5.51 o
   3   8   1         13.14          8.96         2.80 o
   4   8   1         11.13         16.87         4.03 o
   5   8   1          1.02          0.00         2.74 o
   6   8   1         10.46         13.37         3.98 o
   7   8   1          7.41         10.45         3.99 o
  -4   9   1         11.95          9.70         3.92 o
  -3   9   1          0.85          0.00         3.37 o
  -2   9   1          0.01          1.54         3.64 o
  -1   9   1          4.68          7.42         2.91 o
   0   9   1         20.21         23.39         3.64 o
   1   9   1          9.75          8.00         3.32 o
   2   9   1          7.48         13.04         4.69 o
   3   9   1          0.00          0.00         2.92 o
   4   9   1          0.20          0.00         2.91 o
 -12   0   2         12.45         11.75         4.68 o
 -10   0   2        247.08        280.84        29.45 o
  -8   0   2        104.75        116.39         7.48 o
  -6   0   2         40.48         36.41         2.76 o
  -4   0   2         30.01         25.78         1.68 o
  -2   0   2       5440.50       7941.32       275.81 o
   2   0   2       9505.94       3009.22       797.38 o
   4   0   2       2408.12       2291.94       103.84 o
   6   0   2         85.49        106.46         5.91 o
   8   0   2        122.56        129.72         8.18 o
  10   0   2         12.41         13.86         3.24 o
  12   0   2          0.33          3.06         3.87 o
 -12   1   2          0.23          0.18         2.80 o
 -11   1   2          2.81          4.35         2.17 o
 -10   1   2          3.33          5.46         1.61 o
  -9   1   2        182.60        190.17         8.69 o
  -8   1   2          2.23          2.24         1.41 o
  -7   1   2         39.70         43.57         2.21 o
  -6   1   2        285.32        307.09        10.44 o
  -5   1   2       1672.86       1970.96        68.83 o
  -4   1   2         37.44         39.18         2.01 o
  -3   1   2        167.90        176.85         5.26 o
  -2   1   2        725.39        756.20        28.06 o
  -1   1   2        542.84        504.57        16.54 o
   0   1   2       2563.73       2629.56        66.18 o
   1   1   2       1870.85       1889.94        48.83 o
   2   1   2      20463.93       7574.42      1420.24 o
   3   1   2          8.97          9.21         0.61 o
   4   1   2         59.03         52.94         1.77 o
   5   1   2        422.05        433.91        12.75 o
   6   1   2       1108.37       1171.09        41.41 o
   7   1   2         75.89         65.14         2.89 o
   8   1   2         10.50          8.49         1.46 o
   9   1   2          0.49          0.83         1.24 o
  10   1   2          3.56          6.47         2.21 o
  11   1   2         10.20         11.49         2.64 o
  12   1   2          9.93         16.68         5.16 o
 -12   2   2          1.23          0.51         4.74 o
 -11   2   2         29.69         26.27         4.06 o
 -10   2   2          0.00          1.54         1.69 o
  -9   2   2         31.41         32.97         3.33 o
  -8   2   2         17.06         12.21         1.39 o
  -7   2   2          1.08          2.04         1.24 o
  -6   2   2        508.67        510.06        16.12 o
  -5   2   2          4.91          7.32         1.47 o
  -4   2   2        698.18        880.11        47.83 o
  -3   2   2        658.17        714.81        23.91 o
  -2   2   2        130.86        105.50         2.87 o
  -1   2   2        672.78        714.24        22.90 o
   0   2   2       1077.21       1025.10        25.46 o
   1   2   2        233.75        253.57         5.80 o
   2   2   2         35.66         28.75         1.07 o
   3   2   2       1940.80       1849.38        70.37 o
   4   2   2         56.75         51.15         2.67 o
   5   2   2       3422.78       3792.05       136.77 o
   6   2   2        134.89        133.25         4.68 o
   7   2   2          0.29          1.32         1.04 o
   8   2   2          2.46          5.37         1.58 o
   9   2   2         66.94         64.42         4.54 o
  10   2   2         18.87         21.19         3.05 o
  11   2   2         36.26         33.38         4.05 o
  12   2   2         17.67         17.98         4.46 o
 -11   3   2          2.99          2.71         2.77 o
 -10   3   2         19.49         21.77         3.75 o
  -9   3   2         51.80         54.19         5.97 o
  -8   3   2         10.47          6.95         1.45 o
  -7   3   2          5.74          7.33         1.32 o
  -6   3   2        239.18        231.08         9.47 o
  -5   3   2          9.94          8.91         1.66 o
  -4   3   2         45.45         34.33         2.62 o
  -3   3   2        840.96        901.66        24.05 o
  -2   3   2        396.94        400.42        16.13 o
  -1   3   2        641.10        799.23        42.64 o
   0   3   2          9.42          7.21         0.84 o
   1   3   2       1454.84       1695.72        56.26 o
   2   3   2       1363.83       1584.89        48.31 o
   3   3   2         59.98         53.81         2.95 o
   4   3   2        292.00        245.21         9.98 o
   5   3   2          0.06          3.61         1.94 o
   6   3   2        430.01        468.28        19.80 o
   7   3   2          9.88         11.38         1.92 o
   8   3   2         34.44         26.40         2.53 o
   9   3   2         22.90         22.18         2.54 o
  10   3   2          0.66          0.00         1.75 o
  11   3   2          0.30          1.23         2.93 o
 -11   4   2          0.00          0.00         2.74 o
 -10   4   2         31.08         32.84         4.88 o
  -9   4   2         70.12         59.19         6.04 o
  -8   4   2         33.14         33.75         3.67 o
  -7   4   2          7.92          9.84         2.67 o
  -6   4   2         72.11         66.92         4.75 o
  -5   4   2         29.49         27.76         3.54 o
  -4   4   2        143.66        146.00         5.54 o
  -3   4   2        167.01        183.60         9.84 o
  -2   4   2          2.90          8.45         0.91 o
  -1   4   2          0.14          0.17         1.18 o
   0   4   2        236.07        273.91         9.43 o
   1   4   2       1078.29       1199.32        44.14 o
   2   4   2       1463.70       1577.80        62.69 o
   3   4   2          0.90          6.01         1.46 o
   4   4   2         41.04         38.14         3.39 o
   5   4   2         12.70         16.40         1.80 o
   6   4   2          0.00          0.00         1.19 o
   7   4   2         27.77         33.18         3.06 o
   8   4   2          0.26          3.41         2.16 o
   9   4   2          5.16          2.41         2.01 o
  10   4   2          2.55          3.64         2.86 o
  11   4   2         13.16         12.83         3.79 o
 -10   5   2          0.60          0.53         2.43 o
  -9   5   2          1.99          2.92         2.97 o
  -8   5   2         59.35         73.61        10.52 o
  -7   5   2         37.01         37.47         4.96 o
  -6   5   2         64.92         59.16         5.29 o
  -5   5   2        547.98        560.97        32.80 o
  -4   5   2          3.86          5.98         1.60 o
  -3   5   2          0.94          0.00         1.14 o
  -2   5   2        104.20        116.19         4.78 o
  -1   5   2         23.25         22.46         1.63 o
   0   5   2          5.99          8.76         1.39 o
   1   5   2         53.02         63.91         3.49 o
   2   5   2        118.06        130.90         6.32 o
   3   5   2          5.83          3.05         1.38 o
   4   5   2         51.79         52.80         3.33 o
   5   5   2        326.89        330.02        16.97 o
   6   5   2         35.14         33.45         2.70 o
   7   5   2         14.80         13.23         2.57 o
   8   5   2         23.23         29.24         3.41 o
   9   5   2          6.74          8.04         4.78 o
  10   5   2          0.07          0.75         2.55 o
  -9   6   2          3.65          0.92         2.64 o
  -8   6   2          0.52          0.19         2.46 o
  -7   6   2         12.45         20.17         3.96 o
  -6   6   2        101.58         98.41         7.99 o
  -5   6   2        153.68        168.97        11.61 o
  -4   6   2         30.61         34.22         4.21 o
  -3   6   2         28.27         20.99         1.79 o
  -2   6   2          3.30          3.98         1.77 o
  -1   6   2          2.26          1.99         1.28 o
   0   6   2         57.81         59.68         3.72 o
   1   6   2         16.94         17.66         2.00 o
   2   6   2         15.90         16.35         1.96 o
   3   6   2        142.65        130.83         6.31 o
   4   6   2          8.22          8.73         2.44 o
   5   6   2          0.06          2.99         2.97 o
   6   6   2        152.81        148.06         8.93 o
   7   6   2         67.48         60.37         5.65 o
   8   6   2          8.31          8.76         3.08 o
   9   6   2          3.50          4.03         2.75 o
  -8   7   2          4.07          9.65         3.40 o
  -7   7   2         35.29         33.28         5.09 o
  -6   7   2          4.99          9.02         3.46 o
  -5   7   2         64.72         58.44         7.09 o
  -4   7   2         14.86         16.44         3.25 o
  -3   7   2        112.76        111.09         6.12 o
  -2   7   2          0.16          0.00         1.33 o
  -1   7   2          0.21          0.00         1.39 o
   0   7   2          3.41          9.25         1.99 o
   1   7   2          0.32          0.00         1.40 o
   2   7   2          6.55          6.39         1.85 o
   3   7   2        132.45        129.88        11.81 o
   4   7   2          0.01          0.99         1.73 o
   5   7   2         11.20         12.49         2.41 o
   6   7   2         32.69         37.02         4.71 o
   7   7   2          5.10          4.15         2.62 o
   8   7   2          3.86          6.90         3.55 o
  -7   8   2          0.07          0.00         3.09 o
  -6   8   2         48.17         61.73         7.64 o
  -5   8   2          6.02         11.54         5.15 o
  -4   8   2         26.04         29.69         4.88 o
  -3   8   2         57.15         48.74         5.86 o
  -2   8   2          4.23          6.93         2.49 o
  -1   8   2         32.36         32.13         3.84 o
   0   8   2         49.36         39.80         4.03 o
   1   8   2          0.31          0.00         1.88 o
   2   8   2         31.24         34.24         4.84 o
   3   8   2          7.62          7.17         2.56 o
   4   8   2         18.98         23.05         4.33 o
   5   8   2          1.25          7.78         6.09 o
   6   8   2          0.43          0.84         3.29 o
   7   8   2          4.32          4.03         3.29 o
  -4   9   2          0.88          2.20         4.12 o
  -3   9   2         10.11         10.57         4.03 o
  -2   9   2          9.22          6.19         3.36 o
  -1   9   2         69.11         52.67         7.91 o
   0   9   2          0.13          5.80         3.63 o
   1   9   2          2.69          3.08         2.75 o
   2   9   2          0.13          0.32         2.43 o
   3   9   2          0.81          1.49         2.92 o
   4   9   2          0.96          4.87         3.64 o
 -11   0   3          3.32          2.89         2.98 o
  -9   0   3        158.83        172.99        18.76 o
  -7   0   3         32.78         31.15         3.71 o
  -5   0   3         19.02         19.07         1.57 o
  -3   0   3        470.91        461.54        15.65 o
  -1   0   3       5716.88       7824.95       245.18 o
   1   0   3        447.33        559.54        34.67 o
   3   0   3       6279.22       8325.35       412.74 o
   5   0   3        118.40         99.65         4.85 o
   7   0   3          3.20          2.77         3.15 o
   9   0   3          0.35          1.74         1.90 o
  11   0   3          8.32          6.97         3.88 o
 -12   1   3          7.15          1.78         2.81 o
 -11   1   3         37.32         35.68         3.91 o
 -10   1   3         15.22         15.74         2.19 o
  -9   1   3         14.46         14.51         2.01 o
  -8   1   3         46.52         48.66         2.72 o
  -7   1   3        297.30        285.10        10.44 o
  -6   1   3          0.86          1.63         0.92 o
  -5   1   3          0.18          0.00         0.64 o
  -4   1   3         58.99         52.58         2.09 o
  -3   1   3         46.66         35.14         1.82 o
  -2   1   3        771.91        859.15        27.73 o
  -1   1   3         11.56         12.51         0.80 o
   0   1   3       1980.97       2054.88        50.23 o
   1   1   3       4462.23       5829.02       122.60 o
   2   1   3      10551.88       2600.52       465.91 o
   3   1   3         10.75         10.07         1.26 o
   4   1   3         60.85         60.63         2.03 o
   5   1   3       2206.35       2613.93        97.31 o
   6   1   3        154.40        166.16         5.95 o
   7   1   3         30.53         16.42         1.50 o
   8   1   3         79.40         77.82         4.00 o
   9   1   3          0.67          3.28         1.41 o
  10   1   3          2.43          5.14         2.02 o
  11   1   3          0.19          1.03         2.19 o
  12   1   3          1.12          0.92         2.46 o
 -12   2   3          0.61          1.19         2.80 o
 -11   2   3          0.36          2.66         3.05 o
 -10   2   3         20.52         18.22         3.17 o
  -9   2   3          4.78          6.38         2.12 o
  -8   2   3          2.70          4.08         1.68 o
  -7   2   3         66.89         77.45         3.21 o
  -6   2   3         41.45         33.99         2.49 o
  -5   2   3         37.68         36.27         2.33 o
  -4   2   3       1071.53       1141.78        33.17 o
  -3   2   3         49.16         39.40         1.63 o
  -2   2   3         12.96         12.38         0.89 o
  -1   2   3        336.37        332.03        15.43 o
   0   2   3        407.64        416.11        14.08 o
   1   2   3        225.50        216.96         7.08 o
   2   2   3        671.58        812.63        22.85 o
   3   2   3        442.89        494.01        12.68 o
   4   2   3         71.55         99.64         3.57 o
   5   2   3        679.71        658.60        20.20 o
   6   2   3          1.15          0.00         0.73 o
   7   2   3         61.23         59.89         2.82 o
   8   2   3        157.67        146.42         7.57 o
   9   2   3          0.35          2.52         1.90 o
  10   2   3          7.08          6.84         2.39 o
  11   2   3          0.07          0.00         2.32 o
 -11   3   3          6.82         12.54         3.67 o
 -10   3   3          0.41          7.05         3.43 o
  -9   3   3          0.02          2.93         2.42 o
  -8   3   3          0.30          0.00         2.57 o
  -7   3   3          0.01          4.68         2.03 o
  -6   3   3          0.66          1.84         1.33 o
  -5   3   3        486.21        473.23        22.27 o
  -4   3   3         77.13         97.35         3.81 o
  -3   3   3         80.95         91.11         3.74 o
  -2   3   3          2.22          1.57         0.56 o
  -1   3   3        160.39        151.34         4.38 o
   0   3   3       1090.88       1185.98        37.01 o
   1   3   3         15.11         15.63         1.07 o
   2   3   3       1168.88       1373.05        86.15 o
   3   3   3        164.47        149.12         5.16 o
   4   3   3         14.96         15.22         1.24 o
   5   3   3        461.17        483.40        19.27 o
   6   3   3         32.28         26.76         2.22 o
   7   3   3        141.69        142.77         7.07 o
   8   3   3        126.06        120.69         6.78 o
   9   3   3          0.02          0.00         1.54 o
  10   3   3          6.13          4.47         2.18 o
  11   3   3          1.19          0.00         2.44 o
 -11   4   3          0.32          5.65         3.43 o
 -10   4   3         36.61         45.36         5.31 o
  -9   4   3         12.20         12.18         2.93 o
  -8   4   3          0.93          3.80         2.23 o
  -7   4   3          2.51          6.96         4.17 o
  -6   4   3         50.64         48.70         4.09 o
  -5   4   3          0.00          6.90         4.86 o
  -4   4   3        341.84        354.82        12.73 o
  -3   4   3        119.02         97.48         3.45 o
  -2   4   3        170.43        168.57         6.70 o
  -1   4   3          3.72          2.31         1.09 o
   0   4   3         91.37         99.69         6.85 o
   1   4   3        423.65        451.35        15.52 o
   2   4   3          0.33          0.00         0.82 o
   3   4   3         11.83         10.90         1.27 o
   4   4   3         50.35         47.73         2.86 o
   5   4   3          1.84          4.62         3.16 o
   6   4   3         20.93         20.57         2.04 o
   7   4   3         30.91         26.13         3.03 o
   8   4   3         37.56         40.59         3.65 o
   9   4   3         33.49         37.30         4.29 o
  10   4   3          3.40          2.41         2.58 o
  11   4   3          0.34          3.31         3.18 o
 -10   5   3          9.43         12.69         3.80 o
  -9   5   3          5.27          3.50         2.54 o
  -8   5   3          1.93          3.07         2.56 o
  -7   5   3         53.31         43.63         5.01 o
  -6   5   3         12.33         14.09         2.84 o
  -5   5   3         85.75         79.26         5.71 o
  -4   5   3          0.86          2.86         2.35 o
  -3   5   3         60.02         49.77         2.27 o
  -2   5   3         33.06         28.81         1.90 o
  -1   5   3         10.19          7.62         1.72 o
   0   5   3         12.01         17.99         1.64 o
   1   5   3         79.62         92.68         4.29 o
   2   5   3         26.80         23.01         2.36 o
   3   5   3         46.04         46.63         2.38 o
   4   5   3         56.04         62.86         3.72 o
   5   5   3         39.19         39.39         3.03 o
   6   5   3          0.11          0.00         1.54 o
   7   5   3         11.87         17.24         2.52 o
   8   5   3          0.24          0.04         1.74 o
   9   5   3          1.42          8.49         3.00 o
  10   5   3          0.00          0.00         2.89 o
  -9   6   3          1.27          1.54         2.77 o
  -8   6   3          4.60          4.16         2.74 o
  -7   6   3          5.99          7.43         2.78 o
  -6   6   3         12.80         14.63         3.17 o
  -5   6   3         14.78         16.08         3.18 o
  -4   6   3        156.00        138.52         9.81 o
  -3   6   3         51.95         41.37         2.85 o
  -2   6   3        392.07        434.68        18.90 o
  -1   6   3         58.86         68.42         3.99 o
   0   6   3          9.22          9.62         1.78 o
   1   6   3          0.01          2.11         1.71 o
   2   6   3         40.01         41.27         3.45 o
   3   6   3          8.38         10.75         1.51 o
   4   6   3          8.56         11.98         2.76 o
   5   6   3         76.72         80.87         6.57 o
   6   6   3          6.37          5.44         2.05 o
   7   6   3          0.00          0.00         1.60 o
   8   6   3          5.06          8.13         4.75 o
   9   6   3          0.42          3.60         2.93 o
  -8   7   3         20.37         22.62         4.41 o
  -7   7   3         12.36          9.20         5.24 o
  -6   7   3         12.31         14.85         3.65 o
  -5   7   3          3.95          4.75         2.84 o
  -4   7   3         14.44         14.51         3.20 o
  -3   7   3        193.00        157.78        10.91 o
  -2   7   3         50.83         55.28         4.01 o
  -1   7   3          1.32          5.16         3.14 o
   0   7   3          0.39          2.65         1.66 o
   1   7   3          1.36          5.48         1.95 o
   2   7   3         90.07         77.72         5.12 o
   3   7   3          0.12          0.08         1.93 o
   4   7   3          1.35          3.28         2.89 o
   5   7   3         12.99         11.22         2.56 o
   6   7   3          8.66         10.39         6.37 o
   7   7   3         10.05          5.39         2.59 o
   8   7   3          9.54          9.79         3.69 o
  -6   8   3          5.35          6.08         3.58 o
  -5   8   3         16.61         12.84         4.11 o
  -4   8   3          3.47          6.65         3.25 o
  -3   8   3          8.62          9.09         3.20 o
  -2   8   3         14.24         19.51         3.51 o
  -1   8   3          0.22          1.34         2.30 o
   0   8   3        194.10        180.00        11.68 o
   1   8   3          0.73          2.31         2.04 o
   2   8   3         81.18         84.06         7.14 o
   3   8   3          3.99          2.33         2.17 o
   4   8   3          1.81          0.00         2.35 o
   5   8   3          7.61         14.74         4.25 o
   6   8   3          0.87          9.75         4.14 o
  -4   9   3          7.50         13.26         4.62 o
  -3   9   3          0.34          0.24         2.96 o
  -2   9   3          0.46          1.10         3.29 o
  -1   9   3          0.30          2.18         2.83 o
   0   9   3          0.30          0.27         2.29 o
   1   9   3          3.97          4.51         3.13 o
   2   9   3          0.73          0.47         2.32 o
   3   9   3          4.95          8.22         3.42 o
   4   9   3         23.19         26.03         4.90 o
 -12   0   4          0.18          8.31         7.78 o
 -10   0   4         37.46         35.21         6.46 o
  -8   0   4        437.94        451.39        25.78 o
  -6   0   4         10.23          9.29         1.50 o
  -4   0   4        645.04        571.10        30.55 o
  -2   0   4        331.10        271.41        16.52 o
   0   0   4       1702.24       2236.39        72.15 o
   2   0   4        527.95        497.20        16.49 o
   4   0   4         14.09         14.29         1.35 o
   6   0   4         35.06         38.97         3.25 o
   8   0   4         94.12        103.82         9.44 o
  10   0   4          1.23          3.93         2.61 o
  12   0   4          1.08          0.00         4.03 o
 -12   1   4          0.40          0.50         3.24 o
 -11   1   4          0.81          0.00         2.61 o
 -10   1   4          3.72          5.86         1.81 o
  -9   1   4         10.78         10.34         1.61 o
  -8   1   4        190.77        192.52         8.01 o
  -7   1   4         32.84         29.04         2.02 o
  -6   1   4        337.29        357.07        12.28 o
  -5   1   4        636.19        750.94        32.08 o
  -4   1   4         84.51        101.70         2.92 o
  -3   1   4        130.98        114.25         5.01 o
  -2   1   4         14.53         11.95         0.88 o
  -1   1   4        788.57        820.94        23.10 o
   0   1   4       1162.72       1282.77        28.76 o
   1   1   4       1051.18       1079.57        31.20 o
   2   1   4        254.53        241.57         5.42 o
   3   1   4         54.93         49.82         1.64 o
   4   1   4        769.66        876.36        26.85 o
   5   1   4        108.16        109.33         4.08 o
   6   1   4        147.94        132.62         5.07 o
   7   1   4          3.43          5.40         1.16 o
   8   1   4         87.24         80.80         4.14 o
   9   1   4          0.00          1.01         1.66 o
  10   1   4         10.69         19.70         3.37 o
  11   1   4          1.48          6.23         2.65 o
 -11   2   4          4.90          7.42         3.03 o
 -10   2   4          5.33          3.20         2.58 o
  -9   2   4         19.58         26.16         2.97 o
  -8   2   4          9.80          8.38         1.38 o
  -7   2   4         99.66        105.93         4.77 o
  -6   2   4          3.42          6.70         1.14 o
  -5   2   4        206.57        199.53         7.86 o
  -4   2   4       1966.64       2434.72       103.40 o
  -3   2   4        559.49        594.35        20.15 o
  -2   2   4         55.04         50.53         4.44 o
  -1   2   4         83.84         68.60         2.51 o
   0   2   4        753.08        824.61        21.06 o
   1   2   4         59.88         74.57         2.99 o
   2   2   4        125.81        122.25         5.76 o
   3   2   4       2607.31       2819.33       109.45 o
   4   2   4          2.99          2.87         0.71 o
   5   2   4        879.51        874.36        28.71 o
   6   2   4          6.97          9.33         1.02 o
   7   2   4        334.65        352.16        13.32 o
   8   2   4        140.17        132.25         5.98 o
   9   2   4          0.69          4.25         2.26 o
  10   2   4          0.92          3.81         4.01 o
  11   2   4          4.29          6.03         2.91 o
 -11   3   4          0.81          1.70         2.82 o
 -10   3   4          0.13          0.00         2.61 o
  -9   3   4         25.65         25.95         4.00 o
  -8   3   4         55.99         59.19         5.00 o
  -7   3   4        107.80         89.42         6.98 o
  -6   3   4        117.59        105.08         5.16 o
  -5   3   4        134.83        138.15         5.80 o
  -4   3   4        141.01        161.51         6.29 o
  -3   3   4        175.11        153.37         5.78 o
  -2   3   4          6.28          6.15         0.51 o
  -1   3   4        121.97        158.62         4.50 o
   0   3   4         17.75         15.62         1.13 o
   1   3   4          2.54          0.86         0.67 o
   2   3   4         84.34         83.10         4.17 o
   3   3   4         79.69         73.42         3.79 o
   4   3   4        228.33        229.39         6.97 o
   5   3   4        224.55        196.01         9.92 o
   6   3   4         28.46         22.33         2.13 o
   7   3   4        206.16        194.90         9.32 o
   8   3   4        321.79        336.74        17.00 o
   9   3   4          7.25          8.04         2.12 o
  10   3   4         12.79         15.49         3.04 o
  11   3   4         29.54         31.44         4.27 o
 -11   4   4         22.74         27.80         4.86 o
 -10   4   4          9.73          7.46         3.13 o
  -9   4   4          0.03          0.00         2.30 o
  -8   4   4         55.06         55.95         5.46 o
  -7   4   4        161.91        144.15         9.17 o
  -6   4   4          4.41          7.43         2.30 o
  -5   4   4        188.45        168.49         9.22 o
  -4   4   4         46.01         48.12         3.55 o
  -3   4   4        105.67         93.73         6.07 o
  -2   4   4          6.47          6.19         1.27 o
  -1   4   4        259.16        269.61         8.94 o
   0   4   4        155.30        153.69         8.11 o
   1   4   4        294.77        327.54        11.42 o
   2   4   4          0.63          1.47         0.82 o
   3   4   4         37.53         29.73         1.73 o
   4   4   4         72.93         60.52         3.94 o
   5   4   4         11.54         11.42         1.68 o
   6   4   4          7.67         11.61         1.85 o
   7   4   4        149.20        126.98         8.00 o
   8   4   4        151.97        175.53        10.41 o
   9   4   4         44.72         47.14         4.72 o
  10   4   4          0.75          0.00         2.14 o
 -10   5   4         12.75         11.12         3.48 o
  -9   5   4          0.02          0.00         3.26 o
  -8   5   4        150.30        150.74        11.95 o
  -7   5   4         34.32         28.47         3.94 o
  -6   5   4         85.84         75.19         6.07 o
  -5   5   4         80.25         80.17         6.00 o
  -4   5   4         26.88         25.26         2.26 o
  -3   5   4        144.33        131.99         6.18 o
  -2   5   4         92.81         80.73         3.42 o
  -1   5   4        156.80        172.73        10.24 o
   0   5   4        145.34        138.49         8.30 o
   1   5   4         58.61         58.00         3.15 o
   2   5   4         10.20         13.74         1.49 o
   3   5   4        131.41        117.37         4.87 o
   4   5   4          4.30          4.25         1.55 o
   5   5   4         66.58         70.57         5.12 o
   6   5   4        139.68        161.10        10.45 o
   7   5   4         13.01         24.04         3.34 o
   8   5   4         12.15          9.02         3.71 o
   9   5   4         16.97         14.02         3.12 o
  10   5   4          1.13          0.00         2.74 o
  -9   6   4          0.00          0.75         2.88 o
  -8   6   4          9.31         10.82         3.41 o
  -7   6   4         14.93         22.43         4.22 o
  -6   6   4          9.15         13.11         3.84 o
  -5   6   4         47.51         45.78         4.58 o
  -4   6   4        688.30        714.39        45.94 o
  -3   6   4        602.00        571.07        28.28 o
  -2   6   4        126.49        110.55        10.55 o
  -1   6   4          2.29          3.50         1.39 o
   0   6   4         18.91         16.36         2.02 o
   1   6   4        313.56        310.08        13.76 o
   2   6   4         24.77         22.62         2.10 o
   3   6   4          0.94          0.00         1.29 o
   4   6   4          0.02          4.41         4.18 o
   5   6   4         70.40         55.75         4.59 o
   6   6   4          5.51          3.96         1.93 o
   7   6   4         72.27         60.51         5.40 o
   8   6   4         13.08         15.17         3.47 o
   9   6   4          0.05          0.62         2.67 o
  -8   7   4          5.12          2.16         2.93 o
  -7   7   4         88.96         89.49         9.35 o
  -6   7   4          0.00          6.51         3.28 o
  -5   7   4         55.11         60.74         6.68 o
  -4   7   4         73.37         73.79         9.24 o
  -3   7   4         82.14         80.31         5.67 o
  -2   7   4        139.13        149.26         7.95 o
  -1   7   4          9.00         13.16         2.22 o
   0   7   4        225.53        220.27        11.58 o
   1   7   4        135.67        135.89         7.64 o
   2   7   4         62.01         59.81         4.28 o
   3   7   4         60.56         43.80         5.79 o
   4   7   4          2.35          4.14         4.25 o
   5   7   4         78.12         80.17         6.34 o
   6   7   4          9.69          8.09         2.71 o
   7   7   4          2.53          1.04         2.58 o
   8   7   4          5.53         11.20         4.34 o
  -6   8   4         68.39         78.13         9.39 o
  -5   8   4         70.92         74.34         8.63 o
  -4   8   4         53.42         45.76         6.38 o
  -3   8   4          0.77          1.19         3.58 o
  -2   8   4         26.99         25.89         3.77 o
  -1   8   4          9.38         13.65         2.63 o
   0   8   4          0.12          0.58         1.87 o
   1   8   4         14.98         10.14         3.58 o
   2   8   4          7.46         15.49         3.63 o
   3   8   4         12.40         15.87         3.06 o
   4   8   4          1.95          0.71         3.09 o
   5   8   4          2.58          8.88         3.60 o
   6   8   4          0.76          0.68         3.77 o
  -4   9   4          4.79          7.36         3.97 o
  -3   9   4          3.09          1.31         3.15 o
  -2   9   4          0.58          0.00         4.01 o
  -1   9   4         28.36         29.61         4.92 o
   0   9   4          0.69          5.46         3.55 o
   1   9   4          0.17          0.00         2.70 o
   2   9   4          0.18          0.00         2.53 o
   3   9   4          4.62          5.29         2.94 o
   4   9   4          0.93          2.23         4.19 o
 -11   0   5         14.01         13.15         3.17 o
  -9   0   5         32.25         25.09         3.41 o
  -7   0   5        192.69        212.12        11.33 o
  -5   0   5        167.95        135.62        19.28 o
  -3   0   5        369.53        330.24        28.31 o
  -1   0   5        170.33        123.35         5.23 o
   1   0   5        141.01        187.91         5.84 o
   3   0   5        109.62         97.85         7.93 o
   5   0   5         71.84         64.59         4.76 o
   7   0   5         59.69         59.65         4.23 o
   9   0   5          0.65          0.00         2.13 o
  11   0   5          5.32          0.00         3.46 o
 -12   1   5          0.68          3.68         3.24 o
 -11   1   5          2.96          2.63         2.68 o
 -10   1   5         14.94         18.77         2.44 o
  -9   1   5         79.11         70.14         4.09 o
  -8   1   5         58.76         55.18         3.37 o
  -7   1   5          1.13          1.78         1.54 o
  -6   1   5         64.71         58.66         3.89 o
  -5   1   5        818.82        862.22        28.39 o
  -4   1   5         55.59         55.89         3.41 o
  -3   1   5        611.28        678.73        31.31 o
  -2   1   5        513.08        465.11        18.92 o
  -1   1   5       1049.47       1159.54        30.34 o
   0   1   5        370.31        351.32        10.23 o
   1   1   5       1226.16       1286.15        41.28 o
   2   1   5        404.21        419.78         9.68 o
   3   1   5        194.74        181.51         6.53 o
   4   1   5          0.01          1.97         0.74 o
   5   1   5         16.55         15.08         1.37 o
   6   1   5          0.78          2.32         1.96 o
   7   1   5        259.62        250.22        10.03 o
   8   1   5          7.59         14.47         1.78 o
   9   1   5          4.18          8.60         2.05 o
  10   1   5          1.28          3.69         2.14 o
  11   1   5          1.79          3.07         2.60 o
 -11   2   5          0.97          3.01         3.39 o
 -10   2   5         20.80         24.70         3.92 o
  -9   2   5          0.01          3.71         1.86 o
  -8   2   5         30.46         26.72         2.75 o
  -7   2   5          3.04          3.68         1.29 o
  -6   2   5         78.21         79.22         2.96 o
  -5   2   5        392.67        407.37        11.36 o
  -4   2   5         28.74         31.13         2.02 o
  -3   2   5       1599.90       2072.60       130.62 o
  -2   2   5        667.29        744.40        25.79 o
  -1   2   5         31.73         38.58         1.60 o
   0   2   5       1135.68       1281.95        44.71 o
   1   2   5        594.01        611.76        20.89 o
   2   2   5        225.53        260.64         8.91 o
   3   2   5         15.82         12.09         0.81 o
   4   2   5        917.66        886.54        28.32 o
   5   2   5          0.88          2.09         0.80 o
   6   2   5        184.55        182.75         6.61 o
   7   2   5         31.15         25.40         2.26 o
   8   2   5         82.27         86.00         4.26 o
   9   2   5          0.03          5.89         2.51 o
  10   2   5          2.90          9.48         3.83 o
  11   2   5          0.00          0.00         2.68 o
 -11   3   5          5.18          6.78         3.25 o
 -10   3   5         10.34          9.85         3.06 o
  -9   3   5         11.22         16.71         3.31 o
  -8   3   5          1.53          5.85         2.45 o
  -7   3   5          8.44         12.08         1.73 o
  -6   3   5        116.93         93.00         5.03 o
  -5   3   5        197.53        197.58         8.46 o
  -4   3   5        299.43        313.37        12.40 o
  -3   3   5          0.51          1.18         1.38 o
  -2   3   5        183.26        188.15         8.55 o
  -1   3   5         17.75         12.89         1.24 o
   0   3   5         39.52         47.48         3.34 o
   1   3   5         58.55         46.65         2.20 o
   2   3   5         81.51         74.08         2.97 o
   3   3   5        166.09        157.73         6.67 o
   4   3   5        297.28        261.82         8.07 o
   5   3   5         26.64         22.39         2.02 o
   6   3   5         26.50         23.76         1.60 o
   7   3   5         68.43         53.60         3.59 o
   8   3   5         34.60         27.41         3.10 o
   9   3   5          6.68          8.82         3.44 o
  10   3   5         15.22         12.14         3.41 o
  11   3   5          8.27         19.21         3.45 o
 -10   4   5          6.09          4.73         2.82 o
  -9   4   5          1.46          1.50         2.60 o
  -8   4   5         45.72         46.58         5.05 o
  -7   4   5          4.47          4.74         3.61 o
  -6   4   5         28.08         27.98         3.18 o
  -5   4   5          4.75         12.28         2.27 o
  -4   4   5         29.51         34.70         2.87 o
  -3   4   5         32.88         30.48         2.25 o
  -2   4   5        152.98        155.95         8.60 o
  -1   4   5        152.93        137.55         4.93 o
   0   4   5         83.08         99.21         3.97 o
   1   4   5         33.24         33.78         3.60 o
   2   4   5         97.89        118.66         8.71 o
   3   4   5        137.24        136.29         5.04 o
   4   4   5         41.81         33.85         3.42 o
   5   4   5          5.50          9.71         1.50 o
   6   4   5         12.02         13.30         1.88 o
   7   4   5          2.63          3.08         1.52 o
   8   4   5          0.56          5.35         3.39 o
   9   4   5         49.56         45.77         4.50 o
  10   4   5         72.83         65.04         6.12 o
 -10   5   5          5.02          3.71         3.31 o
  -9   5   5         13.11         12.39         4.00 o
  -8   5   5          0.01          1.94         2.42 o
  -7   5   5         27.25         24.66         3.68 o
  -6   5   5          2.68          7.63         3.32 o
  -5   5   5        147.79        148.95         9.72 o
  -4   5   5        106.62        116.32         6.10 o
  -3   5   5         18.73         13.80         1.98 o
  -2   5   5         11.32         12.86         1.87 o
  -1   5   5        432.79        449.26        19.32 o
   0   5   5          6.44          6.86         1.30 o
   1   5   5        226.98        248.42        10.11 o
   2   5   5          0.39          2.71         1.61 o
   3   5   5         99.12         93.58         4.19 o
   4   5   5         18.36         18.76         2.15 o
   5   5   5         19.47         18.90         2.26 o
   6   5   5          1.93          5.35         1.68 o
   7   5   5         41.93         38.99         3.73 o
   8   5   5         20.17         20.95         3.17 o
   9   5   5          0.07          0.00         2.02 o
  10   5   5         23.12         18.22         5.04 o
  -9   6   5          0.01          0.00         2.87 o
  -8   6   5          1.12          0.03         2.52 o
  -7   6   5          0.85          0.17         2.44 o
  -6   6   5          0.60          0.00         2.14 o
  -5   6   5        111.32         98.42         7.89 o
  -4   6   5         46.28         38.40         3.94 o
  -3   6   5         33.63         41.27         3.82 o
  -2   6   5        187.41        171.76         9.92 o
  -1   6   5        147.15        157.77         7.72 o
   0   6   5         38.65         36.49         2.69 o
   1   6   5          0.29          2.23         2.60 o
   2   6   5         34.12         26.43         2.44 o
   3   6   5         34.89         43.17         3.93 o
   4   6   5         26.01         25.04         3.71 o
   5   6   5          0.97          0.50         1.58 o
   6   6   5         23.99         27.58         3.20 o
   7   6   5          0.49          3.22         2.51 o
   8   6   5         19.50         19.09         3.13 o
   9   6   5          0.07          1.63         3.20 o
  -8   7   5          9.72         12.33         4.03 o
  -7   7   5         18.26         25.55         4.90 o
  -6   7   5         17.90         19.50         4.62 o
  -5   7   5         36.60         35.33         5.07 o
  -4   7   5         83.36         80.76         7.86 o
  -3   7   5         44.48         43.30         5.11 o
  -2   7   5        175.56        194.04        11.77 o
  -1   7   5        472.22        488.03        30.63 o
   0   7   5        187.40        178.28        13.49 o
   1   7   5         50.03         49.65         3.90 o
   2   7   5          0.00          0.69         2.17 o
   3   7   5         31.25         31.34         3.44 o
   4   7   5          3.00          2.29         2.07 o
   5   7   5          1.69          2.74         2.28 o
   6   7   5          0.03          1.95         2.21 o
   7   7   5          2.96          9.69         3.91 o
  -6   8   5          2.24          2.64         3.82 o
  -5   8   5         16.13         16.31         4.30 o
  -4   8   5         60.00         55.92         7.65 o
  -3   8   5          0.11          0.78         2.98 o
  -2   8   5         40.10         50.13         5.98 o
  -1   8   5         69.31         82.93         8.51 o
   0   8   5         11.83          8.62         2.99 o
   1   8   5          0.24          3.91         2.79 o
   2   8   5         81.51         98.13         7.50 o
   3   8   5         18.27         17.81         3.17 o
   4   8   5         23.48         18.50         3.75 o
   5   8   5          0.05          3.67         3.13 o
   6   8   5          1.10          1.83         3.42 o
  -3   9   5         21.31         16.44         5.01 o
  -2   9   5          3.81          8.19         3.83 o
  -1   9   5         10.56         15.21         5.42 o
   0   9   5          0.00          0.78         3.11 o
   1   9   5          2.67          1.94         2.88 o
   2   9   5         36.94         30.73         4.68 o
   3   9   5         16.05         17.52         5.60 o
 -10   0   6         44.76         40.07         4.95 o
  -8   0   6         46.85         35.15         6.28 o
  -6   0   6          3.82          1.57         2.67 o
  -4   0   6        152.64        144.33         6.92 o
  -2   0   6       4440.51       6366.46       345.96 o
   0   0   6        829.76        824.54        38.24 o
   2   0   6       2989.50       3235.20       151.21 o
   4   0   6         25.17         28.16         2.13 o
   6   0   6         64.51         67.85         4.23 o
   8   0   6        154.30        169.03        11.06 o
  10   0   6        121.26        130.94        10.71 o
 -11   1   6          3.31          7.91         2.89 o
 -10   1   6          0.06          0.93         2.08 o
  -9   1   6         29.66         28.15         2.54 o
  -8   1   6        158.18        139.31         6.28 o
  -7   1   6         17.87         19.57         1.94 o
  -6   1   6         37.25         40.51         2.09 o
  -5   1   6         45.80         36.71         2.88 o
  -4   1   6         46.30         53.09         2.13 o
  -3   1   6        262.80        270.75         8.19 o
  -2   1   6        209.11        220.56         9.46 o
  -1   1   6        139.18        144.21         3.88 o
   0   1   6        840.22        920.52        30.98 o
   1   1   6        354.29        344.58        10.92 o
   2   1   6       1036.44       1186.28        31.23 o
   3   1   6          2.07          2.12         0.75 o
   4   1   6         70.67         65.09         2.52 o
   5   1   6        621.25        590.93        20.57 o
   6   1   6         38.68         41.37         2.32 o
   7   1   6         23.83         23.67         2.04 o
   8   1   6         21.37         24.41         2.24 o
   9   1   6         66.41         70.20         4.47 o
  10   1   6          0.66          1.54         1.90 o
  11   1   6          3.05          1.58         3.02 o
 -11   2   6         24.78         20.95         4.29 o
 -10   2   6          0.11          0.12         2.17 o
  -9   2   6         12.18         12.65         3.32 o
  -8   2   6          2.18          1.56         1.68 o
  -7   2   6          4.44          1.86         1.91 o
  -6   2   6        159.62        164.63         7.30 o
  -5   2   6         44.53         47.50         2.38 o
  -4   2   6         32.37         41.91         2.63 o
  -3   2   6       1405.86       1593.95        50.73 o
  -2   2   6       2188.44       2770.83       119.71 o
  -1   2   6          4.64          5.32         0.83 o
   0   2   6        471.39        451.99        11.86 o
   1   2   6        144.24        191.33         6.69 o
   2   2   6         57.69         56.26         2.47 o
   3   2   6       1286.31       1319.55        41.52 o
   4   2   6         65.67         73.43         2.82 o
   5   2   6          4.52          7.11         1.36 o
   6   2   6         49.50         40.57         2.22 o
   7   2   6          7.91          8.75         1.51 o
   8   2   6          3.52          7.01         1.76 o
   9   2   6          0.79          0.00         1.94 o
  10   2   6          0.00          0.00         2.09 o
  11   2   6          4.02          5.16         2.68 o
 -11   3   6          2.53          3.02         3.32 o
 -10   3   6          9.50         17.23         6.14 o
  -9   3   6         82.02         84.66         7.48 o
  -8   3   6        160.07        164.33        15.54 o
  -7   3   6         20.36         22.44         2.69 o
  -6   3   6          2.23          0.98         1.97 o
  -5   3   6        682.92        839.62        39.30 o
  -4   3   6         16.24         11.40         2.76 o
  -3   3   6        225.05        263.82        18.31 o
  -2   3   6       1651.98       1975.69        75.11 o
  -1   3   6        193.06        232.74         9.13 o
   0   3   6         33.03         34.22         1.66 o
   1   3   6         56.39         51.02         2.89 o
   2   3   6         12.03         11.92         1.19 o
   3   3   6        982.43       1054.21        33.71 o
   4   3   6          0.20          1.75         0.71 o
   5   3   6        200.86        193.39        10.07 o
   6   3   6          9.37         12.16         2.37 o
   7   3   6          5.00          9.86         1.86 o
   8   3   6          1.00          4.46         2.20 o
   9   3   6         17.74         17.49         3.92 o
  10   3   6          6.51          6.20         3.17 o
  11   3   6          0.55          0.43         3.44 o
 -10   4   6         33.89         33.57         5.63 o
  -9   4   6         23.32         21.53         3.93 o
  -8   4   6         92.94         94.85         8.02 o
  -7   4   6          2.77          2.03         1.98 o
  -6   4   6         48.75         41.29         3.17 o
  -5   4   6          4.56          7.41         1.62 o
  -4   4   6        643.81        647.95        29.96 o
  -3   4   6         26.20         23.34         2.10 o
  -2   4   6        161.22        162.49         7.94 o
  -1   4   6        393.38        406.82        14.90 o
   0   4   6        285.98        290.61        16.68 o
   1   4   6        251.56        264.91         9.48 o
   2   4   6          0.23          1.73         1.15 o
   3   4   6          4.71          4.65         1.31 o
   4   4   6         12.16         12.63         1.68 o
   5   4   6         45.42         43.03         2.26 o
   6   4   6         50.12         44.26         3.11 o
   7   4   6         23.00         19.93         2.72 o
   8   4   6         39.65         42.26         3.87 o
   9   4   6         56.33         49.53         7.27 o
  10   4   6          3.12          6.47         2.95 o
 -10   5   6          0.36          1.48         6.47 o
  -9   5   6          7.05          7.46         3.22 o
  -8   5   6          1.53          0.83         2.55 o
  -7   5   6          0.19          0.00         3.35 o
  -6   5   6        294.74        333.01        22.69 o
  -5   5   6         34.49         34.72         3.20 o
  -4   5   6          1.34          5.34         1.74 o
  -3   5   6        235.66        242.42        11.56 o
  -2   5   6         29.44         33.32         3.53 o
  -1   5   6        179.91        169.33         6.88 o
   0   5   6          6.37          7.08         1.44 o
   1   5   6          0.08          0.00         3.40 o
   2   5   6         39.89         25.39         1.88 o
   3   5   6        110.23         98.26         4.78 o
   4   5   6         53.94         48.19         2.87 o
   5   5   6          2.56          0.49         2.33 o
   6   5   6          7.14          9.77         2.34 o
   7   5   6         41.41         32.02         3.96 o
   8   5   6          1.84          0.00         2.19 o
   9   5   6         13.88         16.63         3.72 o
  -9   6   6          0.07          0.00         3.16 o
  -8   6   6          1.31          6.26         4.05 o
  -7   6   6          0.32          2.78         3.16 o
  -6   6   6         14.77         20.50         4.35 o
  -5   6   6         24.87         23.09         3.75 o
  -4   6   6          1.58          1.48         2.16 o
  -3   6   6        179.33        205.85        11.25 o
  -2   6   6        147.47        123.88        11.74 o
  -1   6   6         27.21         26.90         2.47 o
   0   6   6         15.51         20.77         2.20 o
   1   6   6        155.17        151.02         7.61 o
   2   6   6        170.32        165.42         7.96 o
   3   6   6          5.53          6.68         2.47 o
   4   6   6        115.55        115.60         6.87 o
   5   6   6         68.06         54.41         4.28 o
   6   6   6          2.17          4.47         2.25 o
   7   6   6         27.09         26.38         4.15 o
   8   6   6          0.54          1.96         2.79 o
  -7   7   6          5.21          4.92         3.47 o
  -6   7   6         29.88         30.65         5.51 o
  -5   7   6         72.61         79.97         8.03 o
  -4   7   6         98.80         99.85         9.08 o
  -3   7   6         23.48         24.52         3.15 o
  -2   7   6        198.46        199.69        11.95 o
  -1   7   6          2.78          0.00         1.62 o
   0   7   6          7.84         10.59         2.28 o
   1   7   6         93.52         96.78         6.05 o
   2   7   6        320.33        316.68        15.86 o
   3   7   6         51.46         56.47         5.14 o
   4   7   6          0.27          0.00         1.81 o
   5   7   6          7.49         11.73         3.35 o
   6   7   6         22.87         29.23         5.13 o
   7   7   6          4.93          4.85         3.60 o
  -6   8   6         14.97         10.08         4.16 o
  -5   8   6          0.30          0.00         3.46 o
  -4   8   6          1.59          4.91         3.88 o
  -3   8   6          0.30          0.00         2.85 o
  -2   8   6         10.55          8.65         5.96 o
  -1   8   6         69.44         70.68         8.08 o
   0   8   6          1.42          4.32         2.30 o
   1   8   6         55.62         47.17         4.71 o
   2   8   6         75.82         73.70         6.06 o
   3   8   6         39.67         36.01         4.24 o
   4   8   6          5.02          1.02         3.43 o
   5   8   6         11.87          5.16         3.35 o
   6   8   6          0.06          0.00         3.21 o
  -3   9   6          0.00          0.00         4.93 o
  -2   9   6          0.09          4.75         3.97 o
  -1   9   6          5.37          5.05         3.56 o
   0   9   6          1.26          5.96         4.22 o
   1   9   6          7.28         16.79         6.57 o
   2   9   6         35.85         42.35         6.82 o
   3   9   6          0.06          0.00         3.73 o
 -11   0   7         21.85         29.91        12.57 o
  -9   0   7          4.39          2.59         3.65 o
  -7   0   7        426.53        413.95        23.80 o
  -5   0   7        620.65        731.88        38.44 o
  -3   0   7        170.32        142.97         6.76 o
  -1   0   7        124.99        105.27         6.85 o
   1   0   7        257.43        293.13        10.31 o
   3   0   7       1107.12       1155.20        52.64 o
   5   0   7         21.29         21.22         2.34 o
   7   0   7          9.17          2.88         2.22 o
   9   0   7         29.86         31.18         4.12 o
  11   0   7         15.20         14.05         5.35 o
 -11   1   7         25.98         27.59         4.57 o
 -10   1   7         16.21         22.28         3.56 o
  -9   1   7        130.75        125.15        11.23 o
  -8   1   7          9.99         10.83         1.68 o
  -7   1   7         73.16         63.67         4.35 o
  -6   1   7        196.01        202.68        11.10 o
  -5   1   7         39.06         48.76         2.28 o
  -4   1   7        100.50        139.34         5.24 o
  -3   1   7         20.33         15.35         1.60 o
  -2   1   7       1904.51       2396.61        87.11 o
  -1   1   7        187.54        222.38         7.64 o
   0   1   7          5.25          5.38         1.28 o
   1   1   7       1681.77       1835.16        70.39 o
   2   1   7         16.35         22.67         1.61 o
   3   1   7        481.24        432.82        12.14 o
   4   1   7        108.30        100.14         3.78 o
   5   1   7         17.01         15.66         2.00 o
   6   1   7         23.12         16.87         1.52 o
   7   1   7          0.33          1.05         1.54 o
   8   1   7         49.84         49.07         3.43 o
   9   1   7          1.91          3.96         2.18 o
  10   1   7          1.82          2.16         2.15 o
  11   1   7          0.92          1.02         3.45 o
 -11   2   7          0.14          1.61         4.49 o
 -10   2   7         35.22         30.41         4.95 o
  -9   2   7          8.59         11.15         2.69 o
  -8   2   7          5.30          5.02         1.98 o
  -7   2   7         20.65         17.97         2.37 o
  -6   2   7          0.35          2.16         1.40 o
  -5   2   7        101.12        108.41         8.11 o
  -4   2   7        186.14        222.06         9.48 o
  -3   2   7       1719.37       2195.11        83.45 o
  -2   2   7        288.96        361.18        13.35 o
  -1   2   7          6.08          5.68         0.72 o
   0   2   7         15.97         19.45         1.07 o
   1   2   7        218.96        239.25         8.79 o
   2   2   7        123.74        122.78         4.77 o
   3   2   7         11.84         12.78         1.38 o
   4   2   7        122.41        103.52         4.72 o
   5   2   7        202.69        208.05         7.45 o
   6   2   7         95.71         87.10         3.89 o
   7   2   7         11.98         12.62         1.63 o
   8   2   7          2.58          4.23         2.16 o
   9   2   7          0.68          2.94         2.72 o
  10   2   7          1.79          3.90         3.34 o
  11   2   7          0.83          1.97         2.90 o
 -11   3   7          3.06          5.23         3.35 o
 -10   3   7         12.35         17.27         3.75 o
  -9   3   7          1.23          0.00         3.52 o
  -8   3   7          1.31          1.75         1.67 o
  -7   3   7          4.74          3.91         1.76 o
  -6   3   7          8.50         13.28         3.21 o
  -5   3   7        252.61        261.71        12.84 o
  -4   3   7        140.13        155.76         7.43 o
  -3   3   7        184.40        180.60         8.22 o
  -2   3   7        603.66        600.44        18.89 o
  -1   3   7        261.59        283.28         9.30 o
   0   3   7       1485.78       1745.71        62.93 o
   1   3   7        151.01        156.98         6.65 o
   2   3   7          2.01          1.46         1.09 o
   3   3   7         13.88         13.49         1.50 o
   4   3   7         57.21         51.55         2.47 o
   5   3   7         95.58         83.99         4.53 o
   6   3   7         56.36         71.26         3.66 o
   7   3   7          0.39          1.81         1.77 o
   8   3   7          0.14          0.66         1.71 o
   9   3   7         14.32         12.54         4.28 o
  10   3   7         11.55         14.14         3.85 o
 -10   4   7          0.95          0.00         2.57 o
  -9   4   7          2.22          0.00         2.49 o
  -8   4   7         12.36         14.95         3.36 o
  -7   4   7         19.35         25.29         3.57 o
  -6   4   7        200.51        188.21        10.36 o
  -5   4   7          8.13          6.85         1.93 o
  -4   4   7        103.01         94.92         5.46 o
  -3   4   7         83.91         88.59         5.22 o
  -2   4   7         24.32         24.32         1.40 o
  -1   4   7         27.17         23.13         1.62 o
   0   4   7         48.81         53.35         2.71 o
   1   4   7          0.32          2.65         0.92 o
   2   4   7         31.33         40.08         3.94 o
   3   4   7         93.50         95.64         3.95 o
   4   4   7         22.96         26.37         2.36 o
   5   4   7          7.22         10.48         1.63 o
   6   4   7         31.90         27.16         2.41 o
   7   4   7         61.97         56.36         4.30 o
   8   4   7          4.47          0.84         1.95 o
   9   4   7         26.95         28.44         4.39 o
  10   4   7          9.61         10.60         3.75 o
  -9   5   7          0.27          0.00         3.07 o
  -8   5   7          2.58          4.80         3.15 o
  -7   5   7         25.77         26.34         4.56 o
  -6   5   7          0.46          0.87         2.77 o
  -5   5   7          0.30          0.00         1.86 o
  -4   5   7          6.31          6.36         1.75 o
  -3   5   7        199.07        195.66        15.31 o
  -2   5   7        289.11        252.66        10.90 o
  -1   5   7         22.31         23.43         1.98 o
   0   5   7         25.24         21.75         1.97 o
   1   5   7        372.72        364.25        18.80 o
   2   5   7         38.02         39.96         4.10 o
   3   5   7         33.79         37.80         2.86 o
   4   5   7        123.65        114.14         8.49 o
   5   5   7          2.15          5.74         1.47 o
   6   5   7          6.30          8.15         2.81 o
   7   5   7          1.11          2.49         3.02 o
   8   5   7         39.26         50.20         6.26 o
   9   5   7          1.71          4.09         2.94 o
  -8   6   7          1.77          6.48         3.23 o
  -7   6   7          4.37          9.13         3.39 o
  -6   6   7          6.04          5.04         3.29 o
  -5   6   7         50.39         50.28         5.57 o
  -4   6   7         53.66         57.87         5.12 o
  -3   6   7        281.84        276.79        17.91 o
  -2   6   7        165.25        178.23        16.05 o
  -1   6   7        169.02        169.26         7.73 o
   0   6   7          3.23          3.80         2.60 o
   1   6   7        151.76        160.13         7.77 o
   2   6   7          0.77          1.25         1.36 o
   3   6   7          0.74          4.12         1.55 o
   4   6   7          0.92          7.96         1.98 o
   5   6   7         96.32         84.27         7.15 o
   6   6   7          1.79          2.11         3.33 o
   7   6   7          6.25          5.57         4.10 o
   8   6   7          1.56          2.95         3.17 o
  -7   7   7         13.02         17.47         5.53 o
  -6   7   7         10.17         16.47         4.74 o
  -5   7   7          7.18          9.77         3.53 o
  -4   7   7         19.88         28.96         4.69 o
  -3   7   7        102.79         94.00         6.99 o
  -2   7   7          0.34          2.73         3.39 o
  -1   7   7          7.01         10.67         4.37 o
   0   7   7        100.33        115.80         7.00 o
   1   7   7         18.68         15.91         4.04 o
   2   7   7          0.22          0.00         1.48 o
   3   7   7          4.57          3.56         2.19 o
   4   7   7         24.74         27.48         4.60 o
   5   7   7          3.57          8.05         3.27 o
   6   7   7          0.03          0.00         3.19 o
   7   7   7          7.01          6.76         3.95 o
  -5   8   7          0.22          0.00         3.35 o
  -4   8   7         18.50         22.55         4.95 o
  -3   8   7          5.81          5.61         3.14 o
  -2   8   7         10.39          9.67         3.18 o
  -1   8   7         43.70         39.44         4.69 o
   0   8   7          0.83          0.15         1.90 o
   1   8   7         13.28         10.88         3.10 o
   2   8   7          1.37          4.48         3.19 o
   3   8   7          0.64          0.00         3.03 o
   4   8   7         20.21         21.37         4.94 o
   5   8   7          2.13          7.39         4.60 o
  -2   9   7          0.00          0.00         3.70 o
  -1   9   7          2.44          6.94         5.03 o
   0   9   7          6.73         10.16         5.90 o
   1   9   7         13.47         25.29        12.95 o
   2   9   7          1.76          1.89         4.78 o
 -10   0   8          0.00          2.58         3.75 o
  -8   0   8        125.99        134.30         9.37 o
  -6   0   8         52.31         59.17         4.62 o
  -4   0   8       1074.20       1037.55        55.69 o
  -2   0   8        659.86        656.38        29.43 o
   0   0   8        149.94        155.09         6.15 o
   2   0   8          0.09          0.00         1.77 o
   4   0   8         30.27         30.84         2.55 o
   6   0   8         10.95         12.60         2.27 o
   8   0   8         29.08         34.15         4.15 o
  10   0   8         11.92         14.16         3.85 o
 -11   1   8          0.33          4.99         3.97 o
 -10   1   8         27.64         29.44         4.65 o
  -9   1   8         10.65         14.66         3.20 o
  -8   1   8          0.47          2.49         3.99 o
  -7   1   8          9.89          7.26         1.40 o
  -6   1   8          5.71          5.78         2.13 o
  -5   1   8          3.81          3.59         0.98 o
  -4   1   8        128.41        145.19         5.67 o
  -3   1   8        163.92        195.20         8.00 o
  -2   1   8          0.49          0.00         1.15 o
  -1   1   8        168.65        192.13         5.62 o
   0   1   8       1822.77       2126.47        74.26 o
   1   1   8        477.01        538.18        19.72 o
   2   1   8        120.13        106.29         5.67 o
   3   1   8          5.11          3.92         1.44 o
   4   1   8         21.69         16.36         1.44 o
   5   1   8         56.22         46.95         2.46 o
   6   1   8          7.01          7.38         1.27 o
   7   1   8          0.11          1.24         1.15 o
   8   1   8         10.54          7.30         2.24 o
   9   1   8          0.06          3.18         2.22 o
  10   1   8         18.27         14.77         2.97 o
  11   1   8          2.39          3.16         2.76 o
 -11   2   8         28.95         26.68         4.78 o
 -10   2   8          0.13          4.61         2.92 o
  -9   2   8          0.00          0.00         2.15 o
  -8   2   8         62.44         70.39         8.13 o
  -7   2   8         79.10         65.48         4.55 o
  -6   2   8         45.17         41.32         3.28 o
  -5   2   8          0.48          5.90         4.57 o
  -4   2   8          0.25          0.11         0.83 o
  -3   2   8        186.28        225.65         8.03 o
  -2   2   8          9.59          8.28         0.91 o
  -1   2   8         59.57         59.98         2.34 o
   0   2   8        359.96        396.84        15.05 o
   1   2   8        377.47        512.42        20.72 o
   2   2   8        237.61        257.33        14.79 o
   3   2   8         53.54         43.77         2.82 o
   4   2   8          0.90          0.33         0.73 o
   5   2   8         15.00         12.70         1.44 o
   6   2   8          2.03          4.03         1.35 o
   7   2   8          6.47          8.61         1.55 o
   8   2   8         23.93         20.78         2.06 o
   9   2   8          9.33          8.76         2.40 o
  10   2   8          0.05          3.44         2.56 o
 -10   3   8         55.58         54.67         7.02 o
  -9   3   8         37.84         34.23         4.71 o
  -8   3   8          5.05          3.48         3.56 o
  -7   3   8         26.83         30.17         3.33 o
  -6   3   8         35.90         33.64         3.00 o
  -5   3   8        125.58        129.95         7.36 o
  -4   3   8        101.75        105.68         6.93 o
  -3   3   8        173.81        158.36         7.47 o
  -2   3   8        590.64        602.40        20.93 o
  -1   3   8        126.53        139.52         4.92 o
   0   3   8         14.56         13.34         1.19 o
   1   3   8         81.69         71.74         3.49 o
   2   3   8          1.30          2.96         1.46 o
   3   3   8         98.61        115.45         5.48 o
   4   3   8         21.74         19.97         1.94 o
   5   3   8         17.47         13.57         1.76 o
   6   3   8          0.58          1.63         1.23 o
   7   3   8          2.36          1.47         1.33 o
   8   3   8          1.44          0.00         2.34 o
   9   3   8          0.79          0.16         2.39 o
  10   3   8          1.82          5.57         3.32 o
 -10   4   8          8.10          9.45         3.87 o
  -9   4   8          5.96          5.88         4.30 o
  -8   4   8         10.57          7.95         3.37 o
  -7   4   8         72.01         68.84         5.42 o
  -6   4   8        106.94        110.05         7.08 o
  -5   4   8          1.09          0.00         1.64 o
  -4   4   8         72.02         79.84         5.88 o
  -3   4   8        112.60        109.17         6.03 o
  -2   4   8         70.57         65.10         3.38 o
  -1   4   8         28.05         37.95         2.13 o
   0   4   8        400.00        423.26        16.35 o
   1   4   8        227.32        224.19        12.28 o
   2   4   8          0.06          2.01         1.76 o
   3   4   8         72.04         65.37         3.84 o
   4   4   8          1.28          0.73         1.23 o
   5   4   8          0.60          2.24         1.35 o
   6   4   8         13.95         20.38         2.94 o
   7   4   8         10.07         11.19         2.72 o
   8   4   8          5.74          2.48         2.24 o
   9   4   8          1.74          2.14         2.56 o
  -9   5   8          0.00          0.00         2.98 o
  -8   5   8         45.73         43.62         5.75 o
  -7   5   8         18.64         20.79         4.10 o
  -6   5   8         23.53         29.58         5.01 o
  -5   5   8          8.16         11.85         2.40 o
  -4   5   8        120.96        122.81         7.58 o
  -3   5   8        176.13        154.81        10.39 o
  -2   5   8        249.14        223.88         8.94 o
  -1   5   8         24.64         22.71         2.02 o
   0   5   8         84.87         72.92         4.06 o
   1   5   8         11.57         13.45         1.89 o
   2   5   8         79.10         77.56         5.97 o
   3   5   8        241.20        251.64        13.27 o
   4   5   8          0.40          0.96         2.45 o
   5   5   8         12.25         15.32         3.06 o
   6   5   8          2.15          2.33         3.03 o
   7   5   8         41.62         51.65         6.04 o
   8   5   8          0.25          3.47         2.99 o
   9   5   8          3.18          2.10         3.03 o
  -8   6   8          5.13          5.73         3.35 o
  -7   6   8          8.07          9.44         7.23 o
  -6   6   8          9.97         15.52         4.24 o
  -5   6   8         43.27         40.43         5.13 o
  -4   6   8         81.21         79.36         8.12 o
  -3   6   8        323.88        324.14        18.33 o
  -2   6   8         58.35         59.31         4.93 o
  -1   6   8         31.86         30.15         2.56 o
   0   6   8        272.95        271.43        12.91 o
   1   6   8         92.58         99.10         5.54 o
   2   6   8         70.79         58.66         6.45 o
   3   6   8          2.33          3.52         1.95 o
   4   6   8        129.63        123.64         9.13 o
   5   6   8         28.58         33.03         4.95 o
   6   6   8         21.88         23.58         4.13 o
   7   6   8          7.40          5.89         3.18 o
   8   6   8          7.52         10.53         4.12 o
  -7   7   8          7.86          5.28         3.69 o
  -6   7   8         27.78         34.08         6.23 o
  -5   7   8          0.41          1.34         4.00 o
  -4   7   8         37.09         41.32         5.73 o
  -3   7   8        100.77         94.99         7.95 o
  -2   7   8          9.18         13.46         2.72 o
  -1   7   8         12.16         15.68         3.19 o
   0   7   8          0.44          0.87         2.00 o
   1   7   8          1.03          1.29         2.61 o
   2   7   8          4.65         12.51         2.65 o
   3   7   8         52.30         63.07         6.59 o
   4   7   8         18.90         19.01         3.76 o
   5   7   8         20.52         24.56         5.22 o
   6   7   8         12.71         11.38         4.04 o
  -5   8   8          1.57          8.49         4.12 o
  -4   8   8         13.00         14.66         4.61 o
  -3   8   8         14.64         18.23         7.64 o
  -2   8   8          0.64          0.00         2.91 o
  -1   8   8          0.41          0.96         2.64 o
   0   8   8         25.44         36.59         6.14 o
   1   8   8          6.39          9.76         4.32 o
   2   8   8          4.30          3.13         2.73 o
   3   8   8         20.40         21.51         4.18 o
   4   8   8         30.27         29.76         5.44 o
   5   8   8          6.30          5.03         4.02 o
 -11   0   9          0.90          0.00         6.13 o
  -9   0   9         95.85         91.55         8.14 o
  -7   0   9       1021.25       1178.02       184.05 o
  -5   0   9          0.15          1.09         1.47 o
  -3   0   9         11.04         13.22         1.80 o
  -1   0   9        764.89        824.94        39.15 o
   1   0   9         43.86         41.68         3.34 o
   3   0   9       1071.47       1203.79        63.81 o
   5   0   9          5.46         10.39         1.78 o
   7   0   9         13.25         14.50         2.71 o
   9   0   9          0.18          0.00         2.57 o
 -11   1   9         19.97         23.00         5.54 o
 -10   1   9         12.19         17.08         4.29 o
  -9   1   9        159.65        161.28        10.79 o
  -8   1   9        106.14        112.50         9.39 o
  -7   1   9         55.63         47.37         3.54 o
  -6   1   9          1.17          5.29         2.23 o
  -5   1   9         22.64         25.86         2.04 o
  -4   1   9         21.58         17.95         1.69 o
  -3   1   9         50.88         40.50         2.44 o
  -2   1   9        309.13        380.72        13.29 o
  -1   1   9        230.67        195.67         6.21 o
   0   1   9         86.92        114.92         6.71 o
   1   1   9         19.10         14.69         1.54 o
   2   1   9        689.73        746.68        37.62 o
   3   1   9         82.52         95.97         4.59 o
   4   1   9        101.88         89.67         4.57 o
   5   1   9        120.43        115.23         5.96 o
   6   1   9         10.13          8.29         1.46 o
   7   1   9          0.14          0.00         1.48 o
   8   1   9          4.00          3.75         2.58 o
   9   1   9          1.36          1.75         1.67 o
  10   1   9          0.79          0.36         2.47 o
 -10   2   9         22.27         33.88         5.19 o
  -9   2   9         11.49         10.58         4.71 o
  -8   2   9        192.03        200.81        16.09 o
  -7   2   9          8.44          4.33         3.30 o
  -6   2   9        164.60        179.47        10.07 o
  -5   2   9         57.57         57.23         3.94 o
  -4   2   9         65.83         64.95         3.70 o
  -3   2   9        201.66        222.04         8.23 o
  -2   2   9         32.53         40.60         2.36 o
  -1   2   9        532.29        553.83        18.72 o
   0   2   9         17.73         18.84         2.67 o
   1   2   9         63.98         73.61         3.76 o
   2   2   9         21.15         18.19         1.73 o
   3   2   9         63.32         59.13         3.25 o
   4   2   9        153.25        170.03        10.15 o
   5   2   9         46.02         45.33         4.92 o
   6   2   9         49.41         45.84         2.92 o
   7   2   9          0.58          0.52         1.24 o
   8   2   9          2.17          2.45         1.66 o
   9   2   9          0.03          0.00         2.11 o
  10   2   9          1.51          5.52         5.75 o
 -10   3   9         12.27         14.45         4.32 o
  -9   3   9         27.35         32.56         5.12 o
  -8   3   9          1.04          2.41         2.87 o
  -7   3   9         52.03         49.18         4.35 o
  -6   3   9          5.63         10.50         2.11 o
  -5   3   9         67.26         60.13         4.62 o
  -4   3   9         43.51         51.65         4.16 o
  -3   3   9         14.52         15.91         2.05 o
  -2   3   9         37.15         35.78         2.12 o
  -1   3   9         27.93         27.44         1.80 o
   0   3   9        227.00        191.52         8.74 o
   1   3   9          9.37         13.78         1.68 o
   2   3   9         49.65         60.40         3.65 o
   3   3   9        182.13        171.08         7.86 o
   4   3   9        392.57        421.87        19.66 o
   5   3   9         15.75         13.35         2.11 o
   6   3   9         13.50         11.87         3.60 o
   7   3   9         12.23         12.88         2.35 o
   8   3   9          3.69          6.17         3.06 o
   9   3   9         20.64         22.29         3.96 o
  10   3   9          0.16          2.02         2.94 o
 -10   4   9          0.00          0.00         3.42 o
  -9   4   9          0.35          0.00         2.76 o
  -8   4   9         71.07         80.13         8.18 o
  -7   4   9         35.94         36.83         4.02 o
  -6   4   9         15.02         15.89         3.22 o
  -5   4   9         73.79         78.06         6.57 o
  -4   4   9          6.92          8.73         2.55 o
  -3   4   9          5.04          8.88         2.04 o
  -2   4   9          8.60          7.89         1.20 o
  -1   4   9        185.65        157.12         6.47 o
   0   4   9        612.84        608.10        25.46 o
   1   4   9         14.48         11.99         1.76 o
   2   4   9         80.85         78.19         4.41 o
   3   4   9         45.57         43.03         3.40 o
   4   4   9         24.56         22.32         2.63 o
   5   4   9          6.00         11.26         4.34 o
   6   4   9          0.88          0.00         1.95 o
   7   4   9         13.32         13.21         3.37 o
   8   4   9          2.93          5.71         2.72 o
   9   4   9          1.14          0.00         3.75 o
  -9   5   9          7.09          7.59         4.08 o
  -8   5   9          5.51          1.34         3.06 o
  -7   5   9          5.48          6.54         3.12 o
  -6   5   9         28.48         35.81         4.21 o
  -5   5   9        166.91        166.49        10.67 o
  -4   5   9         53.12         60.14         5.10 o
  -3   5   9          2.20          2.46         3.23 o
  -2   5   9        393.79        386.26        19.71 o
  -1   5   9        119.57        110.71         9.48 o
   0   5   9        738.55        811.20        37.43 o
   1   5   9         68.60         67.35         4.75 o
   2   5   9         10.31         12.02         2.50 o
   3   5   9        143.52        144.74         8.76 o
   4   5   9          1.73          0.10         2.11 o
   5   5   9          0.35          0.79         3.41 o
   6   5   9          0.33          2.63         2.65 o
   7   5   9          4.27          2.83         3.02 o
   8   5   9          0.45          1.13         2.80 o
  -8   6   9          3.35          1.33         3.21 o
  -7   6   9          5.23          5.44         3.92 o
  -6   6   9          0.96          8.24         4.86 o
  -5   6   9          0.55          1.14         3.37 o
  -4   6   9          0.09          3.77         2.36 o
  -3   6   9          7.07         11.31         2.63 o
  -2   6   9         62.23         57.34         4.84 o
  -1   6   9        423.64        409.73        19.17 o
   0   6   9          2.59          3.01         2.05 o
   1   6   9         27.52         33.33         3.60 o
   2   6   9         50.81         49.57         4.77 o
   3   6   9         43.62         43.55         4.21 o
   4   6   9          0.12          3.93         2.80 o
   5   6   9          4.21          2.81         2.65 o
   6   6   9         14.93         12.19         3.60 o
   7   6   9          0.83          0.00         2.65 o
  -6   7   9          1.81          4.71         4.02 o
  -5   7   9          0.24          2.90         5.50 o
  -4   7   9         66.48         62.15         7.37 o
  -3   7   9          2.19          4.28         2.58 o
  -2   7   9         20.51         32.59         5.84 o
  -1   7   9          0.09          0.46         1.94 o
   0   7   9          1.38          4.87         2.84 o
   1   7   9         43.66         45.56         4.72 o
   2   7   9         67.05         49.93         4.87 o
   3   7   9          3.11          5.14         3.03 o
   4   7   9          0.37          3.69         3.42 o
   5   7   9         11.46          9.03         3.79 o
   6   7   9          1.10          5.83         4.22 o
  -4   8   9         29.75         23.59         7.66 o
  -3   8   9          4.31          2.33         3.72 o
  -2   8   9          1.59          3.10         3.24 o
  -1   8   9          0.06          0.00         2.79 o
   0   8   9         11.65          7.37         3.33 o
   1   8   9          0.47          0.07         5.27 o
   2   8   9          4.58          6.07         3.18 o
   3   8   9          1.85          1.46         3.33 o
   4   8   9         11.06         17.24         4.75 o
 -10   0  10         38.12         30.00         7.05 o
  -8   0  10         11.29         10.78         5.35 o
  -6   0  10        324.56        362.05        28.37 o
  -4   0  10         21.81         20.46         2.66 o
  -2   0  10        317.91        305.85        14.66 o
   0   0  10       1509.81       1640.67        83.20 o
   2   0  10        317.39        366.49        16.44 o
   4   0  10         10.75          6.73         2.98 o
   6   0  10          1.70          1.19         1.59 o
   8   0  10          0.21          2.51         4.26 o
  10   0  10          1.10          0.00         3.17 o
 -10   1  10         13.01         22.03         4.08 o
  -9   1  10         44.57         37.47         4.30 o
  -8   1  10        100.81        118.84         9.93 o
  -7   1  10          9.64          5.75         2.33 o
  -6   1  10        151.01        153.23         7.39 o
  -5   1  10          2.90          6.19         1.53 o
  -4   1  10         13.52         14.52         1.63 o
  -3   1  10        450.68        488.83        18.16 o
  -2   1  10         26.46         24.93         1.99 o
  -1   1  10        143.61        142.81         5.12 o
   0   1  10         15.62         16.10         1.11 o
   1   1  10          2.64          3.50         0.96 o
   2   1  10         53.13         54.51         3.13 o
   3   1  10        293.74        326.42        14.30 o
   4   1  10          2.98          1.41         0.89 o
   5   1  10         10.64         11.40         1.35 o
   6   1  10         16.46         22.26         1.98 o
   7   1  10          0.04          0.00         1.36 o
   8   1  10          0.07          1.25         1.72 o
   9   1  10          1.88          3.54         2.25 o
  10   1  10          0.99          0.00         3.50 o
 -10   2  10         10.74         13.49         6.27 o
  -9   2  10         71.07         57.35         5.46 o
  -8   2  10          0.49          2.09         2.70 o
  -7   2  10         77.59         78.59         6.42 o
  -6   2  10         10.15         13.20         3.52 o
  -5   2  10          9.32          7.65         1.54 o
  -4   2  10          4.45          5.00         1.40 o
  -3   2  10         92.25         88.14         3.96 o
  -2   2  10        435.07        470.77        18.02 o
  -1   2  10        112.68        111.21         4.32 o
   0   2  10        299.50        326.24        15.76 o
   1   2  10          0.03          1.25         2.03 o
   2   2  10        110.69         92.09         4.59 o
   3   2  10          8.48         11.59         2.46 o
   4   2  10          0.16          1.92         2.81 o
   5   2  10         79.71         77.61         6.18 o
   6   2  10         13.41         13.34         3.46 o
   7   2  10         11.24         11.41         2.47 o
   8   2  10          2.62          8.53         2.98 o
   9   2  10          0.40          0.25         2.34 o
  10   2  10          0.04          1.73         2.85 o
 -10   3  10          0.50          1.05         3.33 o
  -9   3  10          1.90          8.06         4.80 o
  -8   3  10         61.15         49.61         4.88 o
  -7   3  10          6.24          8.65         3.54 o
  -6   3  10         39.07         44.70         4.15 o
  -5   3  10        116.80        139.30         8.79 o
  -4   3  10         15.72         17.70         2.25 o
  -3   3  10         18.08         15.63         1.84 o
  -2   3  10         19.33         19.33         1.87 o
  -1   3  10         47.66         51.88         2.57 o
   0   3  10         16.77         16.87         1.91 o
   1   3  10        143.94        147.77         7.50 o
   2   3  10         53.24         45.67         3.16 o
   3   3  10         48.52         52.49         3.73 o
   4   3  10          5.74          5.16         1.54 o
   5   3  10         12.04         14.94         2.07 o
   6   3  10          9.72          6.87         2.41 o
   7   3  10          0.83          3.94         1.96 o
   8   3  10          1.01          0.00         2.14 o
   9   3  10          0.04          0.38         2.83 o
  -9   4  10          6.02         10.59         7.70 o
  -8   4  10         41.40         40.07         5.87 o
  -7   4  10          5.59          7.10         3.01 o
  -6   4  10          2.11          0.00         2.16 o
  -5   4  10        161.17        152.84         9.54 o
  -4   4  10          1.83          3.45         1.82 o
  -3   4  10        331.24        346.50        22.29 o
  -2   4  10        299.44        275.09        10.64 o
  -1   4  10          0.25          0.85         1.08 o
   0   4  10        107.38        116.13         6.40 o
   1   4  10         35.98         29.26         2.63 o
   2   4  10         52.86         36.02         2.89 o
   3   4  10        293.80        285.25        14.26 o
   4   4  10         12.14         12.30         2.24 o
   5   4  10          2.28          5.58         3.06 o
   6   4  10          0.05          0.19         2.39 o
   7   4  10         14.60         12.65         3.11 o
   8   4  10          1.04          2.86         2.78 o
   9   4  10          0.01          0.00         2.64 o
  -8   5  10          2.34          6.92         3.74 o
  -7   5  10          5.99         10.94         4.12 o
  -6   5  10         19.25         17.88         3.96 o
  -5   5  10         43.25         36.66         4.29 o
  -4   5  10          0.02          1.96         2.93 o
  -3   5  10         22.18         22.98         3.26 o
  -2   5  10        152.96        144.78        13.71 o
  -1   5  10        233.20        232.39        15.71 o
   0   5  10          6.27          4.19         2.01 o
   1   5  10         37.25         30.71         2.98 o
   2   5  10        216.01        230.25        15.10 o
   3   5  10         18.85         18.35         2.75 o
   4   5  10          2.73          3.74         3.82 o
   5   5  10          1.06          2.78         3.24 o
   6   5  10         17.68         22.90         4.18 o
   7   5  10          0.32          0.00         2.93 o
   8   5  10          0.52          4.50         3.43 o
  -7   6  10          8.52         10.67         4.13 o
  -6   6  10         19.46         21.53         4.85 o
  -5   6  10          8.65          8.44         2.76 o
  -4   6  10         10.74         12.40         3.50 o
  -3   6  10         34.75         35.01         4.12 o
  -2   6  10         37.53         37.21         4.19 o
  -1   6  10         19.42         20.90         5.24 o
   0   6  10          2.62          8.70         3.22 o
   1   6  10          6.38          4.87         2.27 o
   2   6  10         51.60         56.65         5.06 o
   3   6  10          3.09          0.83         2.14 o
   4   6  10         31.34         30.66         4.41 o
   5   6  10        101.60        105.17        11.00 o
   6   6  10          4.19          5.26         3.38 o
   7   6  10          6.57          4.95         3.71 o
  -6   7  10          0.06          2.97         4.33 o
  -5   7  10          0.98          2.22         3.08 o
  -4   7  10          0.07          0.00         2.90 o
  -3   7  10          0.59          2.49         2.29 o
  -2   7  10         33.84         44.17         5.70 o
  -1   7  10          9.44         16.37         3.60 o
   0   7  10          0.57          9.01         5.33 o
   1   7  10          0.73          5.22         2.61 o
   2   7  10         10.28          8.95         2.86 o
   3   7  10         50.78         47.96         6.04 o
   4   7  10          1.17          0.00         2.82 o
   5   7  10          1.84          4.29         5.43 o
  -3   8  10          0.09          1.61         5.00 o
  -2   8  10          0.16          0.00         3.65 o
  -1   8  10          0.36          2.52         3.83 o
   0   8  10          4.17          1.68         3.60 o
   1   8  10          0.65          0.00         4.58 o
   2   8  10          0.00          1.07         3.13 o
   3   8  10          0.04          0.87         3.11 o
  -9   0  11         63.45         54.95         9.94 o
  -7   0  11        867.52        926.01        66.42 o
  -5   0  11        496.73        525.74        58.17 o
  -3   0  11         89.24         87.76         5.71 o
  -1   0  11        112.11        125.59        10.63 o
   1   0  11         18.18         17.52         1.80 o
   3   0  11        129.73        137.90         9.24 o
   5   0  11        339.43        389.15        23.52 o
   7   0  11          7.29          7.60         2.64 o
   9   0  11          0.00          0.00         2.84 o
 -10   1  11         38.32         40.13         5.99 o
  -9   1  11         22.39         30.89         4.32 o
  -8   1  11         13.60         15.29         3.11 o
  -7   1  11         20.66         20.77         3.33 o
  -6   1  11        375.57        349.68        16.42 o
  -5   1  11        143.73        139.61         7.21 o
  -4   1  11        126.91        138.22         6.43 o
  -3   1  11         38.46         41.81         2.72 o
  -2   1  11          9.04          7.36         1.61 o
  -1   1  11        124.19        114.08         6.24 o
   0   1  11         56.93         54.85         4.09 o
   1   1  11        151.88        139.94         6.12 o
   2   1  11        167.12        172.05         7.95 o
   3   1  11         30.70         28.42         3.74 o
   4   1  11         64.15         63.75         4.18 o
   5   1  11          5.63          4.40         2.13 o
   6   1  11         27.58         32.01         2.92 o
   7   1  11          0.05          0.84         1.91 o
   8   1  11          2.61          4.69         1.91 o
   9   1  11          5.63          3.86         2.33 o
  10   1  11          0.08          6.08         4.51 o
 -10   2  11         17.05         23.99         5.03 o
  -9   2  11         15.03         22.20         5.41 o
  -8   2  11         11.52         20.89         3.83 o
  -7   2  11         12.78         16.37         2.96 o
  -6   2  11          2.28          2.53         1.96 o
  -5   2  11         69.93         88.44         7.71 o
  -4   2  11          0.00          0.22         1.46 o
  -3   2  11         25.92         28.40         2.26 o
  -2   2  11          0.87          2.29         1.53 o
  -1   2  11          0.24          0.81         1.39 o
   0   2  11          1.98          3.06         2.22 o
   1   2  11         23.10         28.50         2.54 o
   2   2  11        114.51        112.03         5.67 o
   3   2  11         49.05         46.25         3.32 o
   4   2  11        171.97        184.69        10.11 o
   5   2  11          0.07          4.33         2.79 o
   6   2  11        118.64        119.50         6.96 o
   7   2  11          0.64          3.86         2.22 o
   8   2  11         17.03         18.34         2.98 o
   9   2  11          0.55          0.40         3.20 o
  -9   3  11          4.42          4.19         3.30 o
  -8   3  11         29.93         36.68         4.77 o
  -7   3  11          1.23          1.17         2.33 o
  -6   3  11        171.58        156.70        10.57 o
  -5   3  11         14.32         21.31         4.95 o
  -4   3  11         28.65         34.99         3.41 o
  -3   3  11          9.50          7.73         1.92 o
  -2   3  11          4.25          5.17         1.26 o
  -1   3  11          6.28          6.87         2.12 o
   0   3  11          3.72          8.17         1.56 o
   1   3  11        153.59        154.61         8.06 o
   2   3  11         18.96         17.99         2.35 o
   3   3  11          1.22          1.58         1.58 o
   4   3  11         36.57         33.71         3.05 o
   5   3  11        117.76        111.28         6.85 o
   6   3  11          8.09         10.04         2.34 o
   7   3  11          2.05          1.93         1.94 o
   8   3  11          0.08          0.00         2.27 o
   9   3  11          3.22          5.35         4.27 o
  -9   4  11         11.19         14.70         4.70 o
  -8   4  11         37.51         43.40         6.41 o
  -7   4  11         78.39         68.21         6.17 o
  -6   4  11          4.85         16.71         3.69 o
  -5   4  11        104.16         89.57         6.88 o
  -4   4  11          6.81          7.32         2.75 o
  -3   4  11         56.59         48.93         3.89 o
  -2   4  11         65.66         57.90         4.84 o
  -1   4  11         19.06         21.27         2.25 o
   0   4  11        237.21        258.57        13.39 o
   1   4  11         37.35         36.07         3.56 o
   2   4  11        360.70        352.71        18.13 o
   3   4  11          0.03          1.04         1.71 o
   4   4  11          2.52          5.04         2.19 o
   5   4  11          0.12          0.72         3.16 o
   6   4  11          0.11          0.00         2.19 o
   7   4  11          8.53          4.57         2.74 o
   8   4  11          0.59          0.10         2.45 o
  -8   5  11          2.52          7.36         7.96 o
  -7   5  11         14.20          7.12         3.36 o
  -6   5  11         28.36         33.67         4.63 o
  -5   5  11         91.75         85.82         7.25 o
  -4   5  11         11.36         11.07         3.17 o
  -3   5  11         50.60         42.52         4.18 o
  -2   5  11         85.17         60.18         6.06 o
  -1   5  11         79.17         76.62         4.94 o
   0   5  11         21.27         20.57         2.73 o
   1   5  11          0.00          0.37         3.96 o
   2   5  11          3.14          2.47         1.72 o
   3   5  11          2.42          0.00         1.81 o
   4   5  11          5.13          3.76         2.08 o
   5   5  11         19.73         20.48         3.78 o
   6   5  11         24.81         26.63         4.66 o
   7   5  11          0.90          4.89         3.61 o
  -7   6  11          0.24          0.00         5.59 o
  -6   6  11         16.61         13.42         4.70 o
  -5   6  11          3.54          6.41         2.60 o
  -4   6  11         51.49         59.13         6.03 o
  -3   6  11         10.41          7.70         2.81 o
  -2   6  11         53.24         55.35         5.81 o
  -1   6  11          0.81          0.00         2.22 o
   0   6  11         32.92         36.19         3.65 o
   1   6  11          0.02          0.00         2.12 o
   2   6  11         18.43         30.31         4.09 o
   3   6  11          2.84          0.00         2.07 o
   4   6  11          4.81         12.56         3.79 o
   5   6  11          9.67         13.21         3.60 o
   6   6  11          2.67          3.71         3.33 o
  -5   7  11          1.98          0.91         3.99 o
  -4   7  11         15.70         19.71         5.64 o
  -3   7  11          3.20          0.00         2.76 o
  -2   7  11         21.33         22.67         4.93 o
  -1   7  11          1.68          3.65         2.98 o
   0   7  11         32.51         34.33         5.95 o
   1   7  11          0.67          2.56         2.21 o
   2   7  11          2.61          2.42         2.69 o
   3   7  11          8.71          8.23         3.42 o
   4   7  11          6.78         10.46         3.77 o
   5   7  11         19.09         26.61         5.36 o
  -2   8  11          0.36          0.00         3.78 o
  -1   8  11          3.02          4.02         3.81 o
   0   8  11          2.83          2.99         3.67 o
   1   8  11         13.68         25.05         7.61 o
   2   8  11          5.88          9.62         5.55 o
 -10   0  12         42.06         34.55         8.56 o
  -8   0  12          3.33          2.04         4.36 o
  -6   0  12        464.16        532.93        38.77 o
  -4   0  12        158.79        163.67        11.98 o
  -2   0  12        325.40        331.47        17.89 o
   0   0  12         95.46         85.31         7.56 o
   2   0  12          3.64         12.74         3.41 o
   4   0  12        231.98        222.92        12.48 o
   6   0  12          0.67          2.69         2.65 o
   8   0  12         29.02         38.77         6.60 o
 -10   1  12          6.92          6.24         3.88 o
  -9   1  12         24.83         34.91         5.54 o
  -8   1  12          2.05          0.49         2.15 o
  -7   1  12        193.29        189.46        14.86 o
  -6   1  12         33.35         36.35         3.26 o
  -5   1  12        160.49        171.36         8.57 o
  -4   1  12        136.02        136.46         6.89 o
  -3   1  12        247.28        234.11        11.49 o
  -2   1  12         72.77         79.61         3.94 o
  -1   1  12         39.05         29.10         1.85 o
   0   1  12        317.65        287.58        17.93 o
   1   1  12         19.96         21.04         2.05 o
   2   1  12         94.07         91.71         5.14 o
   3   1  12         82.27         78.97         5.02 o
   4   1  12         19.64         22.75         2.48 o
   5   1  12         95.82         95.69         5.98 o
   6   1  12         10.33         14.40         2.33 o
   7   1  12          7.60          6.36         2.00 o
   8   1  12         12.44         14.33         4.16 o
   9   1  12          0.64          4.89         2.68 o
  -9   2  12          3.14          7.21         7.20 o
  -8   2  12          2.64          1.45         2.33 o
  -7   2  12         35.22         28.37         5.10 o
  -6   2  12         51.86         55.70         4.99 o
  -5   2  12          0.07          0.00         2.03 o
  -4   2  12          7.05          5.11         1.70 o
  -3   2  12         27.11         28.21         2.48 o
  -2   2  12         33.05         28.91         2.34 o
  -1   2  12        167.31        153.58         6.27 o
   0   2  12          5.21          5.16         2.84 o
   1   2  12         99.65         97.58         5.41 o
   2   2  12         36.41         34.51         2.80 o
   3   2  12          8.39          6.18         2.23 o
   4   2  12          4.47          4.13         1.77 o
   5   2  12         45.57         43.85         3.92 o
   6   2  12          1.55          2.10         3.02 o
   7   2  12         33.10         38.83         4.15 o
   8   2  12          0.33          0.00         2.60 o
   9   2  12         17.43         12.70         4.10 o
  -9   3  12          1.79          1.27         3.00 o
  -8   3  12          8.14         13.85         3.88 o
  -7   3  12         58.80         58.09         6.27 o
  -6   3  12         21.98         24.12         3.55 o
  -5   3  12          0.45          2.86         2.70 o
  -4   3  12         10.30         11.03         2.48 o
  -3   3  12          2.74          7.68         2.02 o
  -2   3  12         86.93         71.40         7.11 o
  -1   3  12         37.91         37.16         3.39 o
   0   3  12          2.69          6.49         2.19 o
   1   3  12          3.91          9.74         1.89 o
   2   3  12         47.58         47.36         3.85 o
   3   3  12         44.08         48.64         3.90 o
   4   3  12        157.95        149.68         8.67 o
   5   3  12         81.14         78.84         5.68 o
   6   3  12          8.58         11.96         2.60 o
   7   3  12          9.85         14.80         2.92 o
   8   3  12         14.97         19.34         3.93 o
  -8   4  12          6.24          8.25         7.22 o
  -7   4  12          9.40         11.27         5.35 o
  -6   4  12         91.34         81.03         7.09 o
  -5   4  12         31.89         34.30         4.51 o
  -4   4  12         40.23         53.07         5.77 o
  -3   4  12         34.96         31.76         3.29 o
  -2   4  12          0.40          3.50         1.97 o
  -1   4  12          9.81         12.02         2.18 o
   0   4  12        122.50        125.39         8.60 o
   1   4  12         57.13         50.18         4.09 o
   2   4  12         28.07         35.23         3.60 o
   3   4  12          9.99         12.20         2.57 o
   4   4  12         13.00         12.79         2.82 o
   5   4  12        104.49        107.54         8.34 o
   6   4  12          0.88          0.00         2.18 o
   7   4  12          0.46          0.00         2.49 o
   8   4  12          0.10          2.37         2.96 o
  -7   5  12         19.37         22.25         4.97 o
  -6   5  12          0.97          0.00         2.60 o
  -5   5  12          2.34          5.93         2.76 o
  -4   5  12         36.64         36.43         4.25 o
  -3   5  12         29.21         24.11         3.60 o
  -2   5  12         64.15         69.01         6.87 o
  -1   5  12         28.47         34.61         3.38 o
   0   5  12         15.54         15.18         2.66 o
   1   5  12         37.87         48.67         4.59 o
   2   5  12          9.26          7.34         2.34 o
   3   5  12          0.01          0.10         1.76 o
   4   5  12         13.85         14.42         3.56 o
   5   5  12          1.37          1.01         2.33 o
   6   5  12          0.84          0.74         2.54 o
   7   5  12          2.29          1.49         2.96 o
  -6   6  12          4.68          0.00         3.23 o
  -5   6  12         20.95         27.86         6.67 o
  -4   6  12          0.76          5.38         3.21 o
  -3   6  12         24.29         19.36         4.87 o
  -2   6  12          3.51          4.42         2.89 o
  -1   6  12         13.52         17.94         3.69 o
   0   6  12         11.94         13.42         4.37 o
   1   6  12         39.45         34.61         4.37 o
   2   6  12          6.93          2.89         3.68 o
   3   6  12          5.19          0.72         1.96 o
   4   6  12          1.67          0.00         2.70 o
   5   6  12          3.31          2.48         2.78 o
   6   6  12          2.94          6.95         3.72 o
  -4   7  12         10.78         20.05         5.87 o
  -3   7  12         12.18          9.79         4.52 o
  -2   7  12          0.05          1.76         3.31 o
  -1   7  12          0.38          4.10         3.90 o
   0   7  12         15.21         20.78         4.82 o
   1   7  12          0.40          4.46         3.07 o
   2   7  12          0.02          2.80         2.54 o
   3   7  12         10.11         12.13         4.24 o
   4   7  12          2.32          0.09         2.81 o
  -9   0  13          7.79         14.52         6.57 o
  -7   0  13        142.33        142.44        12.90 o
  -5   0  13        596.02        564.97        59.82 o
  -3   0  13          8.42         10.67         2.49 o
  -1   0  13        187.41        156.81         9.14 o
   1   0  13          0.06          0.00         1.37 o
   3   0  13        348.01        363.40        33.02 o
   5   0  13         56.27         55.26         6.70 o
   7   0  13          0.71          1.96         4.03 o
   9   0  13          5.34          5.52         4.00 o
  -9   1  13          0.62          0.00         3.71 o
  -8   1  13         78.39        107.19        12.28 o
  -7   1  13          0.65          5.79         3.31 o
  -6   1  13         10.58         11.99         2.41 o
  -5   1  13        148.50        167.90         9.12 o
  -4   1  13        391.34        346.68        16.74 o
  -3   1  13        199.63        180.04        10.09 o
  -2   1  13          1.96          2.58         1.45 o
  -1   1  13        380.59        364.62        17.53 o
   0   1  13        302.44        304.23        14.55 o
   1   1  13         79.48         83.83         4.81 o
   2   1  13         15.27         15.71         1.98 o
   3   1  13         42.57         36.49         4.27 o
   4   1  13          7.78          9.22         2.09 o
   5   1  13          7.75         11.11         2.22 o
   6   1  13          2.08          3.19         2.00 o
   7   1  13         81.23         86.90         7.21 o
   8   1  13         14.00         12.64         4.62 o
   9   1  13          0.00          4.70         3.25 o
  -9   2  13          5.73         10.66         3.48 o
  -8   2  13          0.68          4.57         4.57 o
  -7   2  13         51.90         59.35         6.06 o
  -6   2  13         17.19         16.55         3.18 o
  -5   2  13          6.51          7.51         2.49 o
  -4   2  13        596.70        601.29        29.60 o
  -3   2  13        201.86        193.44         9.40 o
  -2   2  13         13.46         15.14         2.02 o
  -1   2  13         60.60         53.96         3.75 o
   0   2  13         60.50         56.48         4.28 o
   1   2  13        141.33        150.35         8.26 o
   2   2  13          1.87          1.09         1.82 o
   3   2  13         11.44         10.44         2.11 o
   4   2  13          0.30          0.00         1.55 o
   5   2  13         15.62         21.04         2.99 o
   6   2  13        106.41        104.32         7.85 o
   7   2  13         27.98         34.12         4.74 o
   8   2  13         28.91         31.02         7.53 o
  -8   3  13          4.03          2.86         3.01 o
  -7   3  13         54.00         56.88         6.02 o
  -6   3  13         27.62         31.85         4.74 o
  -5   3  13         33.71         33.91         4.14 o
  -4   3  13         68.72         64.08         5.44 o
  -3   3  13          4.54          4.73         1.92 o
  -2   3  13         76.13         76.86         9.72 o
  -1   3  13          6.97          5.99         3.82 o
   0   3  13        199.38        199.43        14.76 o
   1   3  13         22.49         32.02         3.40 o
   2   3  13         27.02         25.46         4.09 o
   3   3  13         29.86         28.03         3.43 o
   4   3  13         60.69         64.96         5.22 o
   5   3  13          0.21          2.34         3.45 o
   6   3  13          0.04          0.44         2.44 o
   7   3  13         37.09         30.88         4.61 o
   8   3  13          2.65          5.51         3.33 o
  -8   4  13          2.87          5.83         3.79 o
  -7   4  13          1.18          3.79         2.97 o
  -6   4  13          0.68          0.00         2.51 o
  -5   4  13         38.26         30.39         4.51 o
  -4   4  13          1.31          2.47         2.50 o
  -3   4  13          0.31          2.33         2.23 o
  -2   4  13          1.68          7.24         3.05 o
  -1   4  13          1.95          2.31         2.64 o
   0   4  13          1.39          3.20         1.94 o
   1   4  13         61.64         54.72         4.57 o
   2   4  13         56.15         57.68         5.37 o
   3   4  13         19.71         19.94         4.13 o
   4   4  13         31.05         29.68         3.82 o
   5   4  13         10.98          9.66         2.97 o
   6   4  13          9.38         14.49         4.16 o
   7   4  13          1.41          0.00         2.56 o
  -7   5  13         14.23         19.13         6.92 o
  -6   5  13          0.56          3.38         3.25 o
  -5   5  13          4.90          5.87         2.80 o
  -4   5  13          3.29          4.38         4.12 o
  -3   5  13         29.52         26.74         5.35 o
  -2   5  13         25.99         26.41         4.64 o
  -1   5  13        137.66        134.03        10.45 o
   0   5  13         30.84         28.22         3.69 o
   1   5  13          1.33          0.00         2.34 o
   2   5  13         21.15         19.63         4.20 o
   3   5  13          9.63          8.91         2.67 o
   4   5  13          0.42          1.19         2.06 o
   5   5  13          0.28          0.72         2.67 o
   6   5  13          2.17          5.47         3.13 o
  -5   6  13          1.54          6.48         7.52 o
  -4   6  13          2.88          0.00         3.09 o
  -3   6  13          3.97          1.80         2.97 o
  -2   6  13          0.21          6.59         3.31 o
  -1   6  13         45.68         44.53         5.91 o
   0   6  13         86.98         81.48         8.72 o
   1   6  13          6.91          7.28         2.70 o
   2   6  13          3.35          0.00         2.61 o
   3   6  13          1.89          0.00         2.53 o
   4   6  13          5.58          8.31         3.52 o
   5   6  13          0.55          2.32         3.62 o
  -3   7  13          3.50          8.37         4.55 o
  -2   7  13         21.77         24.54         5.39 o
  -1   7  13          4.09          2.81         4.09 o
   0   7  13          6.37          5.57         3.81 o
   1   7  13         11.69          8.01         3.91 o
   2   7  13          9.08          3.06         4.45 o
   3   7  13          0.03          0.00         2.88 o
  -8   0  14         24.88         30.97         7.04 o
  -6   0  14          0.84          1.07         2.64 o
  -4   0  14        272.43        225.25        25.76 o
  -2   0  14        164.14        123.81         7.93 o
   0   0  14         21.47         16.58         2.02 o
   2   0  14        129.80        135.40        14.50 o
   4   0  14          0.67          7.89         5.47 o
   6   0  14         75.65         86.12        10.41 o
   8   0  14          2.17          4.61         3.56 o
  -9   1  14          0.19          1.05         3.24 o
  -8   1  14          0.37          4.34         3.16 o
  -7   1  14          0.37          0.00         2.23 o
  -6   1  14         57.82         51.12         5.65 o
  -5   1  14        295.14        298.81        15.62 o
  -4   1  14          6.93          3.91         1.90 o
  -3   1  14         28.54         37.03         2.87 o
  -2   1  14        301.76        270.57        14.63 o
  -1   1  14         93.48         73.94         3.76 o
   0   1  14         19.84         21.93         2.55 o
   1   1  14          2.08          1.97         1.96 o
   2   1  14         21.51         17.76         2.21 o
   3   1  14         77.47         74.70         4.99 o
   4   1  14         34.33         40.35         3.68 o
   5   1  14         42.54         48.98         5.41 o
   6   1  14          6.30          5.40         2.72 o
   7   1  14          0.49          5.09         2.59 o
   8   1  14          7.57          7.37         2.95 o
  -8   2  14          4.79          0.00         3.13 o
  -7   2  14          0.02          0.00         2.63 o
  -6   2  14         60.05         65.26         6.20 o
  -5   2  14         62.77         65.77         6.31 o
  -4   2  14          3.31          4.82         2.49 o
  -3   2  14         18.89         17.96         2.42 o
  -2   2  14        131.25        131.93         8.09 o
  -1   2  14        478.07        445.61        23.04 o
   0   2  14         93.01         91.53         7.28 o
   1   2  14          0.02          1.79         1.71 o
   2   2  14         31.65         26.85         3.03 o
   3   2  14          0.17          1.93         1.80 o
   4   2  14          0.01          1.35         1.88 o
   5   2  14         21.33         24.26         3.03 o
   6   2  14         21.19         27.62         3.95 o
   7   2  14          7.78         12.00         4.39 o
   8   2  14          2.11         12.44         5.92 o
  -8   3  14          6.73          0.00         3.96 o
  -7   3  14          1.88          0.75         2.65 o
  -6   3  14          6.28          0.35         2.98 o
  -5   3  14         32.71         19.91         3.43 o
  -4   3  14        273.56        279.07        17.62 o
  -3   3  14          9.56         10.92         3.22 o
  -2   3  14         95.33        102.29         7.29 o
  -1   3  14         14.98         21.89         3.09 o
   0   3  14         14.57         17.92         2.89 o
   1   3  14         25.36         19.96         2.80 o
   2   3  14          0.06          0.58         1.80 o
   3   3  14         22.76         23.27         3.24 o
   4   3  14          0.01          0.00         2.05 o
   5   3  14         32.54         34.42         4.62 o
   6   3  14         15.52         17.51         3.51 o
   7   3  14         12.20         12.28         5.32 o
  -7   4  14         16.17          8.07         3.86 o
  -6   4  14         17.70         15.55         3.76 o
  -5   4  14         48.11         43.85         5.47 o
  -4   4  14         17.13         18.13         4.74 o
  -3   4  14          0.02          2.55         3.05 o
  -2   4  14         15.97         17.41         3.77 o
  -1   4  14          5.42          3.14         2.37 o
   0   4  14         11.82         13.95         3.06 o
   1   4  14         30.02         32.66         4.10 o
   2   4  14         54.51         56.85         5.18 o
   3   4  14         16.33         13.63         3.04 o
   4   4  14          0.00          2.74         2.83 o
   5   4  14          4.04          0.53         3.69 o
   6   4  14          6.08          2.23         2.73 o
   7   4  14          0.06          0.05         2.67 o
  -6   5  14          0.33          0.00         3.87 o
  -5   5  14          0.76          0.00         2.94 o
  -4   5  14          0.52          0.69         3.10 o
  -3   5  14          3.73          6.90         3.69 o
  -2   5  14         12.42         20.83         4.59 o
  -1   5  14          9.17          9.95         3.71 o
   0   5  14          0.64          3.76         3.99 o
   1   5  14          0.92          0.00         2.41 o
   2   5  14          3.02          2.62         2.45 o
   3   5  14          1.36          5.23         2.68 o
   4   5  14          4.06          6.66         3.03 o
   5   5  14          0.20          0.00         2.67 o
  -5   6  14          2.18          5.51         5.08 o
  -4   6  14          0.04          0.40         3.17 o
  -3   6  14          3.58          4.91         3.80 o
  -2   6  14          0.09          6.42         4.09 o
  -1   6  14          1.30          4.79         3.48 o
   0   6  14          2.85          6.59         3.52 o
   1   6  14          7.96          9.98         3.22 o
   2   6  14         13.30         13.40         3.64 o
   3   6  14          2.20          3.49         2.76 o
   4   6  14          0.55          4.03         3.00 o
  -1   7  14          1.28          0.81         3.34 o
   0   7  14          3.77          0.00         3.30 o
  -7   0  15          5.98          7.52         4.47 o
  -5   0  15          0.15          9.33         9.06 o
  -3   0  15          1.07          1.62         4.54 o
  -1   0  15         10.72         11.37         3.84 o
   1   0  15        328.14        312.43        27.26 o
   3   0  15         76.49         81.82        11.01 o
   5   0  15          0.07          1.36         3.39 o
   7   0  15         52.99         42.19         7.00 o
  -8   1  15          0.21          5.94         3.86 o
  -7   1  15          0.16          0.00         2.50 o
  -6   1  15          0.97          2.77         3.45 o
  -5   1  15          3.67          0.00         1.66 o
  -4   1  15          0.22          5.65         1.89 o
  -3   1  15          7.93          9.14         2.05 o
  -2   1  15         15.13         12.97         1.75 o
  -1   1  15         14.28         18.77         2.55 o
   0   1  15          0.77          0.72         1.61 o
   1   1  15        186.16        181.74        10.47 o
   2   1  15         57.35         58.84         8.96 o
   3   1  15         44.00         53.09         5.53 o
   4   1  15          3.99         12.33         3.44 o
   5   1  15         26.72         28.17         4.10 o
   6   1  15          3.59          2.97         2.57 o
   7   1  15          7.42          6.93         3.10 o
  -8   2  15          3.45          0.00         3.07 o
  -7   2  15          1.34          3.52         2.85 o
  -6   2  15          7.82          6.81         2.97 o
  -5   2  15          4.43          2.98         2.75 o
  -4   2  15         59.04         56.56         4.87 o
  -3   2  15          1.28          1.18         2.68 o
  -2   2  15        427.31        408.55        25.01 o
  -1   2  15          5.99          6.71         2.09 o
   0   2  15         96.93         83.26         5.98 o
   1   2  15         80.66         90.04         6.88 o
   2   2  15         25.20         25.46         3.29 o
   3   2  15          0.75          0.00         1.70 o
   4   2  15         21.44         25.06         3.20 o
   5   2  15          5.91         11.56         4.86 o
   6   2  15          0.03          5.83         3.59 o
   7   2  15          0.95          0.00         2.93 o
  -7   3  15          0.03          2.92         3.51 o
  -6   3  15          0.23          2.05         3.12 o
  -5   3  15          0.05          2.15         2.47 o
  -4   3  15          1.89          1.71         3.05 o
  -3   3  15        104.43         90.96         8.49 o
  -2   3  15          2.44          1.11         3.28 o
  -1   3  15         34.14         29.13         4.72 o
   0   3  15          3.57          5.58         3.29 o
   1   3  15        200.74        209.74        15.09 o
   2   3  15         76.46         77.83         6.48 o
   3   3  15          0.56          1.22         2.18 o
   4   3  15         11.07         20.46         3.65 o
   5   3  15          1.67          1.29         2.06 o
   6   3  15          0.89          3.47         2.80 o
   7   3  15          4.13          0.00         3.02 o
  -6   4  15          0.96          4.41         3.69 o
  -5   4  15          0.01          0.00         3.68 o
  -4   4  15          6.13          2.54         3.50 o
  -3   4  15          0.18          3.43         3.17 o
  -2   4  15          4.36         11.17         3.80 o
  -1   4  15          9.58          7.00         3.75 o
   0   4  15         48.32         35.96         4.43 o
   1   4  15         12.37         13.11         3.89 o
   2   4  15         79.09         78.84         6.61 o
   3   4  15          0.91          8.90         4.86 o
   4   4  15         17.32         19.78         3.70 o
   5   4  15          9.44          8.92         4.77 o
   6   4  15          2.27          4.65         4.30 o
  -5   5  15          0.92          3.23         4.04 o
  -4   5  15         11.91         10.91         4.82 o
  -3   5  15          2.03          3.90         3.75 o
  -2   5  15          5.36          7.15         3.75 o
  -1   5  15          0.00          2.01         3.53 o
   0   5  15          0.52          0.96         2.41 o
   1   5  15          0.11          4.92         2.82 o
   2   5  15          0.89          0.88         2.33 o
   3   5  15          0.01          0.00         2.65 o
   4   5  15          0.06          0.35         2.36 o
   5   5  15         10.01         10.01         4.22 o
  -3   6  15         10.04         22.27         6.70 o
  -2   6  15          7.60          8.55         5.07 o
  -1   6  15          6.77         13.55         5.33 o
   0   6  15         11.93         13.89         4.54 o
   1   6  15          0.69          0.00         2.71 o
   2   6  15         11.12          9.17         3.43 o
  -6   0  16          1.94          4.06         4.42 o
  -4   0  16         36.68         30.21         5.68 o
  -2   0  16         14.63          9.03         2.57 o
   0   0  16          2.40          0.00         3.86 o
   2   0  16         11.65         20.16         5.52 o
   4   0  16         95.77         99.44        14.48 o
   6   0  16          0.30          3.26         4.52 o
  -7   1  16          9.23         10.49         3.39 o
  -6   1  16          6.27          8.40         3.00 o
  -5   1  16          8.99         12.88         2.61 o
  -4   1  16         36.22         36.72         3.56 o
  -3   1  16         32.42         33.71         3.25 o
  -2   1  16         73.54         60.50         5.22 o
  -1   1  16          0.08          5.02         2.07 o
   0   1  16         44.26         34.78         3.57 o
   1   1  16         58.46         55.60         6.06 o
   2   1  16          0.08          0.00         2.49 o
   3   1  16         19.90         31.64         8.21 o
   4   1  16          0.24          0.05         2.98 o
   5   1  16          0.56          0.33         2.87 o
   6   1  16          2.27          2.25         2.82 o
   7   1  16          0.73          0.68         3.98 o
  -7   2  16          7.25          5.62         3.75 o
  -6   2  16          0.74          0.00         2.99 o
  -5   2  16          0.19          1.29         2.33 o
  -4   2  16         14.11         18.78         3.93 o
  -3   2  16         51.00         42.91         4.42 o
  -2   2  16          6.64          4.34         3.33 o
  -1   2  16          1.03          0.00         2.73 o
   0   2  16          9.24          5.64         2.42 o
   1   2  16        137.15        144.77         9.75 o
   2   2  16          0.77          1.55         2.02 o
   3   2  16          0.31          0.00         2.37 o
   4   2  16          1.00          0.18         2.39 o
   5   2  16          1.15          1.38         2.52 o
   6   2  16          2.53          5.97         3.19 o
  -6   3  16         16.88         18.88         5.41 o
  -5   3  16          1.34          4.75         4.56 o
  -4   3  16          0.03          0.72         2.57 o
  -3   3  16         18.53         14.59         3.99 o
  -2   3  16         34.77         34.22         4.53 o
  -1   3  16          0.07          1.90         2.34 o
   0   3  16         65.39         58.33         5.56 o
   1   3  16         44.92         47.09         4.93 o
   2   3  16          2.90          0.15         2.06 o
   3   3  16         18.10         29.24         3.97 o
   4   3  16         10.89          7.95         3.11 o
   5   3  16          0.33          1.15         2.72 o
   6   3  16          0.20          0.00         2.75 o
  -5   4  16         10.23         12.66         4.65 o
  -4   4  16          1.46          2.28         4.61 o
  -3   4  16          0.12          2.92         3.34 o
  -2   4  16          8.42         12.75         4.09 o
  -1   4  16          0.39          0.00         3.00 o
   0   4  16          2.66          4.61         2.82 o
   1   4  16          0.01          2.56         2.39 o
   2   4  16          1.58          0.00         2.30 o
   3   4  16         15.38         16.63         3.53 o
   4   4  16          3.97          4.24         3.52 o
   5   4  16          5.38          7.31         3.55 o
  -4   5  16          5.46          8.47         4.98 o
  -3   5  16          0.35          0.00         3.51 o
  -2   5  16          2.55          8.67         5.45 o
  -1   5  16          0.91          0.00         3.98 o
   0   5  16          0.49          0.18         2.92 o
   1   5  16          6.90          1.35         4.23 o
   2   5  16          0.42          1.35         3.20 o
   3   5  16         12.94         13.20         3.41 o
  -7   0  17          1.44          4.07         6.71 o
  -5   0  17         24.30         25.93         5.64 o
  -3   0  17          4.09          2.27         3.30 o
  -1   0  17         22.76         25.84         6.38 o
   1   0  17         10.23          5.46         3.62 o
   3   0  17         83.81         87.36        13.76 o
   5   0  17         22.80         20.92         6.82 o
  -6   1  17          1.52          1.68         3.45 o
  -5   1  17          0.20          0.00         2.18 o
  -4   1  17          1.07          0.00         2.07 o
  -3   1  17          8.75          9.01         2.90 o
  -2   1  17         43.38         34.67         5.58 o
  -1   1  17          1.67          1.54         2.02 o
   0   1  17          0.26          1.76         2.50 o
   1   1  17         18.89         20.84         4.13 o
   2   1  17          8.99         12.02         5.59 o
   3   1  17          0.81          0.00         2.80 o
   4   1  17          6.07          5.46         3.09 o
   5   1  17          0.77          2.33         2.85 o
   6   1  17          8.23         10.46         4.09 o
  -6   2  17          0.00          0.00         3.38 o
  -5   2  17          1.59          5.56         4.01 o
  -4   2  17         24.03         22.23         4.80 o
  -3   2  17         25.10         20.50         3.45 o
  -2   2  17          3.54          4.13         2.62 o
  -1   2  17          1.73          4.31         2.60 o
   0   2  17         37.92         41.79         4.58 o
   1   2  17          0.01          0.52         4.53 o
   2   2  17          0.19          4.90         3.55 o
   3   2  17          0.39          3.36         3.10 o
   4   2  17          2.62          1.49         2.68 o
   5   2  17          1.92          4.54         2.88 o
  -5   3  17          4.32          3.11         5.00 o
  -4   3  17          2.43         10.16         3.84 o
  -3   3  17          0.03          0.00         3.04 o
  -2   3  17          9.91          6.44         3.49 o
  -1   3  17          9.07         11.72         2.85 o
   0   3  17         36.54         45.35         4.91 o
   1   3  17          5.05         18.30         5.07 o
   2   3  17          1.01          5.43         3.37 o
   3   3  17         26.54         41.50         7.58 o
   4   3  17         15.17         21.60         5.00 o
   5   3  17          0.23          0.85         3.13 o
  -4   4  17          1.13          6.73         4.31 o
  -3   4  17          4.28          3.30         3.76 o
  -2   4  17         24.94         19.68         5.44 o
  -1   4  17          0.10          0.00         3.73 o
   0   4  17          2.48          2.95         2.70 o
   1   4  17          2.01          2.95         2.85 o
   2   4  17          1.26          0.99         2.41 o
   3   4  17         24.91         28.75         8.43 o
  -2   5  17          0.38          2.91         5.22 o
  -1   5  17          0.17          1.29         3.61 o
   0   5  17          3.98          4.22         6.56 o
   1   5  17         26.37         36.12         8.59 o
  -4   0  18          7.18          8.15         5.41 o
  -2   0  18          3.45          9.60         5.04 o
   0   0  18          1.70          4.51         4.64 o
   2   0  18          4.72          2.83         3.85 o
   4   0  18         19.59         34.79         7.73 o
  -5   1  18          0.54          3.31         4.00 o
  -4   1  18          0.01          0.71         2.78 o
  -3   1  18          1.74          0.87         2.83 o
  -2   1  18          0.07          0.00         3.04 o
  -1   1  18          0.71          5.13         3.95 o
   0   1  18          0.18          3.35         3.43 o
   1   1  18          1.75          4.42         3.00 o
   2   1  18         27.46         28.88         5.25 o
   3   1  18         17.97         14.21         6.02 o
   4   1  18          1.75          0.25         4.27 o
   5   1  18          0.10          0.00         3.29 o
  -5   2  18          2.44          2.88         3.75 o
  -4   2  18          0.08          6.80         4.64 o
  -3   2  18          5.37          6.42         4.74 o
  -2   2  18          0.16          1.27         2.36 o
  -1   2  18          4.89          0.00         2.95 o
   0   2  18          0.81          2.48         3.92 o
   1   2  18          0.00          0.00         3.03 o
   2   2  18         10.36         21.18         5.29 o
   3   2  18          7.56          8.83         4.54 o
   4   2  18          0.38          3.11         3.20 o
  -4   3  18          6.05         10.45         4.73 o
  -3   3  18          0.35          0.14         3.20 o
  -2   3  18          5.68          5.78         3.69 o
  -1   3  18          0.27          2.87         3.09 o
   0   3  18          1.97          8.27         3.02 o
   1   3  18          3.10          3.52         3.64 o
   2   3  18         10.80         15.97         5.21 o
   3   3  18         32.98         37.02         6.82 o
  -2   4  18          0.55          0.81         4.12 o
  -1   4  18          1.92          0.00         3.56 o
   0   4  18          2.89          6.90         4.13 o
   1   4  18          0.00          1.06         3.31 o
  -3   0  19          0.00          0.00         5.53 o
  -1   0  19         16.61         18.84         6.88 o
   1   0  19          4.43          1.55         4.69 o
   3   0  19          0.30          1.54         4.57 o
  -4   1  19          3.98          8.46         5.34 o
  -3   1  19          0.01          4.23         4.09 o
  -2   1  19          0.22          2.59         4.23 o
  -1   1  19          0.19          5.06         5.12 o
   0   1  19          0.10          4.25         3.56 o
   1   1  19          0.48          4.17         3.32 o
   2   1  19          0.18          5.99         3.80 o
   3   1  19          4.60          3.15         3.57 o
  -3   2  19          0.25          5.14         6.42 o
  -2   2  19          1.84          0.00         4.85 o
  -1   2  19          1.25          2.83         3.71 o
   0   2  19          5.55         11.58         4.52 o
   1   2  19          0.06          4.52         3.67 o
   2   2  19          1.05          4.08         4.25 o
  -2   3  19          1.86          4.35         4.61 o
  -1   3  19          0.25          2.00         6.43 o
   0   3  19          0.63          6.39         3.84 o
   1   3  19          0.00          0.59         3.26 o
  -2   0  20         30.79         40.93        13.73 o
   0   0  20          1.65          0.00         4.85 o
  -1   1  20          0.05          0.00         3.83 o
   0   1  20          1.55          6.55         3.89 o
                                                
